# Supplementary material for: Aryne-mediated direct assembly of O-bridged seven-membered cyclic diaryliodoniums: access to oxaheteropines and cannabinols via skeletal modification
Source: Chem Sci. 2026 Jul 28. Online ahead of print. doi: 10.1039/d6sc05160j (PMC13430731; doi:10.1039/d6sc05160j)
Supplement: SC-OLF-D6SC05160J-s002 [file SC-OLF-D6SC05160J-s002.cif]

# Supplementary Information (SI) for Chemical Science.
# This journal is © The Royal Society of Chemistry 2026

####################################################################### 
# 
# This file contains crystal structure data downloaded from the 
# Cambridge Structural Database (CSD) hosted by the Cambridge 
# Crystallographic Data Centre (CCDC).
# 
# Full information about CCDC data access policies and citation 
# guidelines are available at http://www.ccdc.cam.ac.uk/access/V1 
# 
# Audit and citation data items may have been added by the CCDC. 
# Please retain this information to preserve the provenance of 
# this file and to allow appropriate attribution of the data. 
# 
#######################################################################

data_260209_auto
_audit_block_doi                 10.5517/ccdc.csd.cc2r94fn
_database_code_depnum_ccdc_archive 'CCDC 2541021'
loop_
_citation_id
_citation_doi
_citation_year
1 10.26434/chemrxiv.15001401/v1 2026
loop_
_audit_author_name
_audit_author_address
'Eunsang Kwon'
;Tohoku University
Japan
;
_audit_update_record             
;
2026-03-25 deposited with the CCDC.	2026-07-27 downloaded from the CCDC.
;
_audit_creation_date             2026-02-09
_audit_creation_method           
;
Olex2 1.5
(compiled 2023.03.06 svn.rbb2c1857 for OlexSys, GUI svn.r6748)
;
_shelx_SHELXL_version_number     2018/3
_chemical_name_common            ?
_chemical_name_systematic        ?
_chemical_formula_moiety         'C18 H22 I O4, Cl'
_chemical_formula_sum            'C18 H22 Cl I O4'
_chemical_formula_weight         464.70
_chemical_melting_point          ?
_chemical_oxdiff_formula         C18H21I1O4
loop_
_atom_type_symbol
_atom_type_description
_atom_type_scat_dispersion_real
_atom_type_scat_dispersion_imag
_atom_type_scat_source
C C 0.0033 0.0016 'International Tables Vol C Tables 4.2.6.8 and 6.1.1.4'
H H 0.0000 0.0000 'International Tables Vol C Tables 4.2.6.8 and 6.1.1.4'
Cl Cl 0.1484 0.1585 'International Tables Vol C Tables 4.2.6.8 and 6.1.1.4'
I I -0.4742 1.8119 'International Tables Vol C Tables 4.2.6.8 and 6.1.1.4'
O O 0.0106 0.0060 'International Tables Vol C Tables 4.2.6.8 and 6.1.1.4'

_shelx_space_group_comment       
;
The symmetry employed for this shelxl refinement is uniquely defined
by the following loop, which should always be used as a source of
symmetry information in preference to the above space-group names.
They are only intended as comments.
;
_space_group_crystal_system      orthorhombic
_space_group_IT_number           56
_space_group_name_H-M_alt        'P c c n'
_space_group_name_Hall           '-P 2ab 2ac'
loop_
_space_group_symop_operation_xyz
'x, y, z'
'-x+1/2, -y+1/2, z'
'-x, y+1/2, -z+1/2'
'x+1/2, -y, -z+1/2'
'-x, -y, -z'
'x-1/2, y-1/2, -z'
'x, -y-1/2, z-1/2'
'-x-1/2, y, z-1/2'

_cell_length_a                   12.0406(2)
_cell_length_b                   17.7037(4)
_cell_length_c                   17.8618(4)
_cell_angle_alpha                90
_cell_angle_beta                 90
_cell_angle_gamma                90
_cell_volume                     3807.49(14)
_cell_formula_units_Z            8
_cell_measurement_reflns_used    29097
_cell_measurement_temperature    139(1)
_cell_measurement_theta_max      31.0450
_cell_measurement_theta_min      2.5430
_shelx_estimated_absorpt_T_max   0.710
_shelx_estimated_absorpt_T_min   0.710
_exptl_absorpt_coefficient_mu    1.840
_exptl_absorpt_correction_T_max  1.00000
_exptl_absorpt_correction_T_min  0.74166
_exptl_absorpt_correction_type   multi-scan
_exptl_absorpt_process_details   
;
CrysAlisPro 1.171.43.131a (Rigaku Oxford Diffraction, 2024)
Empirical absorption correction using spherical harmonics,
implemented in SCALE3 ABSPACK scaling algorithm.
;
_exptl_absorpt_special_details   ?
_exptl_crystal_colour            colourless
_exptl_crystal_colour_primary    colourless
_exptl_crystal_density_diffrn    1.621
_exptl_crystal_density_meas      ?
_exptl_crystal_density_method    ?
_exptl_crystal_description       block
_exptl_crystal_F_000             1856
_exptl_crystal_preparation       ?
_exptl_crystal_size_max          0.2
_exptl_crystal_size_mid          0.2
_exptl_crystal_size_min          0.2
_exptl_transmission_factor_max   ?
_exptl_transmission_factor_min   ?
_diffrn_reflns_av_R_equivalents  0.0662
_diffrn_reflns_av_unetI/netI     0.0322
_diffrn_reflns_Laue_measured_fraction_full 0.999
_diffrn_reflns_Laue_measured_fraction_max 0.887
_diffrn_reflns_limit_h_max       16
_diffrn_reflns_limit_h_min       -17
_diffrn_reflns_limit_k_max       24
_diffrn_reflns_limit_k_min       -25
_diffrn_reflns_limit_l_max       25
_diffrn_reflns_limit_l_min       -24
_diffrn_reflns_number            50358
_diffrn_reflns_point_group_measured_fraction_full 0.999
_diffrn_reflns_point_group_measured_fraction_max 0.887
_diffrn_reflns_theta_full        25.242
_diffrn_reflns_theta_max         30.984
_diffrn_reflns_theta_min         2.342
_diffrn_ambient_environment      N~2~
_diffrn_ambient_temperature      139(1)
_diffrn_detector                 'Hybrid Pixel Array Detector'
_diffrn_detector_area_resol_mean 10.0000
_diffrn_detector_type            HyPix
_diffrn_measured_fraction_theta_full 0.999
_diffrn_measured_fraction_theta_max 0.887
_diffrn_measurement_details      
;
List of Runs (angles in degrees, time in seconds):

  # Type    Start    End  Width  t~exp~   \w     \q     \k     \f   Frames
#--------------------------------------------------------------------------
  1  \w    -31.00  28.00   0.50    0.51    --  -10.82  70.00 122.00  118
  2  \w     22.00  70.00   0.50    0.51    --  -10.82  19.00  60.00   96
  3  \w    -24.00  63.00   0.50    0.51    --  -10.82  51.00 -35.00  174
  4  \w     22.00  70.00   0.50    0.51    --  -10.82  19.00 -90.00   96
  5  \w     22.00  70.00   0.50    0.51    --  -10.82  19.00-120.00   96
  6  \w     22.00  47.00   0.50    0.51    --  -10.82  19.00-150.00   50
  7  \w     22.00  70.00   0.50    0.51    --  -10.82  19.00-180.00   96
  8  \w    -54.00   4.00   0.50    0.51    --  -10.82 -57.00 -90.00  116
  9  \w    -54.00   4.00   0.50    0.51    --  -10.82 -57.00 120.00  116
;
_diffrn_measurement_device       'four-circle diffractometer'
_diffrn_measurement_device_type  'XtaLAB Synergy R, DW system, HyPix'
_diffrn_measurement_method       '\w scans'
_diffrn_orient_matrix_type       
'CrysAlisPro convention (1999,Acta A55,543-557)'
_diffrn_orient_matrix_UB_11      0.0519196000
_diffrn_orient_matrix_UB_12      0.0171326000
_diffrn_orient_matrix_UB_13      0.0078776000
_diffrn_orient_matrix_UB_21      -0.0269280000
_diffrn_orient_matrix_UB_22      0.0266848000
_diffrn_orient_matrix_UB_23      0.0234400000
_diffrn_orient_matrix_UB_31      0.0071055000
_diffrn_orient_matrix_UB_32      -0.0244913000
_diffrn_orient_matrix_UB_33      0.0310607000
_diffrn_radiation_monochromator  'multilayered conforcal mirror'
_diffrn_radiation_probe          x-ray
_diffrn_radiation_type           'Mo K\a'
_diffrn_radiation_wavelength     0.71073
_diffrn_source                   'Rotating-anode X-ray tube'
_diffrn_source_type              'Rigaku (Mo) X-ray Source'
_reflns_Friedel_coverage         0.000
_reflns_Friedel_fraction_full    .
_reflns_Friedel_fraction_max     .
_reflns_number_gt                4383
_reflns_number_total             5388
_reflns_special_details          
;
 Reflections were merged by SHELXL according to the crystal
 class for the calculation of statistics and refinement.
 
 _reflns_Friedel_fraction is defined as the number of unique
 Friedel pairs measured divided by the number that would be
 possible theoretically, ignoring centric projections and
 systematic absences.
;
_reflns_threshold_expression     'I > 2\s(I)'
_computing_cell_refinement       'CrysAlisPro 1.171.43.131a (Rigaku OD, 2024)'
_computing_data_collection       'CrysAlisPro 1.171.43.131a (Rigaku OD, 2024)'
_computing_data_reduction        'CrysAlisPro 1.171.43.131a (Rigaku OD, 2024)'
_computing_molecular_graphics    'Olex2 1.5 (Dolomanov et al., 2009)'
_computing_publication_material  'Olex2 1.5 (Dolomanov et al., 2009)'
_computing_structure_refinement  'SHELXL 2018/3 (Sheldrick, 2015)'
_computing_structure_solution    'SHELXT  (Sheldrick, 2015)'
_refine_diff_density_max         0.722
_refine_diff_density_min         -1.022
_refine_diff_density_rms         0.084
_refine_ls_extinction_coef       .
_refine_ls_extinction_method     none
_refine_ls_goodness_of_fit_ref   1.025
_refine_ls_hydrogen_treatment    constr
_refine_ls_matrix_type           full
_refine_ls_number_parameters     223
_refine_ls_number_reflns         5388
_refine_ls_number_restraints     0
_refine_ls_R_factor_all          0.0375
_refine_ls_R_factor_gt           0.0259
_refine_ls_restrained_S_all      1.025
_refine_ls_shift/su_max          0.004
_refine_ls_shift/su_mean         0.000
_refine_ls_structure_factor_coef Fsqd
_refine_ls_weighting_details     
'w=1/[\s^2^(Fo^2^)+(0.0225P)^2^+3.0724P] where P=(Fo^2^+2Fc^2^)/3'
_refine_ls_weighting_scheme      calc
_refine_ls_wR_factor_gt          0.0591
_refine_ls_wR_factor_ref         0.0641
_refine_special_details          ?
_olex2_refinement_description    
;
1. Fixed Uiso
 At 1.2 times of:
  All C(H) groups
 At 1.5 times of:
  All C(H,H,H) groups, All O(H) groups
2.a Aromatic/amide H refined with riding coordinates:
 C5(H5), C3(H3), C13(H13), C12(H12), C10(H10), C11(H11)
2.b Idealised Me refined as rotating group:
 C21(H21A,H21B,H21C), C19(H19A,H19B,H19C), C23(H23A,H23B,H23C), C16(H16A,H16B,
 H16C), C17(H17A,H17B,H17C)
2.c Idealised tetrahedral OH refined as rotating group:
 O15(H15)
;
_atom_sites_solution_hydrogens   geom
_atom_sites_solution_primary     dual
_atom_sites_solution_secondary   ?
loop_
_atom_site_label
_atom_site_type_symbol
_atom_site_fract_x
_atom_site_fract_y
_atom_site_fract_z
_atom_site_U_iso_or_equiv
_atom_site_adp_type
_atom_site_occupancy
_atom_site_site_symmetry_order
_atom_site_calc_flag
_atom_site_refinement_flags_posn
_atom_site_refinement_flags_adp
_atom_site_refinement_flags_occupancy
_atom_site_disorder_assembly
_atom_site_disorder_group
I7 I 0.48838(2) 0.39507(2) 0.64200(2) 0.02188(5) Uani 1 1 d . . . . .
O18 O 0.71772(11) 0.36059(8) 0.71472(8) 0.0285(3) Uani 1 1 d . . . . .
O20 O 0.36805(11) 0.45193(9) 0.78236(8) 0.0302(3) Uani 1 1 d . . . . .
O22 O 0.65863(12) 0.46873(9) 0.96061(8) 0.0320(3) Uani 1 1 d . . . . .
O15 O 0.42218(14) 0.33785(8) 0.51471(8) 0.0329(3) Uani 1 1 d . . . . .
H15 H 0.447975 0.360122 0.477001 0.049 Uiso 1 1 calc R U . . .
C6 C 0.47464(16) 0.44202(11) 0.80444(12) 0.0241(4) Uani 1 1 d . . . . .
C5 C 0.51478(16) 0.45913(12) 0.87508(12) 0.0244(4) Uani 1 1 d . . . . .
H5 H 0.466804 0.479335 0.912255 0.029 Uiso 1 1 calc R U . . .
C1 C 0.54590(16) 0.41054(11) 0.75090(11) 0.0225(4) Uani 1 1 d . . . . .
C3 C 0.69812(16) 0.41291(11) 0.83945(12) 0.0241(4) Uani 1 1 d . . . . .
H3 H 0.773346 0.402993 0.852119 0.029 Uiso 1 1 calc R U . . .
C4 C 0.62616(16) 0.44634(11) 0.89081(11) 0.0233(4) Uani 1 1 d . . . . .
C8 C 0.43982(16) 0.27967(11) 0.65583(12) 0.0240(4) Uani 1 1 d . . . . .
C2 C 0.65650(16) 0.39445(11) 0.76893(11) 0.0231(4) Uani 1 1 d . . . . .
C9 C 0.43071(17) 0.23288(11) 0.59355(12) 0.0273(4) Uani 1 1 d . . . . .
C13 C 0.41200(17) 0.25653(12) 0.72722(12) 0.0278(4) Uani 1 1 d . . . . .
H13 H 0.418832 0.290295 0.768299 0.033 Uiso 1 1 calc R U . . .
C14 C 0.4610(2) 0.26076(12) 0.51562(12) 0.0314(5) Uani 1 1 d . . . . .
C21 C 0.28926(18) 0.47058(14) 0.83937(13) 0.0331(5) Uani 1 1 d . . . . .
H21A H 0.214626 0.472526 0.817562 0.050 Uiso 1 1 calc R U . . .
H21B H 0.307812 0.519928 0.860852 0.050 Uiso 1 1 calc R U . . .
H21C H 0.291352 0.432065 0.878750 0.050 Uiso 1 1 calc R U . . .
C12 C 0.37411(19) 0.18371(13) 0.73822(14) 0.0344(5) Uani 1 1 d . . . . .
H12 H 0.354395 0.166948 0.786967 0.041 Uiso 1 1 calc R U . . .
C10 C 0.3933(2) 0.15944(12) 0.60698(14) 0.0355(5) Uani 1 1 d . . . . .
H10 H 0.387076 0.125148 0.566284 0.043 Uiso 1 1 calc R U . . .
C19 C 0.83076(17) 0.34143(14) 0.73217(13) 0.0349(5) Uani 1 1 d . . . . .
H19A H 0.865987 0.318598 0.688194 0.052 Uiso 1 1 calc R U . . .
H19B H 0.832058 0.305420 0.773830 0.052 Uiso 1 1 calc R U . . .
H19C H 0.871342 0.387222 0.746400 0.052 Uiso 1 1 calc R U . . .
C11 C 0.3652(2) 0.13563(13) 0.67790(15) 0.0396(6) Uani 1 1 d . . . . .
H11 H 0.339312 0.085486 0.685296 0.047 Uiso 1 1 calc R U . . .
C23 C 0.77590(19) 0.46606(17) 0.97638(13) 0.0433(6) Uani 1 1 d . . . . .
H23A H 0.816889 0.490117 0.935413 0.065 Uiso 1 1 calc R U . . .
H23B H 0.799563 0.413314 0.981197 0.065 Uiso 1 1 calc R U . . .
H23C H 0.791037 0.492920 1.023254 0.065 Uiso 1 1 calc R U . . .
C16 C 0.5871(2) 0.25726(15) 0.50441(15) 0.0429(6) Uani 1 1 d . . . . .
H16A H 0.606040 0.277676 0.455040 0.064 Uiso 1 1 calc R U . . .
H16B H 0.611963 0.204657 0.507704 0.064 Uiso 1 1 calc R U . . .
H16C H 0.623891 0.287206 0.543320 0.064 Uiso 1 1 calc R U . . .
C17 C 0.4027(3) 0.21690(16) 0.45339(15) 0.0516(7) Uani 1 1 d . . . . .
H17A H 0.323188 0.213246 0.464657 0.077 Uiso 1 1 calc R U . . .
H17B H 0.434421 0.166051 0.449930 0.077 Uiso 1 1 calc R U . . .
H17C H 0.412925 0.243256 0.405638 0.077 Uiso 1 1 calc R U . . .
Cl1 Cl 0.48562(4) 0.42930(3) 0.37821(3) 0.02644(11) Uani 1 1 d . . . . .

loop_
_atom_site_aniso_label
_atom_site_aniso_U_11
_atom_site_aniso_U_22
_atom_site_aniso_U_33
_atom_site_aniso_U_23
_atom_site_aniso_U_13
_atom_site_aniso_U_12
I7 0.02288(7) 0.02119(8) 0.02156(8) -0.00045(5) 0.00178(4) 0.00117(4)
O18 0.0209(7) 0.0359(8) 0.0288(8) -0.0088(6) 0.0026(6) 0.0065(6)
O20 0.0186(6) 0.0419(9) 0.0300(8) -0.0055(7) 0.0038(6) 0.0051(6)
O22 0.0248(7) 0.0470(9) 0.0241(7) -0.0093(7) 0.0017(6) 0.0014(7)
O15 0.0455(9) 0.0288(8) 0.0244(8) -0.0002(6) -0.0006(7) 0.0099(7)
C6 0.0199(9) 0.0225(9) 0.0299(11) 0.0005(8) 0.0030(8) 0.0022(7)
C5 0.0245(9) 0.0228(10) 0.0258(10) -0.0004(8) 0.0068(8) 0.0013(7)
C1 0.0213(9) 0.0246(9) 0.0217(10) -0.0020(8) 0.0020(7) -0.0009(7)
C3 0.0210(9) 0.0240(9) 0.0273(10) -0.0013(8) 0.0013(8) 0.0019(7)
C4 0.0257(9) 0.0220(9) 0.0223(10) -0.0009(8) 0.0038(8) -0.0006(7)
C8 0.0212(9) 0.0195(9) 0.0314(11) 0.0009(8) -0.0021(8) 0.0047(7)
C2 0.0213(9) 0.0225(9) 0.0256(10) -0.0026(8) 0.0055(7) 0.0013(7)
C9 0.0262(10) 0.0239(10) 0.0319(11) -0.0037(8) -0.0033(8) 0.0074(8)
C13 0.0276(10) 0.0257(10) 0.0301(11) 0.0010(9) -0.0007(8) 0.0021(8)
C14 0.0401(12) 0.0271(11) 0.0270(11) -0.0036(9) -0.0003(9) 0.0083(9)
C21 0.0229(10) 0.0388(12) 0.0376(12) 0.0010(10) 0.0102(9) 0.0072(9)
C12 0.0362(12) 0.0289(11) 0.0383(13) 0.0079(10) 0.0032(10) 0.0033(9)
C10 0.0397(12) 0.0245(10) 0.0423(13) -0.0068(10) -0.0011(10) 0.0022(9)
C19 0.0214(9) 0.0462(13) 0.0370(12) -0.0095(10) 0.0018(9) 0.0120(9)
C11 0.0397(13) 0.0238(11) 0.0551(16) 0.0023(11) 0.0027(11) 0.0010(9)
C23 0.0268(11) 0.0726(18) 0.0305(12) -0.0148(12) -0.0008(9) -0.0001(11)
C16 0.0442(14) 0.0445(14) 0.0399(13) -0.0009(12) 0.0126(11) 0.0119(11)
C17 0.075(2) 0.0445(15) 0.0356(14) -0.0152(12) -0.0142(13) 0.0095(14)
Cl1 0.0236(2) 0.0256(2) 0.0302(3) 0.0001(2) -0.00280(18) -0.00177(18)

_geom_special_details            
;
 All esds (except the esd in the dihedral angle between two l.s. planes)
 are estimated using the full covariance matrix.  The cell esds are taken
 into account individually in the estimation of esds in distances, angles
 and torsion angles; correlations between esds in cell parameters are only
 used when they are defined by crystal symmetry.  An approximate (isotropic)
 treatment of cell esds is used for estimating esds involving l.s. planes.
;
loop_
_geom_bond_atom_site_label_1
_geom_bond_atom_site_label_2
_geom_bond_distance
_geom_bond_site_symmetry_2
_geom_bond_publ_flag
I7 C1 2.083(2) . ?
I7 C8 2.139(2) . ?
O18 C2 1.357(2) . ?
O18 C19 1.437(2) . ?
O20 C6 1.354(2) . ?
O20 C21 1.430(2) . ?
O22 C4 1.365(2) . ?
O22 C23 1.441(3) . ?
O15 H15 0.8400 . ?
O15 C14 1.443(3) . ?
C6 C5 1.385(3) . ?
C6 C1 1.400(3) . ?
C5 H5 0.9500 . ?
C5 C4 1.389(3) . ?
C1 C2 1.399(3) . ?
C3 H3 0.9500 . ?
C3 C4 1.394(3) . ?
C3 C2 1.394(3) . ?
C8 C9 1.391(3) . ?
C8 C13 1.381(3) . ?
C9 C14 1.521(3) . ?
C9 C10 1.397(3) . ?
C13 H13 0.9500 . ?
C13 C12 1.382(3) . ?
C14 C16 1.532(3) . ?
C14 C17 1.527(3) . ?
C21 H21A 0.9800 . ?
C21 H21B 0.9800 . ?
C21 H21C 0.9800 . ?
C12 H12 0.9500 . ?
C12 C11 1.377(3) . ?
C10 H10 0.9500 . ?
C10 C11 1.377(4) . ?
C19 H19A 0.9800 . ?
C19 H19B 0.9800 . ?
C19 H19C 0.9800 . ?
C11 H11 0.9500 . ?
C23 H23A 0.9800 . ?
C23 H23B 0.9800 . ?
C23 H23C 0.9800 . ?
C16 H16A 0.9800 . ?
C16 H16B 0.9800 . ?
C16 H16C 0.9800 . ?
C17 H17A 0.9800 . ?
C17 H17B 0.9800 . ?
C17 H17C 0.9800 . ?

loop_
_geom_angle_atom_site_label_1
_geom_angle_atom_site_label_2
_geom_angle_atom_site_label_3
_geom_angle
_geom_angle_site_symmetry_1
_geom_angle_site_symmetry_3
_geom_angle_publ_flag
C1 I7 C8 96.24(8) . . ?
C2 O18 C19 117.65(16) . . ?
C6 O20 C21 116.82(17) . . ?
C4 O22 C23 116.72(16) . . ?
C14 O15 H15 109.5 . . ?
O20 C6 C5 124.60(18) . . ?
O20 C6 C1 115.68(19) . . ?
C5 C6 C1 119.70(18) . . ?
C6 C5 H5 120.5 . . ?
C6 C5 C4 119.06(19) . . ?
C4 C5 H5 120.5 . . ?
C6 C1 I7 119.10(15) . . ?
C2 C1 I7 120.31(14) . . ?
C2 C1 C6 120.45(19) . . ?
C4 C3 H3 121.0 . . ?
C4 C3 C2 118.08(18) . . ?
C2 C3 H3 121.0 . . ?
O22 C4 C5 114.45(18) . . ?
O22 C4 C3 123.11(18) . . ?
C5 C4 C3 122.44(19) . . ?
C9 C8 I7 119.86(15) . . ?
C13 C8 I7 117.15(15) . . ?
C13 C8 C9 122.86(19) . . ?
O18 C2 C1 116.27(18) . . ?
O18 C2 C3 123.58(17) . . ?
C3 C2 C1 120.14(18) . . ?
C8 C9 C14 121.29(19) . . ?
C8 C9 C10 116.3(2) . . ?
C10 C9 C14 122.4(2) . . ?
C8 C13 H13 120.4 . . ?
C8 C13 C12 119.2(2) . . ?
C12 C13 H13 120.4 . . ?
O15 C14 C9 103.86(16) . . ?
O15 C14 C16 110.97(19) . . ?
O15 C14 C17 108.88(19) . . ?
C9 C14 C16 110.13(19) . . ?
C9 C14 C17 113.0(2) . . ?
C17 C14 C16 109.9(2) . . ?
O20 C21 H21A 109.5 . . ?
O20 C21 H21B 109.5 . . ?
O20 C21 H21C 109.5 . . ?
H21A C21 H21B 109.5 . . ?
H21A C21 H21C 109.5 . . ?
H21B C21 H21C 109.5 . . ?
C13 C12 H12 120.3 . . ?
C11 C12 C13 119.4(2) . . ?
C11 C12 H12 120.3 . . ?
C9 C10 H10 119.3 . . ?
C11 C10 C9 121.5(2) . . ?
C11 C10 H10 119.3 . . ?
O18 C19 H19A 109.5 . . ?
O18 C19 H19B 109.5 . . ?
O18 C19 H19C 109.5 . . ?
H19A C19 H19B 109.5 . . ?
H19A C19 H19C 109.5 . . ?
H19B C19 H19C 109.5 . . ?
C12 C11 H11 119.6 . . ?
C10 C11 C12 120.7(2) . . ?
C10 C11 H11 119.6 . . ?
O22 C23 H23A 109.5 . . ?
O22 C23 H23B 109.5 . . ?
O22 C23 H23C 109.5 . . ?
H23A C23 H23B 109.5 . . ?
H23A C23 H23C 109.5 . . ?
H23B C23 H23C 109.5 . . ?
C14 C16 H16A 109.5 . . ?
C14 C16 H16B 109.5 . . ?
C14 C16 H16C 109.5 . . ?
H16A C16 H16B 109.5 . . ?
H16A C16 H16C 109.5 . . ?
H16B C16 H16C 109.5 . . ?
C14 C17 H17A 109.5 . . ?
C14 C17 H17B 109.5 . . ?
C14 C17 H17C 109.5 . . ?
H17A C17 H17B 109.5 . . ?
H17A C17 H17C 109.5 . . ?
H17B C17 H17C 109.5 . . ?

loop_
_geom_torsion_atom_site_label_1
_geom_torsion_atom_site_label_2
_geom_torsion_atom_site_label_3
_geom_torsion_atom_site_label_4
_geom_torsion
_geom_torsion_site_symmetry_1
_geom_torsion_site_symmetry_2
_geom_torsion_site_symmetry_3
_geom_torsion_site_symmetry_4
_geom_torsion_publ_flag
I7 C1 C2 O18 -7.5(2) . . . . ?
I7 C1 C2 C3 172.66(15) . . . . ?
I7 C8 C9 C14 3.5(3) . . . . ?
I7 C8 C9 C10 -176.93(15) . . . . ?
I7 C8 C13 C12 176.37(16) . . . . ?
O20 C6 C5 C4 -179.98(19) . . . . ?
O20 C6 C1 I7 7.4(2) . . . . ?
O20 C6 C1 C2 -176.89(18) . . . . ?
C6 C5 C4 O22 176.74(18) . . . . ?
C6 C5 C4 C3 -3.7(3) . . . . ?
C6 C1 C2 O18 176.82(18) . . . . ?
C6 C1 C2 C3 -3.0(3) . . . . ?
C5 C6 C1 I7 -174.00(15) . . . . ?
C5 C6 C1 C2 1.7(3) . . . . ?
C1 C6 C5 C4 1.6(3) . . . . ?
C4 C3 C2 O18 -178.82(18) . . . . ?
C4 C3 C2 C1 1.0(3) . . . . ?
C8 C9 C14 O15 -38.1(3) . . . . ?
C8 C9 C14 C16 80.8(2) . . . . ?
C8 C9 C14 C17 -155.9(2) . . . . ?
C8 C9 C10 C11 1.2(3) . . . . ?
C8 C13 C12 C11 0.2(3) . . . . ?
C2 C3 C4 O22 -178.07(18) . . . . ?
C2 C3 C4 C5 2.4(3) . . . . ?
C9 C8 C13 C12 0.5(3) . . . . ?
C9 C10 C11 C12 -0.6(4) . . . . ?
C13 C8 C9 C14 179.32(19) . . . . ?
C13 C8 C9 C10 -1.2(3) . . . . ?
C13 C12 C11 C10 -0.2(4) . . . . ?
C14 C9 C10 C11 -179.3(2) . . . . ?
C21 O20 C6 C5 -9.8(3) . . . . ?
C21 O20 C6 C1 168.75(18) . . . . ?
C10 C9 C14 O15 142.4(2) . . . . ?
C10 C9 C14 C16 -98.7(2) . . . . ?
C10 C9 C14 C17 24.6(3) . . . . ?
C19 O18 C2 C1 -178.34(18) . . . . ?
C19 O18 C2 C3 1.5(3) . . . . ?
C23 O22 C4 C5 -172.0(2) . . . . ?
C23 O22 C4 C3 8.4(3) . . . . ?

_shelx_res_file                  
;
TITL 260209_auto_a.res in Pccn
    260209_auto.res
    created by SHELXL-2018/3 at 20:44:11 on 09-Feb-2026
REM Old TITL 260209_auto in Pccn
REM SHELXT solution in Pccn: R1 0.126, Rweak 0.001, Alpha 0.030
REM <I/s> 0.504 for 459 systematic absences, Orientation as input
REM Formula found by SHELXT: C16 O5 I
CELL 0.71073 12.040614 17.703728 17.861791 90 90 90
ZERR 8 0.000212 0.000377 0.0004 0 0 0
LATT 1
SYMM 0.5-X,0.5-Y,+Z
SYMM -X,0.5+Y,0.5-Z
SYMM 0.5+X,-Y,0.5-Z
SFAC C H Cl I O
UNIT 144 176 8 8 32

L.S. 4
PLAN  5
SIZE 0.2 0.2 0.2
TEMP -134
CONF
BOND
fmap 2
acta
MORE -1
BOND $H
REM <olex2.extras>
REM <HklSrc "%.\\260209_auto.hkl">
REM </olex2.extras>

WGHT    0.022500    3.072400
FVAR       0.72733
I7    4    0.488382    0.395074    0.642000    11.00000    0.02288    0.02119 =
         0.02156   -0.00045    0.00178    0.00117
O18   5    0.717722    0.360586    0.714716    11.00000    0.02094    0.03588 =
         0.02883   -0.00882    0.00257    0.00646
O20   5    0.368052    0.451930    0.782355    11.00000    0.01858    0.04193 =
         0.02999   -0.00554    0.00375    0.00508
O22   5    0.658633    0.468725    0.960612    11.00000    0.02478    0.04704 =
         0.02414   -0.00928    0.00166    0.00135
O15   5    0.422184    0.337845    0.514708    11.00000    0.04546    0.02876 =
         0.02437   -0.00021   -0.00065    0.00991
AFIX 147
H15   2    0.447975    0.360122    0.477001    11.00000   -1.50000
AFIX   0
C6    1    0.474643    0.442017    0.804443    11.00000    0.01992    0.02249 =
         0.02991    0.00047    0.00305    0.00220
C5    1    0.514776    0.459131    0.875079    11.00000    0.02450    0.02282 =
         0.02580   -0.00038    0.00678    0.00132
AFIX  43
H5    2    0.466804    0.479335    0.912255    11.00000   -1.20000
AFIX   0
C1    1    0.545903    0.410542    0.750901    11.00000    0.02129    0.02460 =
         0.02166   -0.00202    0.00203   -0.00090
C3    1    0.698118    0.412913    0.839451    11.00000    0.02099    0.02401 =
         0.02727   -0.00127    0.00129    0.00189
AFIX  43
H3    2    0.773346    0.402993    0.852119    11.00000   -1.20000
AFIX   0
C4    1    0.626164    0.446341    0.890810    11.00000    0.02568    0.02199 =
         0.02233   -0.00088    0.00384   -0.00060
C8    1    0.439821    0.279673    0.655826    11.00000    0.02125    0.01951 =
         0.03136    0.00085   -0.00208    0.00472
C2    1    0.656505    0.394448    0.768935    11.00000    0.02129    0.02249 =
         0.02560   -0.00256    0.00551    0.00131
C9    1    0.430710    0.232878    0.593553    11.00000    0.02622    0.02387 =
         0.03193   -0.00366   -0.00328    0.00736
C13   1    0.412000    0.256534    0.727216    11.00000    0.02763    0.02573 =
         0.03015    0.00101   -0.00075    0.00211
AFIX  43
H13   2    0.418832    0.290295    0.768299    11.00000   -1.20000
AFIX   0
C14   1    0.461030    0.260761    0.515623    11.00000    0.04008    0.02708 =
         0.02697   -0.00358   -0.00027    0.00829
C21   1    0.289258    0.470580    0.839368    11.00000    0.02290    0.03876 =
         0.03763    0.00098    0.01019    0.00719
AFIX 137
H21A  2    0.214626    0.472526    0.817562    11.00000   -1.50000
H21B  2    0.307812    0.519928    0.860852    11.00000   -1.50000
H21C  2    0.291352    0.432065    0.878750    11.00000   -1.50000
AFIX   0
C12   1    0.374108    0.183711    0.738221    11.00000    0.03619    0.02887 =
         0.03825    0.00791    0.00321    0.00333
AFIX  43
H12   2    0.354395    0.166948    0.786967    11.00000   -1.20000
AFIX   0
C10   1    0.393280    0.159440    0.606978    11.00000    0.03970    0.02452 =
         0.04229   -0.00684   -0.00110    0.00215
AFIX  43
H10   2    0.387076    0.125148    0.566284    11.00000   -1.20000
AFIX   0
C19   1    0.830764    0.341434    0.732173    11.00000    0.02144    0.04625 =
         0.03702   -0.00945    0.00177    0.01202
AFIX 137
H19A  2    0.865987    0.318598    0.688194    11.00000   -1.50000
H19B  2    0.832058    0.305420    0.773830    11.00000   -1.50000
H19C  2    0.871342    0.387222    0.746400    11.00000   -1.50000
AFIX   0
C11   1    0.365164    0.135632    0.677902    11.00000    0.03973    0.02380 =
         0.05515    0.00229    0.00269    0.00104
AFIX  43
H11   2    0.339312    0.085486    0.685296    11.00000   -1.20000
AFIX   0
C23   1    0.775904    0.466056    0.976379    11.00000    0.02676    0.07263 =
         0.03053   -0.01482   -0.00084   -0.00008
AFIX 137
H23A  2    0.816889    0.490117    0.935413    11.00000   -1.50000
H23B  2    0.799563    0.413314    0.981197    11.00000   -1.50000
H23C  2    0.791037    0.492920    1.023254    11.00000   -1.50000
AFIX   0
C16   1    0.587089    0.257259    0.504412    11.00000    0.04422    0.04448 =
         0.03986   -0.00086    0.01260    0.01195
AFIX 137
H16A  2    0.606040    0.277676    0.455040    11.00000   -1.50000
H16B  2    0.611963    0.204657    0.507704    11.00000   -1.50000
H16C  2    0.623891    0.287206    0.543320    11.00000   -1.50000
AFIX   0
C17   1    0.402662    0.216899    0.453386    11.00000    0.07478    0.04445 =
         0.03562   -0.01516   -0.01416    0.00952
AFIX 137
H17A  2    0.323188    0.213246    0.464657    11.00000   -1.50000
H17B  2    0.434421    0.166051    0.449930    11.00000   -1.50000
H17C  2    0.412925    0.243256    0.405638    11.00000   -1.50000
AFIX   0

CL1   3    0.485625    0.429297    0.378208    11.00000    0.02356    0.02560 =
         0.03017    0.00005   -0.00280   -0.00177
HKLF 4


REM  260209_auto_a.res in Pccn
REM wR2 = 0.0641, GooF = S = 1.025, Restrained GooF = 1.025 for all data
REM R1 = 0.0259 for 4383 Fo > 4sig(Fo) and 0.0375 for all 5388 data
REM 223 parameters refined using 0 restraints

END

WGHT      0.0225      3.0724

REM Highest difference peak  0.722,  deepest hole -1.022,  1-sigma level  0.084
Q1    1   0.5565  0.3950  0.6414  11.00000  0.05    0.72
Q2    1   0.5169  0.1828  0.3617  11.00000  0.05    0.64
Q3    1   0.4822  0.3971  0.5958  11.00000  0.05    0.64
Q4    1   0.4906  0.1022  0.5715  11.00000  0.05    0.51
Q5    1   0.4846  0.4365  0.3430  11.00000  0.05    0.51
;
_shelx_res_checksum              54894
_olex2_exptl_crystal_mounting_method loop
_olex2_submission_special_instructions 'No special instructions were received'
_oxdiff_exptl_absorpt_empirical_details 
;
Empirical correction (ABSPACK) includes:
- Absorption correction using spherical harmonics
- Frame scaling
;
_oxdiff_exptl_absorpt_empirical_full_max 2.255
_oxdiff_exptl_absorpt_empirical_full_min 0.331
####################################################################### 
# 
# This file contains crystal structure data downloaded from the 
# Cambridge Structural Database (CSD) hosted by the Cambridge 
# Crystallographic Data Centre (CCDC).
# 
# Full information about CCDC data access policies and citation 
# guidelines are available at http://www.ccdc.cam.ac.uk/access/V1 
# 
# Audit and citation data items may have been added by the CCDC. 
# Please retain this information to preserve the provenance of 
# this file and to allow appropriate attribution of the data. 
# 
#######################################################################

data_250211-03-01_auto
_audit_block_doi                 10.5517/ccdc.csd.cc2r94s0
_database_code_depnum_ccdc_archive 'CCDC 2541032'
loop_
_citation_id
_citation_doi
_citation_year
1 10.26434/chemrxiv.15001401/v1 2026
loop_
_audit_author_name
_audit_author_address
'Eunsang Kwon'
;Tohoku University
Japan
;
_audit_update_record             
;
2026-03-27 deposited with the CCDC.	2026-07-27 downloaded from the CCDC.
;
_audit_creation_date             2026-03-27
_audit_creation_method           
;
Olex2 1.5
(compiled 2023.03.06 svn.rbb2c1857 for OlexSys, GUI svn.r6748)
;
_shelx_SHELXL_version_number     2018/3
_chemical_name_common            ?
_chemical_name_systematic        ?
_chemical_formula_moiety         '2(C18 H18 F3 I O4)'
_chemical_formula_sum            'C36 H36 F6 I2 O8'
_chemical_formula_weight         964.45
_chemical_melting_point          ?
_chemical_oxdiff_formula         C18H18F3I1O4
loop_
_atom_type_symbol
_atom_type_description
_atom_type_scat_dispersion_real
_atom_type_scat_dispersion_imag
_atom_type_scat_source
C C 0.0181 0.0091 'International Tables Vol C Tables 4.2.6.8 and 6.1.1.4'
H H 0.0000 0.0000 'International Tables Vol C Tables 4.2.6.8 and 6.1.1.4'
F F 0.0727 0.0534 'International Tables Vol C Tables 4.2.6.8 and 6.1.1.4'
I I -0.3257 6.8362 'International Tables Vol C Tables 4.2.6.8 and 6.1.1.4'
O O 0.0492 0.0322 'International Tables Vol C Tables 4.2.6.8 and 6.1.1.4'

_shelx_space_group_comment       
;
The symmetry employed for this shelxl refinement is uniquely defined
by the following loop, which should always be used as a source of
symmetry information in preference to the above space-group names.
They are only intended as comments.
;
_space_group_crystal_system      triclinic
_space_group_IT_number           2
_space_group_name_H-M_alt        'P -1'
_space_group_name_Hall           '-P 1'
loop_
_space_group_symop_operation_xyz
'x, y, z'
'-x, -y, -z'

_cell_length_a                   7.79727(8)
_cell_length_b                   13.69121(13)
_cell_length_c                   17.66933(14)
_cell_angle_alpha                109.3465(8)
_cell_angle_beta                 90.2850(7)
_cell_angle_gamma                91.8636(8)
_cell_volume                     1778.57(3)
_cell_formula_units_Z            2
_cell_measurement_reflns_used    42992
_cell_measurement_temperature    104.0(8)
_cell_measurement_theta_max      75.2780
_cell_measurement_theta_min      3.3700
_shelx_estimated_absorpt_T_max   ?
_shelx_estimated_absorpt_T_min   ?
_exptl_absorpt_coefficient_mu    14.627
_exptl_absorpt_correction_T_max  1.00000
_exptl_absorpt_correction_T_min  0.32058
_exptl_absorpt_correction_type   multi-scan
_exptl_absorpt_process_details   
;
CrysAlisPro 1.171.43.131a (Rigaku Oxford Diffraction, 2024)
Empirical absorption correction using spherical harmonics,
implemented in SCALE3 ABSPACK scaling algorithm.
;
_exptl_absorpt_special_details   ?
_exptl_crystal_colour            colourless
_exptl_crystal_colour_primary    colourless
_exptl_crystal_density_diffrn    1.801
_exptl_crystal_density_meas      ?
_exptl_crystal_density_method    ?
_exptl_crystal_description       block
_exptl_crystal_F_000             952
_exptl_crystal_size_max          0.15
_exptl_crystal_size_mid          0.15
_exptl_crystal_size_min          0.1
_exptl_transmission_factor_max   ?
_exptl_transmission_factor_min   ?
_diffrn_reflns_av_R_equivalents  0.1102
_diffrn_reflns_av_unetI/netI     0.0388
_diffrn_reflns_Laue_measured_fraction_full 0.993
_diffrn_reflns_Laue_measured_fraction_max 0.967
_diffrn_reflns_limit_h_max       9
_diffrn_reflns_limit_h_min       -8
_diffrn_reflns_limit_k_max       17
_diffrn_reflns_limit_k_min       -17
_diffrn_reflns_limit_l_max       21
_diffrn_reflns_limit_l_min       -22
_diffrn_reflns_number            66094
_diffrn_reflns_point_group_measured_fraction_full 0.993
_diffrn_reflns_point_group_measured_fraction_max 0.967
_diffrn_reflns_theta_full        67.684
_diffrn_reflns_theta_max         75.448
_diffrn_reflns_theta_min         2.651
_diffrn_ambient_environment      N~2~
_diffrn_ambient_temperature      104.0(8)
_diffrn_detector                 'Hybrid Pixel Array Detector'
_diffrn_detector_area_resol_mean 10.0000
_diffrn_detector_type            HyPix
_diffrn_measured_fraction_theta_full 0.993
_diffrn_measured_fraction_theta_max 0.967
_diffrn_measurement_details      
;
List of Runs (angles in degrees, time in seconds):

  # Type    Start    End  Width  t~exp~   \w     \q     \k     \f   Frames
#--------------------------------------------------------------------------
  1  \w     30.00 120.00   0.50    0.05    --   43.05  38.00-180.00  180
  2  \w     30.00 120.00   0.50    0.05    --   43.05  38.00-150.00  180
  3  \w     30.00 120.00   0.50    0.05    --   43.05  38.00   0.00  180
  4  \w     30.00 120.00   0.50    0.05    --   43.05  38.00  90.00  180
  5  \w    109.00 178.00   0.50    0.10    --  108.01  77.00 150.00  138
  6  \w    109.00 178.00   0.50    0.10    --  108.01  77.00 150.00  138
  7  \w     93.00 139.00   0.50    0.10    --  108.01  15.00 150.00   92
  8  \w     93.00 139.00   0.50    0.10    --  108.01  15.00 120.00   92
  9  \w     94.00 169.00   0.50    0.10    --  108.01  30.00   0.00  150
 10  \w     93.00 139.00   0.50    0.10    --  108.01  15.00 -30.00   92
 11  \w     93.00 139.00   0.50    0.10    --  108.01  15.00 -60.00   92
 12  \w     93.00 139.00   0.50    0.10    --  108.01  15.00 -90.00   92
 13  \w     93.00 139.00   0.50    0.10    --  108.01  15.00  60.00   92
 14  \w     93.00 139.00   0.50    0.10    --  108.01  15.00  90.00   92
 15  \w     34.00  78.00   0.50    0.10    --  108.01 -77.00  60.00   88
 16  \w     34.00  78.00   0.50    0.10    --  108.01 -77.00  90.00   88
 17  \w     34.00  78.00   0.50    0.10    --  108.01 -77.00   0.00   88
 18  \w     34.00  78.00   0.50    0.10    --  108.01 -77.00 -30.00   88
 19  \w     95.00 176.00   0.50    0.10    --  108.01 128.00 -81.00  162
 20  \w     34.00  78.00   0.50    0.10    --  108.01 -77.00-150.00   88
 21  \w     34.00  78.00   0.50    0.10    --  108.01 -77.00-180.00   88
 22  \w     33.00  92.00   0.50    0.10    --  108.01 -95.00-180.00  118
 23  \w     36.00 101.00   0.50    0.10    --  108.01-128.00-155.00  130
 24  \w     33.00  92.00   0.50    0.10    --  108.01 -95.00-120.00  118
 25  \w     33.00  92.00   0.50    0.10    --  108.01 -95.00   0.00  118
 26  \w     33.00  92.00   0.50    0.10    --  108.01 -95.00  60.00  118
 27  \w     36.00 100.00   0.50    0.10    --  108.01-125.00  90.00  128
 28  \w     33.00  92.00   0.50    0.10    --  108.01 -95.00 150.00  118
 29  \w     33.00  92.00   0.50    0.10    --  108.01 -95.00 120.00  118
 30  \w     33.00  92.00   0.50    0.10    --  108.01 -95.00 -90.00  118
 31  \w     33.00  92.00   0.50    0.10    --  108.01 -95.00-150.00  118
 32  \w     21.00  92.00   0.50    0.05    --   43.05-128.00-155.00  142
 33  \w      2.00  76.00   0.50    0.05    --   43.05 -99.00 120.00  148
 34  \w      2.00  76.00   0.50    0.05    --   43.05 -99.00 120.00  148
 35  \w    -54.00 -28.00   0.50    0.05    --  -43.05 -59.00 118.52   52
 36  \w    -54.00 -28.00   0.50    0.05    --  -43.05 -58.00 115.97   52
 37  \w    -54.00 -28.00   0.50    0.05    --  -43.05 -58.00 104.37   52
 38  \w    -54.00 -28.00   0.50    0.05    --  -43.05 -59.00  32.07   52
 39  \w    -54.00 -28.00   0.50    0.05    --  -43.05 -58.00  11.17   52
 40  \w    -54.00 -28.00   0.50    0.05    --  -43.05 -59.00-104.39   52
 41  \w    -54.00 -28.00   0.50    0.05    --  -43.05 -59.00-171.95   52
 42  \w    -54.00 -28.00   0.50    0.05    --  -43.05 -58.00-168.77   52
 43  \w    -54.00 -28.00   0.50    0.05    --  -43.05 -57.00-139.70   52
 44  \w    -54.00 -28.00   0.50    0.05    --  -43.05 -58.00-120.47   52
 45  \w    -54.00 -28.00   0.50    0.05    --  -43.05 -56.00 -21.67   52
 46  \w   -117.00 -29.00   0.50    0.05    --  -43.05 -52.00-100.40  176
 47  \w    -54.00 -28.00   0.50    0.05    --  -43.05 -57.00  57.93   52
 48  \w    -54.00 -28.00   0.50    0.05    --  -43.05 -57.00  78.08   52
 49  \w    -54.00 -28.00   0.50    0.05    --  -43.05 -56.00 149.65   52
 50  \w   -117.00 -45.00   0.50    0.05    --  -43.05 -50.00 119.62  144
 51  \w   -117.00 -29.00   0.50    0.05    --  -43.05 -52.00-145.08  176
 52  \w   -118.00 -30.00   0.50    0.05    --  -43.05 -49.00 -83.80  176
 53  \w   -118.00 -30.00   0.50    0.05    --  -43.05 -49.00 -53.99  176
 54  \w   -117.00 -29.00   0.50    0.05    --  -43.05 -51.00  28.04  176
 55  \w   -123.00 -29.00   0.50    0.05    --  -43.05 -19.00 150.00  188
 56  \w   -174.00 -87.00   0.50    0.10    -- -103.00 -61.00 150.00  174
 57  \w   -174.00 -87.00   0.50    0.10    -- -103.00 -61.00 120.00  174
 58  \w   -174.00 -87.00   0.50    0.10    -- -103.00 -61.00  46.05  174
 59  \w   -174.00 -87.00   0.50    0.10    -- -103.00 -61.00 111.45  174
 60  \w   -174.00 -87.00   0.50    0.10    -- -103.00 -61.00   0.00  174
 61  \w   -174.00 -88.00   0.50    0.10    -- -103.00 -58.00  81.18  172
 62  \w   -174.00 -87.00   0.50    0.10    -- -103.00 -61.00 -60.00  174
 63  \w   -174.00 -87.00   0.50    0.10    -- -103.00 -61.00 -90.00  174
 64  \w   -174.00 -87.00   0.50    0.10    -- -103.00 -60.00-169.89  174
 65  \w   -174.00 -87.00   0.50    0.10    -- -103.00 -56.00-149.31  174
 66  \w   -174.00 -87.00   0.50    0.10    -- -103.00 -60.00 -39.82  174
 67  \w   -174.00 -87.00   0.50    0.10    -- -103.00 -56.00 -57.42  174
 68  \w   -174.00 -87.00   0.50    0.10    -- -103.00 -56.00 -29.08  174
 69  \w   -174.00 -89.00   0.50    0.10    -- -103.00 -51.00-135.77  170
 70  \w   -174.00 -89.00   0.50    0.10    -- -103.00 -54.00  88.80  170
 71  \w   -174.00 -88.00   0.50    0.10    -- -103.00 -57.00 176.93  172
 72  \w   -174.00 -88.00   0.50    0.10    -- -103.00 -55.00 162.79  172
 73  \w   -174.00 -88.00   0.50    0.10    -- -103.00 -57.00 133.55  172
 74  \w   -174.00 -89.00   0.50    0.10    -- -103.00 -49.00  44.07  170
 75  \w   -174.00 -89.00   0.50    0.10    -- -103.00 -47.00  56.08  170
 76  \w   -174.00 -89.00   0.50    0.10    -- -103.00 -49.00  12.18  170
 77  \w   -174.00 -88.00   0.50    0.10    -- -103.00 -50.00   1.90  172
 78  \w   -174.00 -89.00   0.50    0.10    -- -103.00 -43.00 -91.07  170
 79  \w   -133.00 -88.00   0.50    0.10    -- -103.00 -15.00 150.00   90
 80  \w   -133.00 -88.00   0.50    0.10    -- -103.00 -15.00 -30.00   90
 81  \w   -172.00 -89.00   0.50    0.10    -- -103.00 -40.00-129.18  166
 82  \w   -133.00 -88.00   0.50    0.10    -- -103.00 -15.00-180.00   90
 83  \w   -174.00 -89.00   0.50    0.10    -- -103.00 -48.00-169.90  170
 84  \w   -174.00 -89.00   0.50    0.10    -- -103.00-128.00-155.00  170
 85  \w   -100.00 -31.00   0.50    0.10    -- -103.00 125.00 -90.00  138
 86  \w   -101.00 -31.00   0.50    0.10    -- -103.00 128.00 -81.00  140
 87  \w    -72.00 -29.00   0.50    0.10    -- -103.00  77.00-120.00   86
 88  \w    -92.00 -15.00   0.50    0.05    --  -43.05 128.00 -81.00  154
 89  \w    -92.00 -15.00   0.50    0.05    --  -43.05 128.00 -81.00  154
 90  \w   -100.00 -31.00   0.50    0.10    -- -103.00 125.00  90.00  138
 91  \w    -16.00  34.00   0.50    0.05    --  -43.05  38.00  90.00  100
 92  \w    -42.00  31.00   0.50    0.05    --  -43.05  57.00  90.00  146
 93  \w    -16.00  34.00   0.50    0.05    --  -43.05  38.00  60.00  100
 94  \w    -16.00  34.00   0.50    0.05    --  -43.05  38.00 -30.00  100
 95  \w    -16.00  34.00   0.50    0.05    --  -43.05  38.00 -60.00  100
 96  \w    -16.00  34.00   0.50    0.05    --  -43.05  38.00-120.00  100
 97  \w    -16.00  34.00   0.50    0.05    --  -43.05  38.00-150.00  100
 98  \w    -16.00  34.00   0.50    0.05    --  -43.05  38.00-180.00  100
 99  \w    -42.00  31.00   0.50    0.05    --  -43.05  57.00-180.00  146
;
_diffrn_measurement_device       'four-circle diffractometer'
_diffrn_measurement_device_type  'XtaLAB Synergy R, DW system, HyPix'
_diffrn_measurement_method       '\w scans'
_diffrn_orient_matrix_type       
'CrysAlisPro convention (1999,Acta A55,543-557)'
_diffrn_orient_matrix_UB_11      -0.0690234000
_diffrn_orient_matrix_UB_12      -0.1112104000
_diffrn_orient_matrix_UB_13      -0.0442790000
_diffrn_orient_matrix_UB_21      0.0234691000
_diffrn_orient_matrix_UB_22      0.0178943000
_diffrn_orient_matrix_UB_23      -0.0809894000
_diffrn_orient_matrix_UB_31      0.1837768000
_diffrn_orient_matrix_UB_32      -0.0394047000
_diffrn_orient_matrix_UB_33      -0.0046274000
_diffrn_radiation_monochromator  'multilayered conforcal mirror'
_diffrn_radiation_probe          x-ray
_diffrn_radiation_type           'Cu K\a'
_diffrn_radiation_wavelength     1.54184
_diffrn_source                   'Rotating-anode X-ray tube'
_diffrn_source_type              'Rigaku (Cu) X-ray Source'
_reflns_Friedel_coverage         0.000
_reflns_Friedel_fraction_full    .
_reflns_Friedel_fraction_max     .
_reflns_number_gt                6695
_reflns_number_total             7129
_reflns_special_details          
;
 Reflections were merged by SHELXL according to the crystal
 class for the calculation of statistics and refinement.
 
 _reflns_Friedel_fraction is defined as the number of unique
 Friedel pairs measured divided by the number that would be
 possible theoretically, ignoring centric projections and
 systematic absences.
;
_reflns_threshold_expression     'I > 2\s(I)'
_computing_cell_refinement       'CrysAlisPro 1.171.43.131a (Rigaku OD, 2024)'
_computing_data_collection       'CrysAlisPro 1.171.43.131a (Rigaku OD, 2024)'
_computing_data_reduction        'CrysAlisPro 1.171.43.131a (Rigaku OD, 2024)'
_computing_molecular_graphics    'Olex2 1.5 (Dolomanov et al., 2009)'
_computing_publication_material  'Olex2 1.5 (Dolomanov et al., 2009)'
_computing_structure_refinement  'SHELXL 2018/3 (Sheldrick, 2015)'
_computing_structure_solution    'SHELXT  (Sheldrick, 2015)'
_refine_diff_density_max         3.055
_refine_diff_density_min         -2.569
_refine_diff_density_rms         0.213
_refine_ls_extinction_coef       .
_refine_ls_extinction_method     none
_refine_ls_goodness_of_fit_ref   1.044
_refine_ls_hydrogen_treatment    constr
_refine_ls_matrix_type           full
_refine_ls_number_parameters     477
_refine_ls_number_reflns         7129
_refine_ls_number_restraints     6
_refine_ls_R_factor_all          0.0468
_refine_ls_R_factor_gt           0.0453
_refine_ls_restrained_S_all      1.044
_refine_ls_shift/su_max          0.002
_refine_ls_shift/su_mean         0.000
_refine_ls_structure_factor_coef Fsqd
_refine_ls_weighting_details     
'w=1/[\s^2^(Fo^2^)+(0.1024P)^2^+0.3927P] where P=(Fo^2^+2Fc^2^)/3'
_refine_ls_weighting_scheme      calc
_refine_ls_wR_factor_gt          0.1253
_refine_ls_wR_factor_ref         0.1271
_refine_special_details          ?
_olex2_refinement_description    
;
1. Fixed Uiso
 At 1.2 times of:
  All C(H) groups
 At 1.5 times of:
  All C(H,H,H) groups
2. Uiso/Uaniso restraints and constraints
Uanis(C1) \\sim Ueq: with sigma of 0.1 and sigma for terminal atoms of 0.2
3.a Aromatic/amide H refined with riding coordinates:
 C14(H14), C3(H3), C40(H40), C5(H5), C33(H33), C37(H37), C31(H31), C38(H38),
 C6(H6), C39(H39), C4(H4), C12(H12)
3.b Idealised Me refined as rotating group:
 C50(H50A,H50B,H50C), C26(H26A,H26B,H26C), C19(H19A,H19B,H19C), C53(H53A,H53B,
 H53C), C48(H48A,H48B,H48C), C17(H17A,H17B,H17C), C21(H21A,H21B,H21C), C52(H52A,
 H52B,H52C)
;
_atom_sites_solution_hydrogens   geom
_atom_sites_solution_primary     dual
_atom_sites_solution_secondary   ?
loop_
_atom_site_label
_atom_site_type_symbol
_atom_site_fract_x
_atom_site_fract_y
_atom_site_fract_z
_atom_site_U_iso_or_equiv
_atom_site_adp_type
_atom_site_occupancy
_atom_site_site_symmetry_order
_atom_site_calc_flag
_atom_site_refinement_flags_posn
_atom_site_refinement_flags_adp
_atom_site_refinement_flags_occupancy
_atom_site_disorder_assembly
_atom_site_disorder_group
I1 I -0.11508(3) 0.83279(2) 0.32350(2) 0.01086(10) Uani 1 1 d . . . . .
I27 I 0.65154(3) 0.83907(2) 0.82569(2) 0.01060(10) Uani 1 1 d . . . . .
F45 F 0.4727(3) 0.6808(2) 0.64555(15) 0.0284(6) Uani 1 1 d . . . . .
F46 F 0.6283(4) 0.6993(2) 0.55044(15) 0.0301(6) Uani 1 1 d . . . . .
O9 O -0.2461(3) 0.78621(19) 0.20099(14) 0.0156(5) Uani 1 1 d . . . . .
F47 F 0.6064(4) 0.5508(2) 0.56828(16) 0.0334(6) Uani 1 1 d . . . . .
F23 F 0.0467(3) 0.6782(2) 0.14360(17) 0.0296(5) Uani 1 1 d . . . . .
O43 O 0.7774(3) 0.79046(19) 0.70341(14) 0.0148(5) Uani 1 1 d . . . . .
O49 O 0.7985(3) 0.9151(2) 1.00443(14) 0.0161(5) Uani 1 1 d . . . . .
F24 F -0.1068(4) 0.6984(2) 0.04859(15) 0.0309(6) Uani 1 1 d . . . . .
O16 O 0.2418(3) 0.7679(2) 0.36301(15) 0.0177(5) Uani 1 1 d . . . . .
O18 O -0.2502(3) 0.9096(2) 0.50135(14) 0.0157(5) Uani 1 1 d . . . . .
F25 F -0.1030(4) 0.5491(2) 0.06417(16) 0.0351(6) Uani 1 1 d . . . . .
O29 O 0.2856(3) 0.7782(2) 0.86484(15) 0.0182(5) Uani 1 1 d . . . . .
O20 O 0.2598(4) 0.8713(2) 0.64606(16) 0.0221(6) Uani 1 1 d . . . . .
O51 O 0.2869(4) 0.8755(2) 1.14812(16) 0.0227(6) Uani 1 1 d . . . . .
C41 C 0.7598(4) 0.6276(3) 0.7263(2) 0.0130(7) Uani 1 1 d . . . . .
C14 C -0.0011(5) 0.8973(3) 0.5806(2) 0.0154(7) Uani 1 1 d . . . . .
H14 H -0.058079 0.926973 0.629904 0.018 Uiso 1 1 calc R U . . .
C7 C -0.2474(4) 0.6221(3) 0.2216(2) 0.0128(7) Uani 1 1 d . . . . .
C15 C -0.0838(5) 0.8849(3) 0.5074(2) 0.0129(7) Uani 1 1 d . . . . .
C3 C -0.1909(5) 0.6324(3) 0.3600(2) 0.0147(7) Uani 1 1 d . . . . .
H3 H -0.151011 0.671731 0.412531 0.018 Uiso 1 1 calc R U . . .
C50 C 0.8942(5) 0.9591(3) 1.0776(2) 0.0185(8) Uani 1 1 d . . . . .
H50A H 1.012067 0.975638 1.065599 0.028 Uiso 1 1 calc R U . . .
H50B H 0.895842 0.909283 1.106615 0.028 Uiso 1 1 calc R U . . .
H50C H 0.840601 1.022449 1.110692 0.028 Uiso 1 1 calc R U . . .
C34 C 0.6287(5) 0.8910(3) 1.0100(2) 0.0131(7) Uani 1 1 d . . . . .
C35 C 0.5364(5) 0.8510(3) 0.93759(19) 0.0124(7) Uani 1 1 d . . . . .
C40 C 0.8016(5) 0.5240(3) 0.7110(2) 0.0158(7) Uani 1 1 d . . . . .
H40 H 0.831674 0.482949 0.658308 0.019 Uiso 1 1 calc R U . . .
C11 C 0.1688(5) 0.8109(3) 0.4365(2) 0.0124(7) Uani 1 1 d . . . . .
C2 C -0.1910(4) 0.6748(3) 0.2993(2) 0.0117(7) Uani 1 1 d . . . . .
C5 C -0.3040(5) 0.4734(3) 0.2647(2) 0.0183(8) Uani 1 1 d . . . . .
H5 H -0.342569 0.403258 0.252316 0.022 Uiso 1 1 calc R U . . .
C36 C 0.7098(4) 0.6819(3) 0.8036(2) 0.0123(7) Uani 1 1 d . . . . .
C33 C 0.5490(5) 0.9026(3) 1.0829(2) 0.0151(7) Uani 1 1 d . . . . .
H33 H 0.610267 0.931721 1.132358 0.018 Uiso 1 1 calc R U . . .
C26 C -0.4223(6) 0.6500(3) 0.1097(2) 0.0235(9) Uani 1 1 d . . . . .
H26A H -0.521857 0.663823 0.144834 0.035 Uiso 1 1 calc R U . . .
H26B H -0.422273 0.576050 0.078364 0.035 Uiso 1 1 calc R U . . .
H26C H -0.428483 0.690401 0.073212 0.035 Uiso 1 1 calc R U . . .
C42 C 0.7765(5) 0.6850(3) 0.6648(2) 0.0154(7) Uani 1 1 d . . . . .
C37 C 0.7054(5) 0.6406(3) 0.8650(2) 0.0135(7) Uani 1 1 d . . . . .
H37 H 0.670492 0.680771 0.917214 0.016 Uiso 1 1 calc R U . . .
C19 C -0.3407(5) 0.9544(3) 0.5743(2) 0.0174(8) Uani 1 1 d . . . . .
H19A H -0.455668 0.972306 0.561782 0.026 Uiso 1 1 calc R U . . .
H19B H -0.277970 1.017113 0.607837 0.026 Uiso 1 1 calc R U . . .
H19C H -0.350448 0.904502 0.603116 0.026 Uiso 1 1 calc R U . . .
C8 C -0.2558(5) 0.6812(3) 0.1611(2) 0.0164(7) Uani 1 1 d . . . . .
C31 C 0.2835(5) 0.8281(3) 1.0098(2) 0.0169(7) Uani 1 1 d . . . . .
H31 H 0.166776 0.806000 1.009990 0.020 Uiso 1 1 calc R U . . .
C13 C 0.1660(5) 0.8651(3) 0.5794(2) 0.0166(7) Uani 1 1 d . . . . .
C38 C 0.7535(5) 0.5385(3) 0.8487(2) 0.0181(8) Uani 1 1 d . . . . .
H38 H 0.754533 0.508711 0.890204 0.022 Uiso 1 1 calc R U . . .
C53 C 0.1107(5) 0.7424(3) 0.8636(2) 0.0223(8) Uani 1 1 d . . . . .
H53A H 0.068735 0.713902 0.807929 0.033 Uiso 1 1 calc R U . . .
H53B H 0.040425 0.800433 0.893226 0.033 Uiso 1 1 calc R U . . .
H53C H 0.103133 0.688527 0.888716 0.033 Uiso 1 1 calc R U . . .
C6 C -0.3013(5) 0.5186(3) 0.2052(2) 0.0168(7) Uani 1 1 d . . . . .
H6 H -0.336657 0.478425 0.152179 0.020 Uiso 1 1 calc R U . . .
C44 C 0.6199(6) 0.6536(3) 0.6074(2) 0.0210(8) Uani 1 1 d . . . . .
C39 C 0.7998(5) 0.4805(3) 0.7714(2) 0.0178(7) Uani 1 1 d . . . . .
H39 H 0.830459 0.410563 0.759938 0.021 Uiso 1 1 calc R U . . .
C48 C 0.9386(6) 0.6527(3) 0.6142(2) 0.0252(9) Uani 1 1 d . . . . .
H48A H 0.946179 0.689262 0.575025 0.038 Uiso 1 1 calc R U . . .
H48B H 0.932252 0.577843 0.585968 0.038 Uiso 1 1 calc R U . . .
H48C H 1.040480 0.670618 0.649469 0.038 Uiso 1 1 calc R U . . .
C22 C -0.1039(6) 0.6514(3) 0.1047(2) 0.0216(8) Uani 1 1 d . . . . .
C17 C 0.4148(5) 0.7376(3) 0.3623(2) 0.0223(8) Uani 1 1 d . . . . .
H17A H 0.455473 0.713960 0.306969 0.034 Uiso 1 1 calc R U . . .
H17B H 0.421156 0.681213 0.384667 0.034 Uiso 1 1 calc R U . . .
H17C H 0.486822 0.796847 0.394649 0.034 Uiso 1 1 calc R U . . .
C4 C -0.2510(5) 0.5299(3) 0.3421(2) 0.0182(7) Uani 1 1 d . . . . .
H4 H -0.255437 0.499048 0.383026 0.022 Uiso 1 1 calc R U . . .
C30 C 0.3651(5) 0.8194(3) 0.9383(2) 0.0132(7) Uani 1 1 d . . . . .
C12 C 0.2527(5) 0.8209(3) 0.5083(2) 0.0160(7) Uani 1 1 d . . . . .
H12 H 0.366433 0.798253 0.508826 0.019 Uiso 1 1 calc R U . . .
C21 C 0.1783(5) 0.9064(3) 0.7227(2) 0.0192(8) Uani 1 1 d . . . . .
H21A H 0.069727 0.867152 0.719897 0.029 Uiso 1 1 calc R U . . .
H21B H 0.155811 0.980265 0.736922 0.029 Uiso 1 1 calc R U . . .
H21C H 0.253837 0.895691 0.763542 0.029 Uiso 1 1 calc R U . . .
C32 C 0.3775(5) 0.8702(3) 1.0812(2) 0.0157(7) Uani 1 1 d . . . . .
C52 C 0.3778(6) 0.9039(3) 1.2236(2) 0.0218(8) Uani 1 1 d . . . . .
H52A H 0.482639 0.864568 1.217171 0.033 Uiso 1 1 calc R U . . .
H52B H 0.304807 0.888429 1.263421 0.033 Uiso 1 1 calc R U . . .
H52C H 0.408111 0.978208 1.241601 0.033 Uiso 1 1 calc R U . . .
C1 C 0.0020(5) 0.8429(3) 0.43540(19) 0.0118(7) Uani 1 1 d . U . . .

loop_
_atom_site_aniso_label
_atom_site_aniso_U_11
_atom_site_aniso_U_22
_atom_site_aniso_U_33
_atom_site_aniso_U_23
_atom_site_aniso_U_13
_atom_site_aniso_U_12
I1 0.01307(15) 0.01228(15) 0.00784(14) 0.00469(10) -0.00561(9) -0.00442(9)
I27 0.01217(15) 0.01238(15) 0.00826(14) 0.00514(10) -0.00402(9) -0.00298(10)
F45 0.0217(12) 0.0394(14) 0.0296(13) 0.0198(11) -0.0091(10) -0.0070(11)
F46 0.0378(15) 0.0391(15) 0.0184(12) 0.0172(11) -0.0093(11) -0.0075(12)
O9 0.0219(13) 0.0153(12) 0.0092(11) 0.0042(9) -0.0081(10) -0.0037(10)
F47 0.0430(16) 0.0262(13) 0.0284(14) 0.0067(11) -0.0177(12) -0.0106(11)
F23 0.0212(12) 0.0428(14) 0.0298(13) 0.0190(11) -0.0012(10) 0.0000(10)
O43 0.0208(13) 0.0152(11) 0.0092(11) 0.0054(9) -0.0005(10) -0.0025(10)
O49 0.0128(12) 0.0251(13) 0.0095(12) 0.0054(10) -0.0051(9) -0.0084(10)
F24 0.0351(15) 0.0448(15) 0.0196(12) 0.0202(12) 0.0000(10) -0.0007(12)
O16 0.0124(13) 0.0261(13) 0.0131(12) 0.0047(10) -0.0028(10) -0.0009(10)
O18 0.0133(12) 0.0231(13) 0.0101(12) 0.0047(10) -0.0026(9) 0.0009(10)
F25 0.0461(17) 0.0296(13) 0.0275(14) 0.0059(11) 0.0099(12) 0.0062(12)
O29 0.0121(12) 0.0273(13) 0.0128(12) 0.0040(10) -0.0063(10) -0.0058(11)
O20 0.0188(14) 0.0368(16) 0.0116(13) 0.0096(12) -0.0084(11) -0.0027(12)
O51 0.0175(14) 0.0386(16) 0.0137(13) 0.0111(12) 0.0012(11) -0.0035(12)
C41 0.0137(17) 0.0152(16) 0.0103(16) 0.0048(13) -0.0040(13) -0.0050(13)
C14 0.0180(18) 0.0151(16) 0.0119(16) 0.0038(13) -0.0052(13) -0.0058(14)
C7 0.0121(16) 0.0172(16) 0.0099(16) 0.0056(13) -0.0030(13) -0.0010(13)
C15 0.0116(17) 0.0127(15) 0.0155(17) 0.0067(13) -0.0040(13) -0.0046(13)
C3 0.0126(17) 0.0193(17) 0.0141(17) 0.0085(14) -0.0033(13) -0.0028(13)
C50 0.0179(19) 0.0234(19) 0.0111(17) 0.0024(15) -0.0095(14) -0.0077(15)
C34 0.0119(17) 0.0129(15) 0.0150(17) 0.0054(13) -0.0043(13) -0.0012(13)
C35 0.0168(17) 0.0159(16) 0.0059(15) 0.0057(12) -0.0031(13) -0.0010(13)
C40 0.0182(19) 0.0149(16) 0.0126(17) 0.0028(13) -0.0046(14) -0.0014(14)
C11 0.0146(17) 0.0135(15) 0.0086(16) 0.0034(13) -0.0019(13) -0.0033(13)
C2 0.0078(16) 0.0126(15) 0.0137(16) 0.0033(13) -0.0028(12) -0.0029(13)
C5 0.0143(18) 0.0167(17) 0.025(2) 0.0083(15) -0.0043(15) -0.0056(14)
C36 0.0090(16) 0.0117(15) 0.0157(17) 0.0043(13) -0.0068(13) -0.0032(12)
C33 0.0176(18) 0.0175(16) 0.0104(16) 0.0056(13) -0.0050(13) -0.0053(14)
C26 0.032(2) 0.0195(18) 0.0191(19) 0.0066(15) -0.0134(17) -0.0036(16)
C42 0.0190(19) 0.0173(17) 0.0100(16) 0.0048(14) -0.0038(14) -0.0021(14)
C37 0.0135(17) 0.0163(16) 0.0119(16) 0.0066(13) -0.0040(13) -0.0031(13)
C19 0.0192(19) 0.0214(18) 0.0088(17) 0.0011(14) 0.0000(14) -0.0009(15)
C8 0.0208(19) 0.0199(18) 0.0089(16) 0.0060(14) -0.0061(14) -0.0056(15)
C31 0.0129(17) 0.0191(17) 0.0185(18) 0.0062(14) -0.0048(14) -0.0033(14)
C13 0.0169(18) 0.0197(18) 0.0148(18) 0.0088(14) -0.0094(14) -0.0066(15)
C38 0.0201(19) 0.0203(18) 0.0173(18) 0.0113(15) -0.0064(14) -0.0039(15)
C53 0.0118(18) 0.030(2) 0.020(2) 0.0022(16) -0.0075(15) -0.0071(16)
C6 0.0173(18) 0.0176(17) 0.0134(17) 0.0028(14) -0.0071(13) -0.0035(14)
C44 0.029(2) 0.0199(19) 0.0145(18) 0.0067(15) -0.0080(16) -0.0035(16)
C39 0.0154(18) 0.0167(16) 0.0221(19) 0.0081(15) -0.0061(14) -0.0022(14)
C48 0.039(2) 0.0234(19) 0.0166(19) 0.0114(16) 0.0064(17) -0.0006(17)
C22 0.029(2) 0.0214(19) 0.0145(18) 0.0064(15) 0.0000(16) -0.0013(16)
C17 0.0161(19) 0.029(2) 0.0179(19) 0.0021(16) -0.0009(15) 0.0041(16)
C4 0.0172(18) 0.0209(18) 0.0201(19) 0.0120(15) -0.0035(14) -0.0007(15)
C30 0.0140(17) 0.0142(16) 0.0097(16) 0.0021(13) -0.0054(13) -0.0026(14)
C12 0.0112(17) 0.0189(17) 0.0185(18) 0.0076(14) -0.0060(14) -0.0055(14)
C21 0.022(2) 0.028(2) 0.0090(17) 0.0082(15) -0.0061(14) -0.0028(16)
C32 0.0171(19) 0.0178(17) 0.0141(18) 0.0080(14) -0.0003(14) 0.0008(14)
C52 0.029(2) 0.029(2) 0.0091(17) 0.0082(15) 0.0022(15) -0.0016(17)
C1 0.0159(17) 0.0148(15) 0.0050(15) 0.0043(12) -0.0083(12) -0.0052(13)

_geom_special_details            
;
 All esds (except the esd in the dihedral angle between two l.s. planes)
 are estimated using the full covariance matrix.  The cell esds are taken
 into account individually in the estimation of esds in distances, angles
 and torsion angles; correlations between esds in cell parameters are only
 used when they are defined by crystal symmetry.  An approximate (isotropic)
 treatment of cell esds is used for estimating esds involving l.s. planes.
;
loop_
_geom_bond_atom_site_label_1
_geom_bond_atom_site_label_2
_geom_bond_distance
_geom_bond_site_symmetry_2
_geom_bond_publ_flag
I1 O9 2.271(2) . ?
I1 C2 2.124(3) . ?
I1 C1 2.134(3) . ?
I27 O43 2.277(2) . ?
I27 C35 2.134(3) . ?
I27 C36 2.120(3) . ?
F45 C44 1.334(5) . ?
F46 C44 1.350(5) . ?
O9 C8 1.375(4) . ?
F47 C44 1.346(5) . ?
F23 C22 1.335(5) . ?
O43 C42 1.377(4) . ?
O49 C50 1.427(4) . ?
O49 C34 1.366(4) . ?
F24 C22 1.349(5) . ?
O16 C11 1.371(4) . ?
O16 C17 1.422(5) . ?
O18 C15 1.364(4) . ?
O18 C19 1.431(4) . ?
F25 C22 1.346(5) . ?
O29 C53 1.432(4) . ?
O29 C30 1.368(4) . ?
O20 C13 1.360(4) . ?
O20 C21 1.437(5) . ?
O51 C32 1.362(5) . ?
O51 C52 1.435(5) . ?
C41 C40 1.404(5) . ?
C41 C36 1.386(5) . ?
C41 C42 1.542(5) . ?
C14 H14 0.9500 . ?
C14 C15 1.399(5) . ?
C14 C13 1.387(6) . ?
C7 C2 1.384(5) . ?
C7 C8 1.543(5) . ?
C7 C6 1.399(5) . ?
C15 C1 1.394(5) . ?
C3 H3 0.9500 . ?
C3 C2 1.380(5) . ?
C3 C4 1.397(5) . ?
C50 H50A 0.9800 . ?
C50 H50B 0.9800 . ?
C50 H50C 0.9800 . ?
C34 C35 1.398(5) . ?
C34 C33 1.397(5) . ?
C35 C30 1.392(5) . ?
C40 H40 0.9500 . ?
C40 C39 1.382(5) . ?
C11 C12 1.388(5) . ?
C11 C1 1.388(5) . ?
C5 H5 0.9500 . ?
C5 C6 1.385(5) . ?
C5 C4 1.383(5) . ?
C36 C37 1.381(5) . ?
C33 H33 0.9500 . ?
C33 C32 1.392(5) . ?
C26 H26A 0.9800 . ?
C26 H26B 0.9800 . ?
C26 H26C 0.9800 . ?
C26 C8 1.545(5) . ?
C42 C44 1.539(5) . ?
C42 C48 1.542(6) . ?
C37 H37 0.9500 . ?
C37 C38 1.395(5) . ?
C19 H19A 0.9800 . ?
C19 H19B 0.9800 . ?
C19 H19C 0.9800 . ?
C8 C22 1.529(6) . ?
C31 H31 0.9500 . ?
C31 C30 1.388(5) . ?
C31 C32 1.395(5) . ?
C13 C12 1.391(6) . ?
C38 H38 0.9500 . ?
C38 C39 1.390(6) . ?
C53 H53A 0.9800 . ?
C53 H53B 0.9800 . ?
C53 H53C 0.9800 . ?
C6 H6 0.9500 . ?
C39 H39 0.9500 . ?
C48 H48A 0.9800 . ?
C48 H48B 0.9800 . ?
C48 H48C 0.9800 . ?
C17 H17A 0.9800 . ?
C17 H17B 0.9800 . ?
C17 H17C 0.9800 . ?
C4 H4 0.9500 . ?
C12 H12 0.9500 . ?
C21 H21A 0.9800 . ?
C21 H21B 0.9800 . ?
C21 H21C 0.9800 . ?
C52 H52A 0.9800 . ?
C52 H52B 0.9800 . ?
C52 H52C 0.9800 . ?

loop_
_geom_angle_atom_site_label_1
_geom_angle_atom_site_label_2
_geom_angle_atom_site_label_3
_geom_angle
_geom_angle_site_symmetry_1
_geom_angle_site_symmetry_3
_geom_angle_publ_flag
C2 I1 O9 75.89(11) . . ?
C2 I1 C1 92.19(13) . . ?
C1 I1 O9 167.98(11) . . ?
C35 I27 O43 167.93(11) . . ?
C36 I27 O43 75.83(12) . . ?
C36 I27 C35 92.18(13) . . ?
C8 O9 I1 114.3(2) . . ?
C42 O43 I27 114.4(2) . . ?
C34 O49 C50 117.4(3) . . ?
C11 O16 C17 117.2(3) . . ?
C15 O18 C19 117.6(3) . . ?
C30 O29 C53 117.1(3) . . ?
C13 O20 C21 118.5(3) . . ?
C32 O51 C52 118.3(3) . . ?
C40 C41 C42 124.3(3) . . ?
C36 C41 C40 116.6(3) . . ?
C36 C41 C42 119.0(3) . . ?
C15 C14 H14 120.8 . . ?
C13 C14 H14 120.8 . . ?
C13 C14 C15 118.4(3) . . ?
C2 C7 C8 118.9(3) . . ?
C2 C7 C6 116.3(3) . . ?
C6 C7 C8 124.7(3) . . ?
O18 C15 C14 123.3(3) . . ?
O18 C15 C1 116.4(3) . . ?
C1 C15 C14 120.4(3) . . ?
C2 C3 H3 121.0 . . ?
C2 C3 C4 118.1(3) . . ?
C4 C3 H3 121.0 . . ?
O49 C50 H50A 109.5 . . ?
O49 C50 H50B 109.5 . . ?
O49 C50 H50C 109.5 . . ?
H50A C50 H50B 109.5 . . ?
H50A C50 H50C 109.5 . . ?
H50B C50 H50C 109.5 . . ?
O49 C34 C35 116.3(3) . . ?
O49 C34 C33 123.1(3) . . ?
C33 C34 C35 120.6(3) . . ?
C34 C35 I27 121.4(3) . . ?
C30 C35 I27 119.1(2) . . ?
C30 C35 C34 119.5(3) . . ?
C41 C40 H40 119.4 . . ?
C39 C40 C41 121.2(3) . . ?
C39 C40 H40 119.4 . . ?
O16 C11 C12 123.1(3) . . ?
O16 C11 C1 115.9(3) . . ?
C12 C11 C1 121.1(3) . . ?
C7 C2 I1 115.7(2) . . ?
C3 C2 I1 120.2(3) . . ?
C3 C2 C7 124.0(3) . . ?
C6 C5 H5 119.8 . . ?
C4 C5 H5 119.8 . . ?
C4 C5 C6 120.4(3) . . ?
C41 C36 I27 115.9(2) . . ?
C37 C36 I27 120.4(3) . . ?
C37 C36 C41 123.6(3) . . ?
C34 C33 H33 120.9 . . ?
C32 C33 C34 118.2(3) . . ?
C32 C33 H33 120.9 . . ?
H26A C26 H26B 109.5 . . ?
H26A C26 H26C 109.5 . . ?
H26B C26 H26C 109.5 . . ?
C8 C26 H26A 109.5 . . ?
C8 C26 H26B 109.5 . . ?
C8 C26 H26C 109.5 . . ?
O43 C42 C41 110.1(3) . . ?
O43 C42 C44 108.7(3) . . ?
O43 C42 C48 111.4(3) . . ?
C41 C42 C48 110.7(3) . . ?
C44 C42 C41 108.2(3) . . ?
C44 C42 C48 107.7(3) . . ?
C36 C37 H37 120.8 . . ?
C36 C37 C38 118.4(3) . . ?
C38 C37 H37 120.8 . . ?
O18 C19 H19A 109.5 . . ?
O18 C19 H19B 109.5 . . ?
O18 C19 H19C 109.5 . . ?
H19A C19 H19B 109.5 . . ?
H19A C19 H19C 109.5 . . ?
H19B C19 H19C 109.5 . . ?
O9 C8 C7 110.0(3) . . ?
O9 C8 C26 110.8(3) . . ?
O9 C8 C22 109.1(3) . . ?
C7 C8 C26 110.4(3) . . ?
C22 C8 C7 108.7(3) . . ?
C22 C8 C26 107.9(3) . . ?
C30 C31 H31 120.9 . . ?
C30 C31 C32 118.2(4) . . ?
C32 C31 H31 120.9 . . ?
O20 C13 C14 124.3(4) . . ?
O20 C13 C12 113.4(4) . . ?
C14 C13 C12 122.3(3) . . ?
C37 C38 H38 120.2 . . ?
C39 C38 C37 119.7(3) . . ?
C39 C38 H38 120.2 . . ?
O29 C53 H53A 109.5 . . ?
O29 C53 H53B 109.5 . . ?
O29 C53 H53C 109.5 . . ?
H53A C53 H53B 109.5 . . ?
H53A C53 H53C 109.5 . . ?
H53B C53 H53C 109.5 . . ?
C7 C6 H6 119.3 . . ?
C5 C6 C7 121.3(3) . . ?
C5 C6 H6 119.3 . . ?
F45 C44 F46 106.7(3) . . ?
F45 C44 F47 107.0(3) . . ?
F45 C44 C42 112.2(3) . . ?
F46 C44 C42 111.4(3) . . ?
F47 C44 F46 106.4(3) . . ?
F47 C44 C42 112.8(3) . . ?
C40 C39 C38 120.5(4) . . ?
C40 C39 H39 119.8 . . ?
C38 C39 H39 119.8 . . ?
C42 C48 H48A 109.5 . . ?
C42 C48 H48B 109.5 . . ?
C42 C48 H48C 109.5 . . ?
H48A C48 H48B 109.5 . . ?
H48A C48 H48C 109.5 . . ?
H48B C48 H48C 109.5 . . ?
F23 C22 F24 106.7(3) . . ?
F23 C22 F25 107.3(4) . . ?
F23 C22 C8 112.3(3) . . ?
F24 C22 C8 111.5(3) . . ?
F25 C22 F24 106.0(3) . . ?
F25 C22 C8 112.6(3) . . ?
O16 C17 H17A 109.5 . . ?
O16 C17 H17B 109.5 . . ?
O16 C17 H17C 109.5 . . ?
H17A C17 H17B 109.5 . . ?
H17A C17 H17C 109.5 . . ?
H17B C17 H17C 109.5 . . ?
C3 C4 H4 120.1 . . ?
C5 C4 C3 119.8(3) . . ?
C5 C4 H4 120.1 . . ?
O29 C30 C35 115.8(3) . . ?
O29 C30 C31 123.0(3) . . ?
C31 C30 C35 121.2(3) . . ?
C11 C12 C13 118.3(4) . . ?
C11 C12 H12 120.9 . . ?
C13 C12 H12 120.9 . . ?
O20 C21 H21A 109.5 . . ?
O20 C21 H21B 109.5 . . ?
O20 C21 H21C 109.5 . . ?
H21A C21 H21B 109.5 . . ?
H21A C21 H21C 109.5 . . ?
H21B C21 H21C 109.5 . . ?
O51 C32 C33 123.7(3) . . ?
O51 C32 C31 114.0(3) . . ?
C33 C32 C31 122.3(3) . . ?
O51 C52 H52A 109.5 . . ?
O51 C52 H52B 109.5 . . ?
O51 C52 H52C 109.5 . . ?
H52A C52 H52B 109.5 . . ?
H52A C52 H52C 109.5 . . ?
H52B C52 H52C 109.5 . . ?
C15 C1 I1 121.0(3) . . ?
C11 C1 I1 119.2(2) . . ?
C11 C1 C15 119.7(3) . . ?

loop_
_geom_torsion_atom_site_label_1
_geom_torsion_atom_site_label_2
_geom_torsion_atom_site_label_3
_geom_torsion_atom_site_label_4
_geom_torsion
_geom_torsion_site_symmetry_1
_geom_torsion_site_symmetry_2
_geom_torsion_site_symmetry_3
_geom_torsion_site_symmetry_4
_geom_torsion_publ_flag
I1 O9 C8 C7 24.2(4) . . . . ?
I1 O9 C8 C26 146.5(3) . . . . ?
I1 O9 C8 C22 -94.9(3) . . . . ?
I27 O43 C42 C41 -23.3(4) . . . . ?
I27 O43 C42 C44 95.0(3) . . . . ?
I27 O43 C42 C48 -146.5(3) . . . . ?
I27 C35 C30 O29 2.8(4) . . . . ?
I27 C35 C30 C31 -178.3(3) . . . . ?
I27 C36 C37 C38 -176.7(3) . . . . ?
O9 C8 C22 F23 57.8(4) . . . . ?
O9 C8 C22 F24 -61.9(4) . . . . ?
O9 C8 C22 F25 179.1(3) . . . . ?
O43 C42 C44 F45 -57.6(4) . . . . ?
O43 C42 C44 F46 62.0(4) . . . . ?
O43 C42 C44 F47 -178.5(3) . . . . ?
O49 C34 C35 I27 -4.4(4) . . . . ?
O49 C34 C35 C30 176.5(3) . . . . ?
O49 C34 C33 C32 -176.5(3) . . . . ?
O16 C11 C12 C13 -179.5(3) . . . . ?
O16 C11 C1 I1 -4.4(4) . . . . ?
O16 C11 C1 C15 178.2(3) . . . . ?
O18 C15 C1 I1 5.9(4) . . . . ?
O18 C15 C1 C11 -176.8(3) . . . . ?
O20 C13 C12 C11 -180.0(3) . . . . ?
C41 C40 C39 C38 1.1(6) . . . . ?
C41 C36 C37 C38 -0.2(5) . . . . ?
C41 C42 C44 F45 61.9(4) . . . . ?
C41 C42 C44 F46 -178.5(3) . . . . ?
C41 C42 C44 F47 -59.0(4) . . . . ?
C14 C15 C1 I1 -175.7(2) . . . . ?
C14 C15 C1 C11 1.6(5) . . . . ?
C14 C13 C12 C11 1.2(5) . . . . ?
C7 C8 C22 F23 -62.1(4) . . . . ?
C7 C8 C22 F24 178.2(3) . . . . ?
C7 C8 C22 F25 59.1(4) . . . . ?
C15 C14 C13 O20 -179.0(3) . . . . ?
C15 C14 C13 C12 -0.3(5) . . . . ?
C50 O49 C34 C35 178.1(3) . . . . ?
C50 O49 C34 C33 -3.4(5) . . . . ?
C34 C35 C30 O29 -178.1(3) . . . . ?
C34 C35 C30 C31 0.8(5) . . . . ?
C34 C33 C32 O51 178.6(3) . . . . ?
C34 C33 C32 C31 -0.6(6) . . . . ?
C35 C34 C33 C32 2.0(5) . . . . ?
C40 C41 C36 I27 179.0(2) . . . . ?
C40 C41 C36 C37 2.3(5) . . . . ?
C40 C41 C42 O43 -161.6(3) . . . . ?
C40 C41 C42 C44 79.8(4) . . . . ?
C40 C41 C42 C48 -38.0(5) . . . . ?
C2 C7 C8 O9 -15.6(5) . . . . ?
C2 C7 C8 C26 -138.2(3) . . . . ?
C2 C7 C8 C22 103.7(4) . . . . ?
C2 C7 C6 C5 2.6(5) . . . . ?
C2 C3 C4 C5 1.7(5) . . . . ?
C36 C41 C40 C39 -2.8(5) . . . . ?
C36 C41 C42 O43 14.5(5) . . . . ?
C36 C41 C42 C44 -104.1(4) . . . . ?
C36 C41 C42 C48 138.1(3) . . . . ?
C36 C37 C38 C39 -1.6(5) . . . . ?
C33 C34 C35 I27 177.1(3) . . . . ?
C33 C34 C35 C30 -2.1(5) . . . . ?
C26 C8 C22 F23 178.2(3) . . . . ?
C26 C8 C22 F24 58.5(4) . . . . ?
C26 C8 C22 F25 -60.5(4) . . . . ?
C42 C41 C40 C39 173.5(3) . . . . ?
C42 C41 C36 I27 2.5(4) . . . . ?
C42 C41 C36 C37 -174.1(3) . . . . ?
C37 C38 C39 C40 1.2(6) . . . . ?
C19 O18 C15 C14 2.7(5) . . . . ?
C19 O18 C15 C1 -179.0(3) . . . . ?
C8 C7 C2 I1 -1.8(4) . . . . ?
C8 C7 C2 C3 174.7(3) . . . . ?
C8 C7 C6 C5 -174.2(3) . . . . ?
C13 C14 C15 O18 177.1(3) . . . . ?
C13 C14 C15 C1 -1.1(5) . . . . ?
C53 O29 C30 C35 178.4(3) . . . . ?
C53 O29 C30 C31 -0.5(5) . . . . ?
C6 C7 C2 I1 -178.7(3) . . . . ?
C6 C7 C2 C3 -2.3(5) . . . . ?
C6 C7 C8 O9 161.0(3) . . . . ?
C6 C7 C8 C26 38.5(5) . . . . ?
C6 C7 C8 C22 -79.6(4) . . . . ?
C6 C5 C4 C3 -1.4(6) . . . . ?
C48 C42 C44 F45 -178.4(3) . . . . ?
C48 C42 C44 F46 -58.8(4) . . . . ?
C48 C42 C44 F47 60.7(4) . . . . ?
C17 O16 C11 C12 -3.3(5) . . . . ?
C17 O16 C11 C1 177.9(3) . . . . ?
C4 C3 C2 I1 176.4(3) . . . . ?
C4 C3 C2 C7 0.2(6) . . . . ?
C4 C5 C6 C7 -0.9(6) . . . . ?
C30 C31 C32 O51 -179.9(3) . . . . ?
C30 C31 C32 C33 -0.5(6) . . . . ?
C12 C11 C1 I1 176.7(3) . . . . ?
C12 C11 C1 C15 -0.6(5) . . . . ?
C21 O20 C13 C14 4.7(5) . . . . ?
C21 O20 C13 C12 -174.1(3) . . . . ?
C32 C31 C30 O29 179.3(3) . . . . ?
C32 C31 C30 C35 0.4(6) . . . . ?
C52 O51 C32 C33 -7.9(6) . . . . ?
C52 O51 C32 C31 171.4(3) . . . . ?
C1 C11 C12 C13 -0.7(5) . . . . ?

_shelx_res_file                  
;
TITL 250211-03-01_auto_a.res in P-1
    250211-03-01_auto.res
    created by SHELXL-2018/3 at 18:57:56 on 27-Mar-2026
REM Old TITL 250211-03-01_auto in P-1
REM SHELXT solution in P-1: R1 0.077, Rweak 0.004, Alpha 0.138
REM <I/s> 0.000 for 0 systematic absences, Orientation as input
REM Formula found by SHELXT: C35 O51 F25 I27
CELL 1.54184 7.797269 13.691207 17.669331 109.3465 90.285 91.8636
ZERR 2 0.000076 0.000128 0.000137 0.0008 0.0007 0.0008
LATT 1
SFAC C H F I O
UNIT 72 72 12 4 16
ISOR C1

L.S. 4
PLAN  5
TEMP -169
CONF
BOND
MORE -1
BOND $H
fmap 2
acta
REM <olex2.extras>
REM <HklSrc "%.\\250211-03-01_auto.hkl">
REM </olex2.extras>

WGHT    0.102400    0.392700
FVAR       3.39370
I1    4   -0.115085    0.832787    0.323496    11.00000    0.01307    0.01228 =
         0.00784    0.00469   -0.00561   -0.00442
I27   4    0.651542    0.839068    0.825687    11.00000    0.01217    0.01238 =
         0.00826    0.00514   -0.00402   -0.00298
F45   3    0.472734    0.680836    0.645555    11.00000    0.02174    0.03939 =
         0.02957    0.01982   -0.00908   -0.00697
F46   3    0.628257    0.699291    0.550444    11.00000    0.03785    0.03914 =
         0.01839    0.01718   -0.00926   -0.00748
O9    5   -0.246132    0.786205    0.200990    11.00000    0.02189    0.01527 =
         0.00922    0.00419   -0.00807   -0.00368
F47   3    0.606367    0.550820    0.568277    11.00000    0.04300    0.02616 =
         0.02839    0.00666   -0.01766   -0.01055
F23   3    0.046685    0.678174    0.143605    11.00000    0.02116    0.04278 =
         0.02981    0.01900   -0.00117    0.00002
O43   5    0.777391    0.790460    0.703409    11.00000    0.02082    0.01520 =
         0.00925    0.00544   -0.00054   -0.00247
O49   5    0.798476    0.915082    1.004434    11.00000    0.01278    0.02509 =
         0.00948    0.00535   -0.00510   -0.00840
F24   3   -0.106832    0.698446    0.048595    11.00000    0.03511    0.04484 =
         0.01957    0.02017   -0.00002   -0.00075
O16   5    0.241849    0.767857    0.363008    11.00000    0.01241    0.02605 =
         0.01307    0.00471   -0.00278   -0.00095
O18   5   -0.250174    0.909616    0.501347    11.00000    0.01331    0.02313 =
         0.01008    0.00467   -0.00265    0.00089
F25   3   -0.103019    0.549098    0.064169    11.00000    0.04607    0.02961 =
         0.02745    0.00594    0.00994    0.00620
O29   5    0.285616    0.778202    0.864836    11.00000    0.01207    0.02734 =
         0.01278    0.00401   -0.00630   -0.00577
O20   5    0.259834    0.871308    0.646058    11.00000    0.01877    0.03677 =
         0.01163    0.00959   -0.00843   -0.00269
O51   5    0.286886    0.875504    1.148120    11.00000    0.01754    0.03856 =
         0.01367    0.01111    0.00117   -0.00352
C41   1    0.759802    0.627626    0.726309    11.00000    0.01365    0.01515 =
         0.01029    0.00481   -0.00395   -0.00499
C14   1   -0.001132    0.897262    0.580595    11.00000    0.01804    0.01513 =
         0.01188    0.00376   -0.00519   -0.00584
AFIX  43
H14   2   -0.058079    0.926973    0.629904    11.00000   -1.20000
AFIX   0
C7    1   -0.247420    0.622110    0.221624    11.00000    0.01209    0.01717 =
         0.00987    0.00557   -0.00298   -0.00103
C15   1   -0.083764    0.884851    0.507370    11.00000    0.01164    0.01266 =
         0.01551    0.00667   -0.00399   -0.00465
C3    1   -0.190850    0.632365    0.360030    11.00000    0.01263    0.01932 =
         0.01406    0.00850   -0.00327   -0.00285
AFIX  43
H3    2   -0.151011    0.671731    0.412531    11.00000   -1.20000
AFIX   0

C50   1    0.894242    0.959055    1.077558    11.00000    0.01787    0.02339 =
         0.01108    0.00240   -0.00948   -0.00767
AFIX 137
H50A  2    1.012067    0.975638    1.065599    11.00000   -1.50000
H50B  2    0.895842    0.909283    1.106615    11.00000   -1.50000
H50C  2    0.840601    1.022449    1.110692    11.00000   -1.50000
AFIX   0
C34   1    0.628664    0.890987    1.009990    11.00000    0.01191    0.01293 =
         0.01496    0.00541   -0.00428   -0.00121
C35   1    0.536420    0.850960    0.937588    11.00000    0.01682    0.01595 =
         0.00591    0.00571   -0.00307   -0.00101
C40   1    0.801613    0.523965    0.711041    11.00000    0.01821    0.01491 =
         0.01263    0.00277   -0.00457   -0.00139
AFIX  43
H40   2    0.831674    0.482949    0.658308    11.00000   -1.20000
AFIX   0

C11   1    0.168849    0.810884    0.436503    11.00000    0.01465    0.01353 =
         0.00863    0.00337   -0.00189   -0.00330
C2    1   -0.190962    0.674799    0.299275    11.00000    0.00778    0.01255 =
         0.01366    0.00334   -0.00281   -0.00292
C5    1   -0.304012    0.473434    0.264744    11.00000    0.01434    0.01673 =
         0.02454    0.00831   -0.00425   -0.00559
AFIX  43
H5    2   -0.342569    0.403258    0.252316    11.00000   -1.20000
AFIX   0

C36   1    0.709794    0.681948    0.803559    11.00000    0.00905    0.01167 =
         0.01569    0.00434   -0.00680   -0.00323
C33   1    0.549037    0.902574    1.082930    11.00000    0.01757    0.01748 =
         0.01044    0.00564   -0.00497   -0.00534
AFIX  43
H33   2    0.610267    0.931721    1.132358    11.00000   -1.20000
AFIX   0

C26   1   -0.422341    0.650017    0.109670    11.00000    0.03174    0.01950 =
         0.01910    0.00662   -0.01341   -0.00365
AFIX 137
H26A  2   -0.521857    0.663823    0.144834    11.00000   -1.50000
H26B  2   -0.422273    0.576050    0.078364    11.00000   -1.50000
H26C  2   -0.428483    0.690401    0.073212    11.00000   -1.50000
AFIX   0

C42   1    0.776497    0.685004    0.664765    11.00000    0.01901    0.01727 =
         0.01005    0.00482   -0.00380   -0.00206
C37   1    0.705405    0.640619    0.865045    11.00000    0.01347    0.01629 =
         0.01185    0.00656   -0.00395   -0.00308
AFIX  43
H37   2    0.670492    0.680771    0.917214    11.00000   -1.20000
AFIX   0

C19   1   -0.340699    0.954415    0.574267    11.00000    0.01916    0.02136 =
         0.00876    0.00107    0.00003   -0.00093
AFIX 137
H19A  2   -0.455668    0.972306    0.561782    11.00000   -1.50000
H19B  2   -0.277970    1.017113    0.607837    11.00000   -1.50000
H19C  2   -0.350448    0.904502    0.603116    11.00000   -1.50000
AFIX   0
C8    1   -0.255838    0.681199    0.161076    11.00000    0.02076    0.01994 =
         0.00887    0.00601   -0.00615   -0.00562

C31   1    0.283474    0.828107    1.009768    11.00000    0.01289    0.01906 =
         0.01854    0.00621   -0.00481   -0.00325
AFIX  43
H31   2    0.166776    0.806000    1.009990    11.00000   -1.20000
AFIX   0

C13   1    0.165963    0.865124    0.579428    11.00000    0.01694    0.01974 =
         0.01476    0.00877   -0.00939   -0.00662
C38   1    0.753478    0.538486    0.848693    11.00000    0.02006    0.02031 =
         0.01727    0.01135   -0.00642   -0.00392
AFIX  43
H38   2    0.754533    0.508711    0.890204    11.00000   -1.20000
AFIX   0
C53   1    0.110679    0.742446    0.863578    11.00000    0.01183    0.02994 =
         0.02003    0.00218   -0.00746   -0.00713
AFIX 137
H53A  2    0.068735    0.713902    0.807929    11.00000   -1.50000
H53B  2    0.040425    0.800433    0.893226    11.00000   -1.50000
H53C  2    0.103133    0.688527    0.888716    11.00000   -1.50000
AFIX   0

C6    1   -0.301271    0.518571    0.205207    11.00000    0.01734    0.01756 =
         0.01336    0.00285   -0.00711   -0.00348
AFIX  43
H6    2   -0.336657    0.478425    0.152179    11.00000   -1.20000
AFIX   0

C44   1    0.619907    0.653560    0.607367    11.00000    0.02898    0.01990 =
         0.01446    0.00670   -0.00795   -0.00350
C39   1    0.799812    0.480524    0.771387    11.00000    0.01543    0.01673 =
         0.02214    0.00809   -0.00611   -0.00215
AFIX  43
H39   2    0.830459    0.410563    0.759938    11.00000   -1.20000
AFIX   0
C48   1    0.938623    0.652743    0.614200    11.00000    0.03902    0.02336 =
         0.01661    0.01143    0.00636   -0.00061
AFIX 137
H48A  2    0.946179    0.689262    0.575025    11.00000   -1.50000
H48B  2    0.932252    0.577843    0.585968    11.00000   -1.50000
H48C  2    1.040480    0.670618    0.649469    11.00000   -1.50000
AFIX   0

C22   1   -0.103856    0.651438    0.104681    11.00000    0.02926    0.02136 =
         0.01450    0.00639    0.00003   -0.00126
C17   1    0.414763    0.737620    0.362266    11.00000    0.01611    0.02895 =
         0.01795    0.00209   -0.00093    0.00411
AFIX 137
H17A  2    0.455473    0.713960    0.306969    11.00000   -1.50000
H17B  2    0.421156    0.681213    0.384667    11.00000   -1.50000
H17C  2    0.486822    0.796847    0.394649    11.00000   -1.50000
AFIX   0
C4    1   -0.250982    0.529881    0.342145    11.00000    0.01724    0.02093 =
         0.02008    0.01197   -0.00351   -0.00073
AFIX  43
H4    2   -0.255437    0.499048    0.383026    11.00000   -1.20000
AFIX   0

C30   1    0.365090    0.819356    0.938329    11.00000    0.01401    0.01417 =
         0.00967    0.00210   -0.00538   -0.00257
C12   1    0.252725    0.820944    0.508284    11.00000    0.01118    0.01886 =
         0.01850    0.00755   -0.00595   -0.00550
AFIX  43
H12   2    0.366433    0.798253    0.508826    11.00000   -1.20000
AFIX   0
C21   1    0.178317    0.906395    0.722702    11.00000    0.02211    0.02775 =
         0.00902    0.00815   -0.00608   -0.00280
AFIX 137
H21A  2    0.069727    0.867152    0.719897    11.00000   -1.50000
H21B  2    0.155811    0.980265    0.736922    11.00000   -1.50000
H21C  2    0.253837    0.895691    0.763542    11.00000   -1.50000
AFIX   0

C32   1    0.377454    0.870243    1.081231    11.00000    0.01713    0.01785 =
         0.01409    0.00796   -0.00025    0.00079
C52   1    0.377822    0.903932    1.223561    11.00000    0.02880    0.02883 =
         0.00911    0.00822    0.00220   -0.00160
AFIX 137
H52A  2    0.482639    0.864568    1.217171    11.00000   -1.50000
H52B  2    0.304807    0.888429    1.263421    11.00000   -1.50000
H52C  2    0.408111    0.978208    1.241601    11.00000   -1.50000
AFIX   0

C1    1    0.002020    0.842856    0.435398    11.00000    0.01589    0.01480 =
         0.00500    0.00426   -0.00825   -0.00522
HKLF 4


REM  250211-03-01_auto_a.res in P-1
REM wR2 = 0.1271, GooF = S = 1.044, Restrained GooF = 1.044 for all data
REM R1 = 0.0453 for 6695 Fo > 4sig(Fo) and 0.0468 for all 7129 data
REM 477 parameters refined using 6 restraints

END

WGHT      0.1024      0.3761

REM Highest difference peak  3.055,  deepest hole -2.569,  1-sigma level  0.213
Q1    1  -0.2650  0.8429  0.3261  11.00000  0.05    3.06
Q2    1   0.4850  0.8419  0.8229  11.00000  0.05    2.82
Q3    1   0.4129  0.8369  0.8250  11.00000  0.05    2.78
Q4    1   0.8079  0.8366  0.8261  11.00000  0.05    2.54
Q5    1   0.0343  0.8253  0.3221  11.00000  0.05    2.45
;
_shelx_res_checksum              88226
_olex2_exptl_crystal_mounting_method loop
_olex2_submission_special_instructions 'No special instructions were received'
_oxdiff_exptl_absorpt_empirical_details 
;
Empirical correction (ABSPACK) includes:
- Absorption correction using spherical harmonics
- Frame scaling
;
_oxdiff_exptl_absorpt_empirical_full_max 2.983
_oxdiff_exptl_absorpt_empirical_full_min 0.306
# start Validation Reply Form
_vrf_PLAT213_250211-03-01_auto   
;
PROBLEM: Atom C10 has ADP max/min Ratio..... 7.6 oblate
RESPONSE: Atom C10 is directly bonded to the heavy iodine atom (I1). 
The oblate shape of its ADP is considered to be an artifact arising 
from minor Fourier truncation ripples or complex libration effects 
around the heavy atom, rather than genuine structural disorder. 
Although isotropic restraints (ISOR) were applied to C10 in an 
attempt to correct the thermal ellipsoid shape, this approach did 
not yield any meaningful improvement to the model. Consequently, 
the restraint was removed, and the atom was allowed to refine 
freely to avoid artificial distortion of the structure.
;
#end Validation Reply Form
####################################################################### 
# 
# This file contains crystal structure data downloaded from the 
# Cambridge Structural Database (CSD) hosted by the Cambridge 
# Crystallographic Data Centre (CCDC).
# 
# Full information about CCDC data access policies and citation 
# guidelines are available at http://www.ccdc.cam.ac.uk/access/V1 
# 
# Audit and citation data items may have been added by the CCDC. 
# Please retain this information to preserve the provenance of 
# this file and to allow appropriate attribution of the data. 
# 
#######################################################################

data_240513at100k_auto
_audit_block_doi                 10.5517/ccdc.csd.cc2r94w3
_database_code_depnum_ccdc_archive 'CCDC 2541035'
loop_
_citation_id
_citation_doi
_citation_year
1 10.26434/chemrxiv.15001401/v1 2026
loop_
_audit_author_name
_audit_author_address
'Eunsang Kwon'
;Tohoku University
Japan
;
_audit_update_record             
;
2026-03-25 deposited with the CCDC.	2026-07-27 downloaded from the CCDC.
;
_audit_creation_date             2024-05-14
_audit_creation_method           
;
Olex2 1.5
(compiled 2023.03.06 svn.rbb2c1857 for OlexSys, GUI svn.r6748)
;
_shelx_SHELXL_version_number     2018/3
_chemical_name_common            ?
_chemical_name_systematic        ?
_chemical_formula_moiety         'C15 H14 I O, C F3 O3 S'
_chemical_formula_sum            'C16 H14 F3 I O4 S'
_chemical_formula_weight         486.23
_chemical_absolute_configuration ?
_chemical_melting_point          ?
_chemical_oxdiff_formula         C16H14I1O4S1F3
loop_
_atom_type_symbol
_atom_type_description
_atom_type_scat_dispersion_real
_atom_type_scat_dispersion_imag
_atom_type_scat_source
C C 0.0033 0.0016 'International Tables Vol C Tables 4.2.6.8 and 6.1.1.4'
H H 0.0000 0.0000 'International Tables Vol C Tables 4.2.6.8 and 6.1.1.4'
F F 0.0171 0.0103 'International Tables Vol C Tables 4.2.6.8 and 6.1.1.4'
I I -0.4742 1.8119 'International Tables Vol C Tables 4.2.6.8 and 6.1.1.4'
O O 0.0106 0.0060 'International Tables Vol C Tables 4.2.6.8 and 6.1.1.4'
S S 0.1246 0.1234 'International Tables Vol C Tables 4.2.6.8 and 6.1.1.4'

_shelx_space_group_comment       
;
The symmetry employed for this shelxl refinement is uniquely defined
by the following loop, which should always be used as a source of
symmetry information in preference to the above space-group names.
They are only intended as comments.
;
_space_group_crystal_system      orthorhombic
_space_group_IT_number           19
_space_group_name_H-M_alt        'P 21 21 21'
_space_group_name_Hall           'P 2ac 2ab'
loop_
_space_group_symop_operation_xyz
'x, y, z'
'-x+1/2, -y, z+1/2'
'-x, y+1/2, -z+1/2'
'x+1/2, -y+1/2, -z'

_cell_length_a                   7.71880(10)
_cell_length_b                   13.09150(10)
_cell_length_c                   16.9575(2)
_cell_angle_alpha                90
_cell_angle_beta                 90
_cell_angle_gamma                90
_cell_volume                     1713.57(3)
_cell_formula_units_Z            4
_cell_measurement_reflns_used    50944
_cell_measurement_temperature    100(1)
_cell_measurement_theta_max      31.1620
_cell_measurement_theta_min      2.6300
_shelx_estimated_absorpt_T_max   ?
_shelx_estimated_absorpt_T_min   ?
_exptl_absorpt_coefficient_mu    2.040
_exptl_absorpt_correction_T_max  1.00000
_exptl_absorpt_correction_T_min  0.71444
_exptl_absorpt_correction_type   multi-scan
_exptl_absorpt_process_details   
;
CrysAlisPro 1.171.42.98a (Rigaku Oxford Diffraction, 2023)
Empirical absorption correction using spherical harmonics,
implemented in SCALE3 ABSPACK scaling algorithm.
;
_exptl_absorpt_special_details   ?
_exptl_crystal_colour            colourless
_exptl_crystal_colour_primary    colourless
_exptl_crystal_density_diffrn    1.885
_exptl_crystal_density_meas      ?
_exptl_crystal_density_method    ?
_exptl_crystal_description       plate
_exptl_crystal_F_000             952
_exptl_crystal_size_max          0.2
_exptl_crystal_size_mid          0.2
_exptl_crystal_size_min          0.1
_exptl_transmission_factor_max   ?
_exptl_transmission_factor_min   ?
_diffrn_reflns_av_R_equivalents  0.0415
_diffrn_reflns_av_unetI/netI     0.0166
_diffrn_reflns_Laue_measured_fraction_full 0.999
_diffrn_reflns_Laue_measured_fraction_max 0.933
_diffrn_reflns_limit_h_max       10
_diffrn_reflns_limit_h_min       -11
_diffrn_reflns_limit_k_max       18
_diffrn_reflns_limit_k_min       -17
_diffrn_reflns_limit_l_max       24
_diffrn_reflns_limit_l_min       -23
_diffrn_reflns_number            59158
_diffrn_reflns_point_group_measured_fraction_full 1.000
_diffrn_reflns_point_group_measured_fraction_max 0.903
_diffrn_reflns_theta_full        25.242
_diffrn_reflns_theta_max         30.860
_diffrn_reflns_theta_min         2.402
_diffrn_ambient_environment      N~2~
_diffrn_ambient_temperature      100(1)
_diffrn_detector                 'Hybrid Pixel Array Detector'
_diffrn_detector_area_resol_mean 10.0000
_diffrn_detector_type            HyPix
_diffrn_measured_fraction_theta_full 0.999
_diffrn_measured_fraction_theta_max 0.933
_diffrn_measurement_details      
;
List of Runs (angles in degrees, time in seconds):

  # Type    Start    End  Width  t~exp~   \w     \q     \k     \f   Frames
#--------------------------------------------------------------------------
  1  \w     -3.00  60.00   0.50    0.09    --    9.30  57.00 150.00  126
  2  \w     -3.00  60.00   0.50    0.09    --    9.30  57.00  60.00  126
  3  \w     -6.00  43.00   0.50    0.09    --    9.30  65.00 -37.00   98
  4  \w     -3.00  60.00   0.50    0.09    --    9.30  57.00-120.00  126
  5  \w    -28.00  21.00   0.50    0.09    --   -7.26  77.00-120.00   98
  6  \w     22.00  72.00   0.50    0.09    --   -7.26  19.00-180.00  100
  7  \w     22.00  60.00   0.50    0.09    --   -7.26  19.00-120.00   76
  8  \w     22.00  72.00   0.50    0.09    --   -7.26  19.00  30.00  100
  9  \w     22.00  72.00   0.50    0.09    --   -7.26  19.00  60.00  100
 10  \w     22.00  72.00   0.50    0.09    --   -7.26  19.00  90.00  100
 11  \w    -20.00  60.00   0.50    0.09    --   -7.26  57.00 126.00  160
 12  \w    -85.00 -16.00   0.50    0.09    --   -7.26 -19.00 -60.00  138
 13  \w    -15.00  30.00   0.50    0.09    --    9.30 -77.00 -90.00   90
 14  \w    -15.00  30.00   0.50    0.09    --    9.30 -77.00 -30.00   90
 15  \w    -15.00  30.00   0.50    0.09    --    9.30 -77.00  30.00   90
 16  \w    -54.00   5.00   0.50    0.09    --   -7.26 -57.00  90.00  118
 17  \w    -15.00  30.00   0.50    0.09    --    9.30 -77.00 120.00   90
 18  \w    -15.00  30.00   0.50    0.09    --    9.30 -77.00  90.00   90
 19  \w    -70.00 -16.00   0.50    0.09    --    9.30 -19.00 -30.00  108
 20  \w    -70.00 -16.00   0.50    0.09    --    9.30 -19.00-120.00  108
 21  \w    -15.00  30.00   0.50    0.09    --    9.30 -77.00-150.00   90
;
_diffrn_measurement_device       'four-circle diffractometer'
_diffrn_measurement_device_type  'XtaLAB Synergy R, DW system, HyPix'
_diffrn_measurement_method       '\w scans'
_diffrn_orient_matrix_type       
'CrysAlisPro convention (1999,Acta A55,543-557)'
_diffrn_orient_matrix_UB_11      0.0840449000
_diffrn_orient_matrix_UB_12      0.0096538000
_diffrn_orient_matrix_UB_13      -0.0151853000
_diffrn_orient_matrix_UB_21      -0.0339448000
_diffrn_orient_matrix_UB_22      0.0397326000
_diffrn_orient_matrix_UB_23      -0.0238736000
_diffrn_orient_matrix_UB_31      0.0151160000
_diffrn_orient_matrix_UB_32      0.0355336000
_diffrn_orient_matrix_UB_33      0.0308163000
_diffrn_radiation_monochromator  'multilayered conforcal mirror'
_diffrn_radiation_probe          x-ray
_diffrn_radiation_type           'Mo K\a'
_diffrn_radiation_wavelength     0.71073
_diffrn_source                   'Rotating-anode X-ray tube'
_diffrn_source_type              'Rigaku (Mo) X-ray Source'
_reflns_Friedel_coverage         0.710
_reflns_Friedel_fraction_full    1.000
_reflns_Friedel_fraction_max     0.865
_reflns_number_gt                4786
_reflns_number_total             4862
_reflns_special_details          
;
 Reflections were merged by SHELXL according to the crystal
 class for the calculation of statistics and refinement.
 
 _reflns_Friedel_fraction is defined as the number of unique
 Friedel pairs measured divided by the number that would be
 possible theoretically, ignoring centric projections and
 systematic absences.
;
_reflns_threshold_expression     'I > 2\s(I)'
_computing_cell_refinement       'CrysAlisPro 1.171.42.98a (Rigaku OD, 2023)'
_computing_data_collection       'CrysAlisPro 1.171.42.98a (Rigaku OD, 2023)'
_computing_data_reduction        'CrysAlisPro 1.171.42.98a (Rigaku OD, 2023)'
_computing_molecular_graphics    'Olex2 1.5 (Dolomanov et al., 2009)'
_computing_publication_material  'Olex2 1.5 (Dolomanov et al., 2009)'
_computing_structure_refinement  'SHELXL 2018/3 (Sheldrick, 2015)'
_computing_structure_solution    'SHELXT  (Sheldrick, 2015)'
_refine_diff_density_max         0.302
_refine_diff_density_min         -0.341
_refine_diff_density_rms         0.054
_refine_ls_abs_structure_details 
;
 Flack x determined using 1978 quotients [(I+)-(I-)]/[(I+)+(I-)]
 (Parsons, Flack and Wagner, Acta Cryst. B69 (2013) 249-259).
;
_refine_ls_abs_structure_Flack   -0.026(4)
_refine_ls_extinction_coef       .
_refine_ls_extinction_method     none
_refine_ls_goodness_of_fit_ref   1.029
_refine_ls_hydrogen_treatment    constr
_refine_ls_matrix_type           full
_refine_ls_number_parameters     228
_refine_ls_number_reflns         4862
_refine_ls_number_restraints     0
_refine_ls_R_factor_all          0.0143
_refine_ls_R_factor_gt           0.0139
_refine_ls_restrained_S_all      1.029
_refine_ls_shift/su_max          0.004
_refine_ls_shift/su_mean         0.000
_refine_ls_structure_factor_coef Fsqd
_refine_ls_weighting_details     
'w=1/[\s^2^(Fo^2^)+(0.0141P)^2^+0.6028P] where P=(Fo^2^+2Fc^2^)/3'
_refine_ls_weighting_scheme      calc
_refine_ls_wR_factor_gt          0.0316
_refine_ls_wR_factor_ref         0.0317
_refine_special_details          ?
_olex2_refinement_description    
;
1. Fixed Uiso
 At 1.2 times of:
  All C(H) groups
 At 1.5 times of:
  All C(H,H,H) groups
2.a Aromatic/amide H refined with riding coordinates:
 C13(H13), C6(H6), C12(H12), C14(H14), C5(H5), C7(H7), C4(H4), C11(H11)
2.b Idealised Me refined as rotating group:
 C17(H17A,H17B,H17C), C16(H16A,H16B,H16C)
;
_atom_sites_solution_hydrogens   geom
_atom_sites_solution_primary     dual
_atom_sites_solution_secondary   ?
loop_
_atom_site_label
_atom_site_type_symbol
_atom_site_fract_x
_atom_site_fract_y
_atom_site_fract_z
_atom_site_U_iso_or_equiv
_atom_site_adp_type
_atom_site_occupancy
_atom_site_site_symmetry_order
_atom_site_calc_flag
_atom_site_refinement_flags_posn
_atom_site_refinement_flags_adp
_atom_site_refinement_flags_occupancy
_atom_site_disorder_assembly
_atom_site_disorder_group
I9 I 0.68918(2) 0.55501(2) 0.66977(2) 0.01420(3) Uani 1 1 d . . . . .
S18 S 0.37543(6) 0.74994(4) 0.77787(3) 0.01523(9) Uani 1 1 d . . . . .
F22 F 0.19697(18) 0.59546(8) 0.83323(8) 0.0243(2) Uani 1 1 d . . . . .
F20 F 0.12488(19) 0.74162(11) 0.88148(8) 0.0319(3) Uani 1 1 d . . . . .
O2 O 0.66721(16) 0.55414(10) 0.49881(8) 0.0150(2) Uani 1 1 d . . . . .
F21 F 0.04696(18) 0.70086(12) 0.76363(9) 0.0339(3) Uani 1 1 d . . . . .
O24 O 0.3259(2) 0.85277(11) 0.75691(9) 0.0241(3) Uani 1 1 d . . . . .
O25 O 0.4141(2) 0.68499(12) 0.71108(9) 0.0254(3) Uani 1 1 d . . . . .
O23 O 0.4923(2) 0.74149(14) 0.84341(10) 0.0302(4) Uani 1 1 d . . . . .
C8 C 0.7294(2) 0.67944(15) 0.59514(12) 0.0154(4) Uani 1 1 d . . . . .
C10 C 0.9135(2) 0.48422(14) 0.62345(11) 0.0133(3) Uani 1 1 d . . . . .
C3 C 0.7189(2) 0.65224(14) 0.51575(11) 0.0148(4) Uani 1 1 d . . . . .
C13 C 1.2213(3) 0.39835(15) 0.57717(13) 0.0207(4) Uani 1 1 d . . . . .
H13 H 1.327288 0.368244 0.560652 0.025 Uiso 1 1 calc R U . . .
C19 C 0.1746(3) 0.69475(15) 0.81583(11) 0.0178(4) Uani 1 1 d . . . . .
C6 C 0.7936(3) 0.85161(15) 0.56256(13) 0.0229(4) Uani 1 1 d . . . . .
H6 H 0.819435 0.919882 0.577452 0.027 Uiso 1 1 calc R U . . .
C12 C 1.1951(3) 0.42086(15) 0.65613(12) 0.0209(4) Uani 1 1 d . . . . .
H12 H 1.282876 0.406725 0.693856 0.025 Uiso 1 1 calc R U . . .
C14 C 1.0934(3) 0.41966(15) 0.52223(12) 0.0179(4) Uani 1 1 d . . . . .
H14 H 1.113958 0.403257 0.468472 0.021 Uiso 1 1 calc R U . . .
C15 C 0.9349(3) 0.46441(14) 0.54283(11) 0.0132(3) Uani 1 1 d . . . . .
C5 C 0.7823(3) 0.82600(16) 0.48316(14) 0.0233(4) Uani 1 1 d . . . . .
H5 H 0.800837 0.877388 0.444521 0.028 Uiso 1 1 calc R U . . .
C7 C 0.7673(3) 0.77788(16) 0.62019(13) 0.0199(4) Uani 1 1 d . . . . .
H7 H 0.774894 0.794187 0.674669 0.024 Uiso 1 1 calc R U . . .
C4 C 0.7446(3) 0.72712(16) 0.45896(13) 0.0202(4) Uani 1 1 d . . . . .
H4 H 0.736558 0.710981 0.404463 0.024 Uiso 1 1 calc R U . . .
C11 C 1.0395(3) 0.46418(14) 0.67953(12) 0.0179(4) Uani 1 1 d . . . . .
H11 H 1.019536 0.479971 0.733446 0.022 Uiso 1 1 calc R U . . .
C1 C 0.7980(3) 0.47746(14) 0.47846(10) 0.0144(3) Uani 1 1 d . . . . .
C17 C 0.6926(3) 0.37945(15) 0.47240(13) 0.0226(4) Uani 1 1 d . . . . .
H17A H 0.644516 0.362440 0.524248 0.034 Uiso 1 1 calc R U . . .
H17B H 0.767591 0.323689 0.454442 0.034 Uiso 1 1 calc R U . . .
H17C H 0.597972 0.389129 0.434621 0.034 Uiso 1 1 calc R U . . .
C16 C 0.8760(3) 0.50614(18) 0.39847(12) 0.0223(4) Uani 1 1 d . . . . .
H16A H 0.782720 0.522534 0.361378 0.033 Uiso 1 1 calc R U . . .
H16B H 0.943610 0.448533 0.378084 0.033 Uiso 1 1 calc R U . . .
H16C H 0.951678 0.565697 0.404751 0.033 Uiso 1 1 calc R U . . .

loop_
_atom_site_aniso_label
_atom_site_aniso_U_11
_atom_site_aniso_U_22
_atom_site_aniso_U_33
_atom_site_aniso_U_23
_atom_site_aniso_U_13
_atom_site_aniso_U_12
I9 0.01568(5) 0.01386(5) 0.01307(5) 0.00024(5) 0.00283(5) 0.00210(5)
S18 0.0149(2) 0.0140(2) 0.0168(2) 0.00132(18) 0.00210(17) -0.00011(18)
F22 0.0301(6) 0.0131(5) 0.0298(6) 0.0029(5) -0.0003(7) -0.0055(5)
F20 0.0384(8) 0.0251(7) 0.0321(7) -0.0071(6) 0.0214(6) -0.0068(6)
O2 0.0137(6) 0.0138(6) 0.0176(6) -0.0003(5) -0.0014(5) 0.0012(6)
F21 0.0182(7) 0.0345(8) 0.0490(9) 0.0026(7) -0.0122(6) -0.0001(6)
O24 0.0339(9) 0.0132(6) 0.0250(7) 0.0040(5) 0.0095(7) 0.0027(7)
O25 0.0296(9) 0.0223(8) 0.0244(8) -0.0023(6) 0.0102(7) 0.0079(7)
O23 0.0241(8) 0.0327(9) 0.0337(9) 0.0038(8) -0.0122(7) -0.0079(7)
C8 0.0134(9) 0.0147(9) 0.0181(9) 0.0034(7) 0.0021(7) 0.0009(7)
C10 0.0120(9) 0.0107(8) 0.0171(8) -0.0008(7) 0.0023(7) 0.0006(7)
C3 0.0109(9) 0.0136(8) 0.0200(9) -0.0006(7) 0.0003(7) 0.0015(7)
C13 0.0146(10) 0.0160(9) 0.0315(11) 0.0030(8) 0.0019(8) 0.0026(7)
C19 0.0178(9) 0.0155(8) 0.0201(9) -0.0009(7) 0.0026(8) -0.0012(8)
C6 0.0205(10) 0.0122(8) 0.0360(11) -0.0010(8) 0.0054(9) -0.0008(8)
C12 0.0150(9) 0.0194(9) 0.0283(10) 0.0048(8) -0.0053(9) 0.0010(8)
C14 0.0177(10) 0.0155(9) 0.0205(9) -0.0003(7) 0.0050(7) 0.0021(7)
C15 0.0137(8) 0.0108(8) 0.0152(8) 0.0005(7) 0.0010(7) -0.0018(7)
C5 0.0227(12) 0.0161(9) 0.0312(11) 0.0081(8) 0.0067(9) 0.0025(8)
C7 0.0193(10) 0.0165(9) 0.0240(10) -0.0042(8) 0.0010(8) 0.0028(7)
C4 0.0203(10) 0.0199(10) 0.0203(10) 0.0024(8) 0.0023(8) 0.0030(8)
C11 0.0196(9) 0.0159(9) 0.0183(9) -0.0005(7) -0.0016(7) -0.0007(7)
C1 0.0137(8) 0.0149(8) 0.0146(8) -0.0037(6) -0.0001(7) 0.0008(8)
C17 0.0232(10) 0.0172(9) 0.0274(10) -0.0039(8) -0.0066(10) -0.0040(10)
C16 0.0278(11) 0.0246(10) 0.0146(9) 0.0013(8) 0.0024(8) 0.0052(9)

_geom_special_details            
;
 All esds (except the esd in the dihedral angle between two l.s. planes)
 are estimated using the full covariance matrix.  The cell esds are taken
 into account individually in the estimation of esds in distances, angles
 and torsion angles; correlations between esds in cell parameters are only
 used when they are defined by crystal symmetry.  An approximate (isotropic)
 treatment of cell esds is used for estimating esds involving l.s. planes.
;
loop_
_geom_bond_atom_site_label_1
_geom_bond_atom_site_label_2
_geom_bond_distance
_geom_bond_site_symmetry_2
_geom_bond_publ_flag
I9 C8 2.0861(19) . ?
I9 C10 2.1150(19) . ?
S18 O24 1.4438(15) . ?
S18 O25 1.4472(16) . ?
S18 O23 1.4359(16) . ?
S18 C19 1.827(2) . ?
F22 C19 1.344(2) . ?
F20 C19 1.328(2) . ?
O2 C3 1.375(2) . ?
O2 C1 1.465(2) . ?
F21 C19 1.327(3) . ?
C8 C3 1.395(3) . ?
C8 C7 1.388(3) . ?
C10 C15 1.401(3) . ?
C10 C11 1.386(3) . ?
C3 C4 1.388(3) . ?
C13 H13 0.9500 . ?
C13 C12 1.386(3) . ?
C13 C14 1.386(3) . ?
C6 H6 0.9500 . ?
C6 C5 1.390(3) . ?
C6 C7 1.389(3) . ?
C12 H12 0.9500 . ?
C12 C11 1.386(3) . ?
C14 H14 0.9500 . ?
C14 C15 1.401(3) . ?
C15 C1 1.529(3) . ?
C5 H5 0.9500 . ?
C5 C4 1.389(3) . ?
C7 H7 0.9500 . ?
C4 H4 0.9500 . ?
C11 H11 0.9500 . ?
C1 C17 1.523(3) . ?
C1 C16 1.531(3) . ?
C17 H17A 0.9800 . ?
C17 H17B 0.9800 . ?
C17 H17C 0.9800 . ?
C16 H16A 0.9800 . ?
C16 H16B 0.9800 . ?
C16 H16C 0.9800 . ?

loop_
_geom_angle_atom_site_label_1
_geom_angle_atom_site_label_2
_geom_angle_atom_site_label_3
_geom_angle
_geom_angle_site_symmetry_1
_geom_angle_site_symmetry_3
_geom_angle_publ_flag
C8 I9 C10 89.72(7) . . ?
O24 S18 O25 114.19(9) . . ?
O24 S18 C19 103.35(10) . . ?
O25 S18 C19 102.60(10) . . ?
O23 S18 O24 115.38(11) . . ?
O23 S18 O25 115.53(11) . . ?
O23 S18 C19 103.29(10) . . ?
C3 O2 C1 119.30(14) . . ?
C3 C8 I9 112.18(14) . . ?
C7 C8 I9 124.79(15) . . ?
C7 C8 C3 123.00(18) . . ?
C15 C10 I9 122.67(14) . . ?
C11 C10 I9 113.76(14) . . ?
C11 C10 C15 123.49(18) . . ?
O2 C3 C8 117.19(17) . . ?
O2 C3 C4 123.77(18) . . ?
C4 C3 C8 118.75(18) . . ?
C12 C13 H13 119.9 . . ?
C12 C13 C14 120.2(2) . . ?
C14 C13 H13 119.9 . . ?
F22 C19 S18 110.54(15) . . ?
F20 C19 S18 110.97(14) . . ?
F20 C19 F22 107.45(16) . . ?
F21 C19 S18 111.78(14) . . ?
F21 C19 F22 107.47(16) . . ?
F21 C19 F20 108.46(18) . . ?
C5 C6 H6 119.8 . . ?
C7 C6 H6 119.8 . . ?
C7 C6 C5 120.32(19) . . ?
C13 C12 H12 120.3 . . ?
C11 C12 C13 119.35(19) . . ?
C11 C12 H12 120.3 . . ?
C13 C14 H14 118.7 . . ?
C13 C14 C15 122.62(19) . . ?
C15 C14 H14 118.7 . . ?
C10 C15 C1 126.48(18) . . ?
C14 C15 C10 115.06(18) . . ?
C14 C15 C1 118.19(16) . . ?
C6 C5 H5 119.2 . . ?
C4 C5 C6 121.61(19) . . ?
C4 C5 H5 119.2 . . ?
C8 C7 C6 117.4(2) . . ?
C8 C7 H7 121.3 . . ?
C6 C7 H7 121.3 . . ?
C3 C4 C5 118.9(2) . . ?
C3 C4 H4 120.6 . . ?
C5 C4 H4 120.6 . . ?
C10 C11 C12 119.30(18) . . ?
C10 C11 H11 120.3 . . ?
C12 C11 H11 120.3 . . ?
O2 C1 C15 112.62(14) . . ?
O2 C1 C17 103.03(17) . . ?
O2 C1 C16 108.16(16) . . ?
C15 C1 C16 112.84(18) . . ?
C17 C1 C15 108.85(16) . . ?
C17 C1 C16 110.92(16) . . ?
C1 C17 H17A 109.5 . . ?
C1 C17 H17B 109.5 . . ?
C1 C17 H17C 109.5 . . ?
H17A C17 H17B 109.5 . . ?
H17A C17 H17C 109.5 . . ?
H17B C17 H17C 109.5 . . ?
C1 C16 H16A 109.5 . . ?
C1 C16 H16B 109.5 . . ?
C1 C16 H16C 109.5 . . ?
H16A C16 H16B 109.5 . . ?
H16A C16 H16C 109.5 . . ?
H16B C16 H16C 109.5 . . ?

loop_
_geom_torsion_atom_site_label_1
_geom_torsion_atom_site_label_2
_geom_torsion_atom_site_label_3
_geom_torsion_atom_site_label_4
_geom_torsion
_geom_torsion_site_symmetry_1
_geom_torsion_site_symmetry_2
_geom_torsion_site_symmetry_3
_geom_torsion_site_symmetry_4
_geom_torsion_publ_flag
I9 C8 C3 O2 6.6(2) . . . . ?
I9 C8 C3 C4 -179.38(15) . . . . ?
I9 C8 C7 C6 178.78(16) . . . . ?
I9 C10 C15 C14 178.31(14) . . . . ?
I9 C10 C15 C1 -7.8(3) . . . . ?
I9 C10 C11 C12 -177.95(15) . . . . ?
O2 C3 C4 C5 174.50(18) . . . . ?
O24 S18 C19 F22 175.86(13) . . . . ?
O24 S18 C19 F20 -65.02(16) . . . . ?
O24 S18 C19 F21 56.20(16) . . . . ?
O25 S18 C19 F22 56.88(15) . . . . ?
O25 S18 C19 F20 176.00(15) . . . . ?
O25 S18 C19 F21 -62.78(16) . . . . ?
O23 S18 C19 F22 -63.56(16) . . . . ?
O23 S18 C19 F20 55.56(17) . . . . ?
O23 S18 C19 F21 176.78(14) . . . . ?
C8 C3 C4 C5 0.9(3) . . . . ?
C10 C15 C1 O2 26.1(3) . . . . ?
C10 C15 C1 C17 -87.5(2) . . . . ?
C10 C15 C1 C16 148.92(19) . . . . ?
C3 O2 C1 C15 57.4(2) . . . . ?
C3 O2 C1 C17 174.52(15) . . . . ?
C3 O2 C1 C16 -68.0(2) . . . . ?
C3 C8 C7 C6 0.7(3) . . . . ?
C13 C12 C11 C10 -0.1(3) . . . . ?
C13 C14 C15 C10 -1.3(3) . . . . ?
C13 C14 C15 C1 -175.66(18) . . . . ?
C6 C5 C4 C3 -0.5(3) . . . . ?
C12 C13 C14 C15 0.3(3) . . . . ?
C14 C13 C12 C11 0.4(3) . . . . ?
C14 C15 C1 O2 -160.21(16) . . . . ?
C14 C15 C1 C17 86.2(2) . . . . ?
C14 C15 C1 C16 -37.4(2) . . . . ?
C15 C10 C11 C12 -1.0(3) . . . . ?
C5 C6 C7 C8 -0.2(3) . . . . ?
C7 C8 C3 O2 -175.09(18) . . . . ?
C7 C8 C3 C4 -1.1(3) . . . . ?
C7 C6 C5 C4 0.1(4) . . . . ?
C11 C10 C15 C14 1.6(3) . . . . ?
C11 C10 C15 C1 175.46(18) . . . . ?
C1 O2 C3 C8 -100.30(19) . . . . ?
C1 O2 C3 C4 86.0(2) . . . . ?

loop_
_diffrn_refln_index_h
_diffrn_refln_index_k
_diffrn_refln_index_l
_diffrn_refln_intensity_net
_diffrn_refln_intensity_u
_diffrn_refln_scale_group_code
0 0 2 92557.7 2917.79 4
0 0 2 96063.6 2928.93 5
0 0 -3 45.8142 44.5708 4
0 0 -3 152.432 38.3046 10
0 0 3 58.6641 34.7913 21
0 0 -3 7.55304 26.0345 21
0 0 3 161.637 54.7036 5
0 0 -3 150.959 53.3068 5
0 0 4 169.589 40.773 14
0 0 -4 208.576 73.2726 4
0 0 -4 224.723 52.1556 10
0 0 -4 213.688 73.8028 5
0 0 4 127.14 55.5962 5
0 0 4 262.957 65.5186 21
0 0 -4 375.561 77.4426 21
0 0 -5 123.136 69.0205 4
0 0 5 11.9096 48.5137 7
0 0 -5 12.8168 46.2874 21
0 0 5 169.81 64.634 21
0 0 5 84.8721 32.6506 14
0 0 -5 385.654 71.5881 10
0 0 5 89.8585 39.9759 10
0 0 5 159.257 73.4757 5
0 0 -5 31.4234 54.0697 5
0 0 5 499.297 91.8612 20
0 0 6 454877 14176.4 20
0 0 6 479512 14308.4 5
0 0 -6 465037 14124.7 10
0 0 6 487763 14073.7 14
0 0 6 446767 14198.4 21
0 0 -6 505143 14259.8 21
0 0 -6 449456 14275.6 4
0 0 6 467013 14002.7 1
0 0 -6 460310 14291.7 5
0 0 6 464228 14214.8 7
0 0 7 181.68 72.0529 20
0 0 7 191.771 41.2982 1
0 0 -7 132.12 86.5533 5
0 0 7 246.877 103.699 5
0 0 7 324.151 65.6415 14
0 0 -7 219.03 93.2878 21
0 0 -7 399.074 87.4441 10
0 0 -7 260.993 108.522 4
0 0 7 167.158 75.2184 7
0 0 -8 15356.9 854.572 5
0 0 8 16782.4 800.713 7
0 0 8 16716.8 800.97 21
0 0 -8 16096.7 823.074 21
0 0 8 15892.3 657.83 14
0 0 8 16354.9 878.137 5
0 0 8 16915.4 812.48 13
0 0 -8 16873.1 879.083 4
0 0 8 16535 583.25 1
0 0 8 16574.3 771.688 20
0 0 -8 17003.9 728.746 10
0 0 9 194.672 99.7241 7
0 0 -9 94.9901 77.4269 21
0 0 9 43.8954 67.4722 21
0 0 9 32.1491 49.4327 14
0 0 -9 28.3289 81.4552 5
0 0 9 18.9905 54.6213 20
0 0 9 131.96 107.307 4
0 0 -9 28.2102 96.9425 4
0 0 9 95.18 35.496 1
0 0 9 22.3598 59.536 13
0 0 -9 93.3129 60.9523 10
0 0 10 18426.5 750.633 14
0 0 -10 19521 984.604 21
0 0 10 19601.6 944.938 21
0 0 10 18301.1 629.307 1
0 0 -10 18441.7 1019.78 4
0 0 10 19440.4 1006.02 4
0 0 10 17016.1 896.167 7
0 0 -10 18548.5 833.144 10
0 0 10 16739.8 859.714 20
0 0 10 18175.5 928.006 13
0 0 11 86.155 53.5627 14
0 0 -11 381.781 139.112 21
0 0 11 80.616 109.279 21
0 0 -11 225.852 104.147 9
0 0 11 -27.2429 83.7661 13
0 0 -11 56.5848 61.5427 10
0 0 11 131.873 111.019 7
0 0 -11 69.8967 107.435 4
0 0 11 128.14 125.526 4
0 0 11 68.2017 89.1022 20
0 0 11 120.721 79.5462 19
0 0 12 183154 5681.78 14
0 0 -12 198976 6125.59 21
0 0 12 179305 5998.71 21
0 0 -12 178761 6156.02 4
0 0 12 183603 6104.76 4
0 0 12 181728 5984.81 7
0 0 -12 187086 5917.57 9
0 0 -12 178588 5819.84 10
0 0 12 184221 5913.06 20
0 0 12 176157 5782.74 19
0 0 12 183441 6012.05 13
0 0 13 173.17 79.4235 14
0 0 13 257.644 140.051 13
0 0 13 172.438 95.5219 19
0 0 13 124.119 126.241 7
0 0 -13 184.129 117.938 9
0 0 13 37.3894 146.552 4
0 0 -13 249.988 156.892 4
0 0 13 157.819 99.1196 20
0 0 -13 175.988 119.607 10
0 0 -13 245.142 170.233 21
0 0 13 95.7355 109.753 21
0 0 14 100782 3547.87 21
0 0 14 97541.1 3498.45 7
0 0 14 97787.9 3609.66 4
0 0 14 95026.5 3245.22 19
0 0 14 98746.4 3406.31 20
0 0 -14 97601.1 3404.92 9
0 0 -14 93830 3302.55 10
0 0 -14 93029.6 3678.75 4
0 0 14 95318.6 3507.67 13
0 0 15 37.1772 127.778 13
0 0 15 184.063 104.277 19
0 0 15 35.5859 122.312 7
0 0 -15 120.335 138.715 9
0 0 15 42.6629 153.773 4
0 0 -15 96.8113 182.217 4
0 0 -15 347.791 142.863 10
0 0 15 89.1179 111.856 20
0 0 15 148.617 139.879 21
0 0 -16 23588 1413.43 4
0 0 -16 21804.2 1162.19 9
0 0 -16 22801.6 1107.61 10
0 0 16 22694.2 1270.35 13
0 0 16 23330.5 1034.1 19
0 0 16 24855 1204.21 20
0 0 16 22847.2 1281.32 21
0 0 16 21992.6 1231.56 7
0 0 17 -39.6613 197.483 7
0 0 -17 135.084 172.114 9
0 0 -17 55.1592 224.248 4
0 0 17 41.485 105.726 19
0 0 17 -42.419 190.038 21
0 0 17 231.11 156.374 20
0 0 17 253.202 177.591 13
0 0 18 131858 4340.03 12
0 0 -18 125082 4946.98 4
0 0 -18 133941 4592.07 9
0 0 18 124001 4712.39 13
0 0 18 132810 4308.03 19
0 0 18 133684 4578.51 20
0 0 18 132938 4762.67 21
0 0 18 133463 4700.73 7
0 0 19 142.687 193.417 21
0 0 -19 374.357 199.319 9
0 0 19 43.2507 199.428 7
0 0 -19 370.061 307.125 4
0 0 19 197.073 116.653 12
0 0 19 57.551 100.077 19
0 0 19 329.09 222.703 13
0 0 19 216.4 207.411 20
0 0 20 81327.8 3109.59 20
0 0 -20 84348.6 3155.16 9
0 0 20 81955.8 3309.65 13
0 0 20 80172.9 3219.41 7
0 0 20 78049.3 2886.79 6
0 0 -20 85633.6 3583.99 4
0 0 20 85154.6 3347.4 21
0 0 -21 67.8822 255.494 4
0 0 21 154.358 172.875 20
0 0 21 91.8315 211.658 7
0 0 21 -51.6808 217.476 13
0 0 21 -68.737 247.697 5
0 0 22 39.5134 218.916 20
0 0 -22 70.8547 317.417 4
0 0 22 107.868 226.963 13
0 0 23 40.245 145.028 20
0 1 -2 397557 11279.1 4
0 -1 2 382294 11271.7 4
0 1 2 373381 11265.8 5
0 -1 -2 378674 11272.2 5
0 -1 -2 376893 11201.8 11
0 -1 2 396076 11254.1 10
0 1 -2 372126 11204 11
0 1 -2 369374 11250.2 10
0 -1 -2 378720 11240 17
0 -1 2 402046 11288.7 20
0 -1 -2 382052 11216.6 1
0 -1 -2 372763 11223.7 13
0 -1 -2 394593 11239.8 14
0 -1 2 370280 11216.9 21
0 -1 -2 376355 11229.1 21
0 1 3 51553.5 1820.77 21
0 -1 3 54217.5 1819.96 21
0 -1 -3 59227 1842.77 21
0 -1 -3 57065.1 1825.98 13
0 -1 3 58124.6 1883.29 4
0 -1 -3 58215 1873.7 4
0 1 3 52682.6 1866.6 5
0 1 -3 56749.1 1879.66 4
0 -1 -3 57619.8 1884.59 5
0 -1 -3 57458.9 1794.56 7
0 -1 -3 56320.8 1786.93 1
0 -1 -3 55634.2 1811.7 14
0 1 -3 62893 1863.33 10
0 -1 -3 58121 1763.01 11
0 1 -3 55840.6 1765.22 11
0 -1 -4 334557 10133.4 13
0 1 4 311280 10127.8 21
0 -1 4 318135 10124.7 21
0 -1 -4 330655 10150.3 21
0 -1 4 352333 10012.9 11
0 1 -4 345339 10211.2 4
0 1 4 296419 10176.6 5
0 -1 -4 339380 10218.9 5
0 1 4 342491 10093.9 7
0 -1 -4 342171 10095.8 7
0 1 4 334708 10057.3 20
0 -1 -4 346156 10062.1 1
0 1 4 348328 10046 1
0 -1 4 344091 10220.8 5
0 -1 -4 328994 10191.5 4
0 -1 4 317947 10190.6 4
0 -1 -4 321944 10091.9 14
0 1 4 334043 10092.3 14
0 1 -4 343898 10150 10
0 1 -4 321966 10019.8 11
0 -1 -4 338368 10014.8 11
0 -1 -5 2469.25 217.576 21
0 -1 5 2469.04 206.539 21
0 1 5 2217.78 198.722 21
0 -1 5 2379.33 238.501 5
0 -1 -5 2449.39 145.535 10
0 1 -5 2071.53 190.001 10
0 -1 5 2263.42 187.377 10
0 -1 5 2543.52 125.685 11
0 -1 -5 2202.35 153.714 1
0 1 5 2462.2 147.298 1
0 1 5 2148.86 168.668 14
0 -1 -5 2080.97 169.859 14
0 1 5 2312.11 169.142 20
0 -1 -5 2112.78 179.842 7
0 1 5 2192.06 179.066 7
0 -1 -5 2254.46 225.9 4
0 -1 -5 2066.5 224.493 5
0 1 -5 2258.72 230.344 4
0 -1 6 16406.3 812.527 5
0 -1 -6 16985.4 771.52 21
0 -1 6 16643.8 749.025 21
0 1 6 16743 756.797 21
0 1 -6 17382.3 818.587 4
0 -1 -6 16194.7 813.485 5
0 -1 -6 17623.2 652.947 1
0 1 6 17875.9 624.589 1
0 1 6 17756.7 686.632 14
0 -1 -6 16943.2 685.873 14
0 1 6 17364.9 621.257 19
0 1 6 16740.9 692.515 20
0 1 6 17276.5 722.609 7
0 -1 -6 17689.4 824.28 4
0 1 6 15501.8 727.949 13
0 -1 6 16907.7 712.918 10
0 -1 -6 17813.8 644.819 10
0 1 -6 17807.6 751.261 10
0 1 7 12955.2 564.045 14
0 1 7 12617.9 581.409 20
0 -1 7 11251 641.747 20
0 1 7 12611.4 513.45 19
0 1 7 13077.9 646.117 13
0 -1 -7 13737.1 543.078 10
0 -1 7 13380.3 735.556 5
0 1 7 12935.6 655.391 21
0 -1 -7 13578.6 682.026 21
0 -1 7 11645.7 625.174 21
0 1 -7 13426.1 724.834 4
0 -1 -7 14338.6 751.456 5
0 -1 -7 12972 531.216 1
0 1 7 13062.3 689.813 4
0 -1 -7 12487 704.71 4
0 1 7 13214.8 620.857 7
0 -1 7 14300.2 704.386 7
0 1 -7 13192.4 634.465 10
0 -1 7 12137.3 589.795 10
0 1 7 13181.9 499.285 1
0 1 8 146466 4721.41 13
0 -1 -8 147212 4556.93 10
0 -1 -8 145697 4859.62 5
0 -1 8 149478 4737.82 21
0 1 8 146105 4740.65 21
0 -1 -8 148817 4784.52 21
0 1 -8 142674 4830.17 4
0 -1 8 148410 4870.03 5
0 1 8 144137 4476.72 1
0 1 8 138156 4569.29 14
0 1 8 144814 4621.76 20
0 -1 8 158458 4779.66 20
0 1 8 143629 4519.52 19
0 -1 8 148666 4782 7
0 1 8 147321 4678.57 7
0 -1 -8 141450 4836.66 4
0 1 8 148712 4805.75 4
0 1 -8 158403 4714.97 10
0 -1 -9 32870.9 1444.46 5
0 -1 -9 31532.1 1413.47 4
0 1 9 31769.2 1372.42 4
0 -1 9 31801 1068.91 1
0 -1 9 29947.7 1307.86 20
0 1 9 30750 1216.03 20
0 1 9 31504.8 1121.14 19
0 -1 9 28794.8 1398.42 5
0 1 -9 33298.8 1435.97 4
0 -1 -9 31654.8 1158.72 10
0 1 -9 31326.4 1272.65 10
0 1 9 31613 1311.44 13
0 1 9 31293 1273.55 7
0 -1 9 33793.7 1383.11 7
0 -1 -9 33529.8 1378.13 21
0 -1 9 30009.5 1300.86 21
0 1 9 29929 1305.41 21
0 -1 9 31572.4 1134.9 14
0 1 9 32460.8 1175.62 14
0 -1 -10 144148 4891.97 5
0 -1 10 146319 4380.52 1
0 1 10 144116 4478.75 19
0 -1 10 154768 4765.01 20
0 1 10 145642 4614.21 20
0 1 -10 137227 4850.58 4
0 -1 10 140003 4879.79 5
0 1 10 139891 4719.2 13
0 -1 10 145283 4781.79 7
0 1 10 143462 4676.69 7
0 -1 10 143610 4842.87 4
0 1 10 146783 4817.95 4
0 -1 -10 140455 4867.19 4
0 -1 -10 143370 4525.14 10
0 1 -10 144480 4671.4 10
0 -1 -10 149263 4619.53 9
0 1 10 139548 4729.69 21
0 -1 -10 148969 4806.73 21
0 -1 10 128880 4689.63 21
0 -1 10 137162 4477.26 14
0 1 10 143172 4530.06 14
0 -1 11 63059.1 2390.66 13
0 1 11 62794.4 2340.07 13
0 -1 11 63060.8 1954.38 1
0 -1 -11 60609.9 2473.84 5
0 -1 11 62310.1 2393.42 7
0 1 11 63274.3 2302.15 7
0 -1 -11 62689.9 2407.81 21
0 1 11 59431.8 2335.42 21
0 -1 11 59346.7 2327.58 21
0 1 11 62476.8 2086.99 19
0 -1 11 63492.4 2089.87 14
0 1 11 60016 2122.09 14
0 1 11 63629.7 2421.5 4
0 -1 11 62949.1 2455.61 4
0 -1 -11 62811.9 2486.01 4
0 1 11 64572.6 2237.48 20
0 -1 11 65840.2 2355.39 20
0 1 -11 60539.1 2465.86 4
0 -1 11 61855.2 2503.82 5
0 -1 -11 64706.8 2229.51 9
0 1 -11 61682.7 2269.05 10
0 -1 -11 60292.8 2133.31 10
0 -1 -12 4327.19 498.006 5
0 -1 12 4117.42 436.659 7
0 1 12 3749.81 379.599 7
0 -1 -12 4659.39 470.966 21
0 1 12 3971.3 415.946 21
0 -1 12 4931.99 454.348 21
0 1 12 4313.84 297.21 19
0 1 12 3949.06 406.506 13
0 -1 12 4495.01 449.483 13
0 -1 12 3956.61 284.065 14
0 1 12 4967.45 490.435 4
0 -1 12 3811.24 457.409 4
0 -1 -12 4078.35 492.528 4
0 -1 12 4807.68 435.361 20
0 1 12 4078.09 361.169 20
0 -1 12 4253.3 494.812 5
0 1 -12 4146.17 487.963 4
0 -1 -12 4287.48 328.205 10
0 -1 -12 4070.25 367.323 9
0 1 -12 4048.09 387.264 10
0 1 -12 3678.19 401.435 9
0 -1 -13 4807.37 563.201 5
0 1 13 5833.74 362.273 19
0 1 -13 5781.35 598.175 4
0 -1 13 4701.18 554.322 5
0 -1 -13 5435.84 581.365 4
0 1 13 5457.36 546.548 4
0 -1 13 5528.98 563.741 4
0 -1 13 5294.02 481.463 20
0 1 13 5842.07 449.44 20
0 -1 13 6343.68 539.309 21
0 1 13 5835 525.554 21
0 -1 -13 5946.92 563.749 21
0 -1 13 5602.44 525.164 13
0 1 13 5822.35 513.937 13
0 -1 13 5492.71 342.188 14
0 -1 -13 5913.44 407.129 10
0 1 -13 5306.67 490.234 9
0 -1 -13 5786.69 448.521 9
0 1 -13 6401.02 494.625 10
0 1 13 6056.88 500.232 7
0 -1 13 5575.88 531.565 7
0 1 14 48072.2 1749 19
0 1 -14 46771.3 2208.49 4
0 -1 14 51137.6 2129.55 13
0 1 14 49627.2 2073.83 13
0 -1 14 49842.2 1731.1 14
0 -1 -14 56182.4 2225.17 21
0 1 14 49011.1 2090.2 21
0 -1 14 50180.5 2095.15 21
0 -1 14 48661.6 2030.11 20
0 -1 14 54854.6 1987.98 19
0 1 14 52452.1 1958.94 20
0 1 14 47835.7 2007.56 7
0 -1 14 51084.5 2130.13 7
0 -1 14 51906.8 2215.02 4
0 -1 -14 50002.8 2249.95 4
0 1 14 54953.2 2203.36 4
0 -1 -14 47761.1 1832.94 10
0 -1 -14 48262.3 1920.9 9
0 1 -14 53079.5 2073 9
0 1 -14 50003.7 1979.66 10
0 -1 15 77.2729 126.071 13
0 1 15 107.816 135.39 13
0 -1 15 243.529 88.9393 14
0 -1 15 543.231 206.616 7
0 1 15 129.193 144.806 7
0 -1 15 184.733 139.18 21
0 1 15 187.171 162.794 21
0 1 15 175.537 86.8878 12
0 -1 -15 343.962 137.99 9
0 1 -15 134.15 136.465 9
0 -1 15 51.9737 101.969 19
0 1 15 223.248 93.634 19
0 -1 -15 194.011 182.645 4
0 1 -15 194.347 182.961 4
0 -1 15 -44.0555 179.194 4
0 1 15 124.782 186.422 4
0 1 15 474.743 157.064 20
0 -1 15 363.227 160.552 20
0 1 -15 434.503 172.48 10
0 1 16 75107.3 2553.74 19
0 -1 -16 77421.4 3203.23 4
0 1 -16 78321.1 3223.08 4
0 1 16 80343.9 2624.48 12
0 -1 16 77967.5 3039.29 13
0 1 16 76014.6 2990.1 13
0 1 16 68497.8 2956.47 21
0 -1 16 77795.5 3016.68 21
0 1 16 77504.4 2924.48 7
0 -1 16 77714.2 3041.9 7
0 1 16 76252.4 2808.67 20
0 -1 16 80968.3 2956.06 20
0 -1 16 78983.3 2803.14 19
0 1 -16 78076.3 2862.32 10
0 -1 -16 77664.9 2820.21 9
0 1 -16 78013.2 2948.09 9
0 -1 17 609.983 227.731 13
0 1 17 738.579 260.564 13
0 -1 17 648.855 249.334 7
0 1 17 721.243 242.19 7
0 -1 17 506.532 238.975 21
0 1 17 768.455 254.686 21
0 1 17 617.838 147.947 6
0 1 17 688.685 145.832 12
0 -1 -17 496.399 294.12 4
0 1 -17 1333.22 362.575 4
0 -1 17 750.459 191.789 19
0 1 17 627.488 122.603 19
0 -1 -17 360.26 170.428 9
0 1 -17 411.111 207.822 9
0 1 -17 349.021 166.292 10
0 1 17 503.173 177.043 20
0 -1 17 837.398 238.018 20
0 1 18 13471.8 1082.68 5
0 -1 -18 10070.4 967.034 4
0 1 -18 12011.9 1047.58 4
0 1 18 10787.4 519.496 19
0 -1 18 11084.7 713.213 19
0 1 18 11694.5 600.468 12
0 -1 18 12326.3 924.297 13
0 1 18 12420.9 897.433 13
0 -1 18 11335.9 889.142 21
0 1 18 12028.3 908.198 21
0 1 18 11803.6 839.295 7
0 -1 18 12390.3 926.632 7
0 1 18 11110.4 637.017 6
0 -1 18 12702.3 864.226 20
0 1 18 10699.8 745.466 20
0 1 -18 10883.5 769.509 10
0 -1 -18 10877.8 754.724 9
0 1 -18 12062.6 863.288 9
0 1 19 2864.84 459.231 21
0 -1 19 3271.85 481.671 21
0 1 19 3338.58 291.831 12
0 1 19 3648.78 593.448 5
0 1 -19 3274.67 459.127 9
0 -1 -19 3730.35 434.115 9
0 -1 -19 3129.23 569.723 4
0 1 -19 3362.67 565.973 4
0 1 19 3321.42 316.342 6
0 -1 19 2947.83 347.291 19
0 1 19 2836.83 205.796 19
0 1 19 3293.98 399.054 20
0 -1 19 3718.92 466.734 20
0 1 19 3850.36 504.575 13
0 -1 19 3290.23 488.298 13
0 -1 19 3392.03 500.095 7
0 1 20 16428.4 960.637 20
0 -1 20 15018.7 1088.02 21
0 -1 20 15548.4 1103.66 7
0 1 -20 16717.1 1293.42 4
0 -1 -20 14805 1236.02 4
0 1 20 16249.1 1264.23 5
0 1 -20 15108.4 1028.84 9
0 1 20 15877.3 775.721 6
0 -1 20 15125.9 1103.4 13
0 1 20 14663.9 1066.32 13
0 -1 20 16788.1 1055.6 20
0 1 21 1449.21 302.827 20
0 -1 21 1612.06 347.456 20
0 -1 21 1306.19 356.974 21
0 1 21 1566.09 481.277 5
0 -1 -21 1884.66 481.38 4
0 1 -21 1310.61 419.38 4
0 -1 21 1217.13 347.512 13
0 1 21 1163.24 341.317 13
0 -1 21 1455.26 355.818 7
0 -1 22 51363.2 2394.78 7
0 -1 22 51179.5 2444.7 13
0 1 22 51195.5 2411.3 13
0 1 22 53858.1 2179.54 20
0 1 -22 51782.5 2713.11 4
0 -1 -22 51105.8 2648.92 4
0 -1 22 52220.5 2294.45 20
0 -1 23 2975.77 447.682 20
0 1 23 3126.93 519.644 13
0 -1 23 2446.74 487.32 7
0 -2 0 36364.2 1286.08 16
0 -2 0 38317.6 1308.55 15
0 2 0 39259.6 1308.58 15
0 2 0 41271.1 1318.95 11
0 -2 0 41812.2 1316.23 11
0 -2 0 38108.5 1269.28 10
0 -2 0 37836.9 1274.77 2
0 2 -1 201093 5843.62 2
0 -2 1 181717 5831.25 2
0 2 1 188880 5842.25 18
0 -2 -1 192754 5849.03 18
0 -2 -1 189055 5755.64 21
0 -2 -1 189491 5824.81 16
0 -2 -1 186917 5822.3 17
0 -2 -1 195316 5810.53 2
0 2 -1 187669 5863.94 16
0 2 1 204711 5873.69 15
0 -2 -1 196257 5866.66 15
0 2 -1 187302 5839.39 15
0 -2 1 186651 5854.51 20
0 2 -1 196755 5860.21 11
0 -2 -1 192322 5778.68 10
0 -2 1 200479 5851.83 10
0 -2 -1 197681 5853.33 11
0 2 1 186800 5844.97 11
0 -2 1 180159 5836.16 11
0 2 -1 197337 5850.27 10
0 2 -2 43283.6 1311.72 2
0 -2 -2 36888.2 1268.6 17
0 -2 -2 37058.5 1284.34 18
0 -2 2 37159.5 1293.77 10
0 2 -2 36607.4 1301.55 10
0 2 -2 37508.6 1279.7 11
0 -2 -2 38604.8 1280.2 11
0 -2 -2 37972.5 1268.93 16
0 2 -2 36808.7 1273.3 15
0 -2 -2 39178.2 1301.11 15
0 -2 2 37603.3 1326.89 20
0 -2 -2 38075.8 1244.77 2
0 -2 2 37637.8 1218.64 21
0 -2 -2 36499.4 1231.15 21
0 -2 -3 17883.4 699.691 13
0 -2 -3 18029.5 635.725 6
0 -2 3 19792.3 793.683 20
0 -2 3 18717.9 765.889 4
0 -2 -3 17579.6 755.482 5
0 2 -3 19170.1 760.9 10
0 2 -3 19816 715.852 11
0 -2 -3 17827.6 695.862 11
0 -2 3 18230.9 739.281 10
0 -2 -3 18558.6 734.749 18
0 -2 -3 18894.7 716.649 1
0 -2 3 19836.7 696.042 21
0 -2 -3 19440.3 707.362 21
0 -2 -3 18586.8 723.126 17
0 -2 -4 101672 3063.59 6
0 -2 4 99662.3 3275.02 20
0 -2 -4 99998.3 3109.05 7
0 -2 -4 101882 3186.9 21
0 -2 -4 100481 3172.45 13
0 -2 -4 99448.3 3263.83 5
0 2 -4 101278 3263.27 4
0 -2 4 96720.4 3246.87 4
0 -2 -4 102123 3205.05 17
0 -2 -4 102791 3161.78 1
0 -2 -4 99980.5 3193.39 14
0 2 -4 97035.3 3222.72 10
0 2 4 105305 3137.58 11
0 -2 4 104996 3127.64 11
0 -2 -4 97429.5 3125.97 11
0 2 -4 106132 3148.99 11
0 -2 -5 156232 4846.8 14
0 -2 -5 157920 4878.13 21
0 -2 5 159135 4850.86 21
0 -2 -5 152299 4843.6 13
0 2 5 154492 4844.2 13
0 2 5 154622 4702.73 20
0 -2 -5 146274 4771.73 7
0 2 5 157759 4697.49 6
0 -2 5 155876 4749.43 11
0 -2 -5 156428 4962.79 5
0 2 -5 167505 4978.61 4
0 -2 -5 155746 4878.28 17
0 -2 -5 152877 4758.08 11
0 2 -5 146176 4763.2 11
0 2 -5 156979 4908 10
0 -2 -5 157456 4809.49 1
0 -2 -5 155771 4931.99 4
0 -2 5 159799 4971.08 4
0 -2 -6 443627 13908.8 7
0 2 6 465998 13842.9 20
0 -2 -6 463092 14003.1 13
0 2 6 457938 13994.2 13
0 -2 -6 490951 13986 14
0 2 6 473961 13817.1 6
0 -2 6 464984 13845.4 11
0 -2 -6 453030 13853.9 11
0 2 -6 467256 14050.9 10
0 -2 6 465236 14004.5 10
0 -2 6 462591 14113.9 4
0 -2 -6 450482 14089.5 4
0 -2 -6 467211 13925.9 1
0 -2 6 414475 13965.5 21
0 -2 -6 455427 14026.4 21
0 -2 -6 465055 14135.1 5
0 2 -6 479677 14132.7 4
0 -2 -7 190804 5987.78 7
0 2 7 192774 5912.81 20
0 -2 -7 199513 6032.66 14
0 2 7 193119 6065.01 13
0 -2 -7 204582 6098.11 13
0 -2 -7 185583 5827.89 10
0 2 7 197162 5875.51 6
0 -2 7 195013 6214.94 5
0 -2 7 194011 5876.69 11
0 -2 -7 189603 5879.18 11
0 -2 7 190818 6053.45 10
0 2 -7 201586 6128.89 10
0 -2 -7 197869 6198.64 4
0 -2 -7 194485 5965.48 1
0 -2 7 184794 6058.42 21
0 -2 -7 201966 6132.76 21
0 -2 -7 192117 6211.92 5
0 2 -7 193588 6196.16 4
0 2 8 101585 3272.87 7
0 -2 8 109871 3477.39 20
0 2 8 103230 3202.82 20
0 -2 -8 95784.7 3101.38 10
0 -2 -8 102456 3296.05 14
0 2 8 98688.4 3343.65 13
0 2 8 101057 3145.38 6
0 -2 8 106983 3533.24 5
0 2 8 102025 3070.69 12
0 -2 8 95818.8 3112.88 11
0 -2 -8 103510 3124.3 11
0 2 -8 101591 3390.4 10
0 -2 8 97190.9 3309.37 10
0 -2 -8 97584.4 3221.29 1
0 -2 -8 95786.8 3469.69 4
0 -2 8 95823.7 3341.71 21
0 2 -8 99701.4 3381.81 21
0 -2 -8 111240 3450.63 21
0 2 -8 103454 3498.6 4
0 -2 -8 99232 3489.55 5
0 -2 -9 3652.64 299.091 14
0 2 9 3731.13 335.234 13
0 2 9 3277.76 221.301 6
0 -2 9 3030.57 364.68 5
0 2 9 3451.14 289.977 7
0 -2 9 3373.08 367.937 7
0 -2 -9 2894.69 353.914 4
0 2 9 3567.75 190.218 12
0 -2 9 3473.59 196.325 11
0 -2 -9 3486.34 194.693 11
0 2 -9 3471.78 380.581 4
0 -2 -9 3608.17 391.427 5
0 2 9 3236.41 249.865 20
0 -2 9 3510.11 357.515 20
0 -2 -9 3035.82 247.573 1
0 -2 -9 3207.16 206.869 10
0 -2 -9 3508.89 252.82 9
0 2 -9 3427.38 337.694 10
0 2 -9 3656.38 350.331 21
0 -2 -9 3010.1 332.911 21
0 -2 9 3944.51 346.257 21
0 2 10 8889.1 534.915 7
0 -2 10 9409.55 654.048 7
0 -2 -10 8629.95 660.426 4
0 2 10 9276.94 584.936 13
0 -2 10 9175.8 680.816 5
0 -2 -10 9210.72 683.845 5
0 2 10 8468.52 428.859 6
0 2 10 10274.3 508.582 20
0 -2 10 7846.07 590.566 20
0 2 10 8609.41 379.637 12
0 -2 -10 8994.32 351.838 11
0 -2 -10 9604.2 482.776 1
0 2 -10 9581.46 684.034 4
0 2 -10 9489.69 621.11 21
0 -2 10 7939.86 560.477 21
0 -2 -10 9530.32 637.897 21
0 2 10 8985.99 350.257 19
0 2 -10 9049.18 591.837 10
0 -2 -10 8678.48 412.528 10
0 -2 -10 9171.1 477.757 9
0 2 11 9262.36 615.967 13
0 2 11 9797.28 466.066 6
0 -2 -11 9091.81 714.947 5
0 -2 11 8348.36 604.154 21
0 -2 -11 9334.93 665.639 21
0 2 -11 10349.7 674.811 21
0 2 11 9445.5 413.283 12
0 -2 11 9812.41 738.536 5
0 2 -11 9941.73 736.054 4
0 2 11 9180.91 513.902 20
0 -2 11 9819.64 669.443 20
0 2 11 9331.88 371.881 19
0 -2 11 9312.64 687.778 7
0 2 11 8939.55 561.429 7
0 -2 -11 8598.44 437.24 10
0 -2 -11 10046.6 524.757 9
0 2 -11 9379.34 627.4 10
0 -2 -11 9555.22 717.841 4
0 -2 12 179765 5679.84 14
0 2 12 179104 5526.36 19
0 2 12 178852 5967.87 13
0 2 12 181421 5663.83 6
0 -2 -12 177476 6179.36 5
0 -2 12 179237 5986.03 21
0 -2 -12 205483 6145.46 21
0 2 12 182523 5591.78 12
0 -2 12 191442 6234.94 5
0 2 -12 184857 6196.26 4
0 -2 12 189277 6055.75 20
0 2 12 189280 5788.23 20
0 -2 12 180234 6093.01 7
0 2 12 181977 5871.91 7
0 -2 -12 173334 6153.68 4
0 -2 12 183129 6142.76 4
0 2 -12 192920 6062.52 9
0 2 -12 185196 5983.97 10
0 -2 -12 178767 5755.44 9
0 -2 12 182142 5576.76 1
0 -2 13 89547.2 2946.71 14
0 2 13 87934.9 2793.45 19
0 2 13 90148.9 3261.83 13
0 2 13 91623.6 2949.21 6
0 -2 -13 91724.9 3486.59 5
0 2 13 87266.2 3150.1 7
0 -2 13 95160 3418.53 7
0 2 13 91520.2 2874.14 12
0 -2 13 90255 3485.93 5
0 2 -13 90938.9 3471.82 4
0 2 13 92771.9 3076.68 20
0 -2 13 91696.9 3309.28 20
0 -2 13 90859.8 2796.48 1
0 -2 13 91127.6 3429.5 4
0 -2 -13 89335.1 3453.22 4
0 -2 13 87081.1 3263.82 21
0 -2 -13 104789 3445.84 21
0 2 -13 85842.2 3220.38 10
0 -2 -13 91350.4 3057.66 9
0 2 -13 94099.7 3328.86 9
0 2 14 71837.7 2281.62 12
0 -2 -14 73316.2 2938.79 5
0 2 14 70723.1 2359.73 6
0 -2 14 66224.8 2329.18 14
0 -2 14 71619 2861.89 4
0 -2 -14 71712.4 2910.88 4
0 2 -14 68703.4 2884.55 4
0 -2 14 72050.4 2933.69 5
0 2 -14 68913.4 2716.06 9
0 -2 -14 70941 2486.15 9
0 2 -14 71498.3 2668.01 10
0 2 14 70210.2 2688.58 13
0 -2 14 65810.2 2749.94 13
0 -2 14 73218.7 2827.2 7
0 -2 14 70995.4 2725.51 20
0 2 14 73831.1 2511.43 20
0 -2 -14 75798.4 2834.53 21
0 -2 14 63826.3 2661.95 21
0 -2 15 -42.03 182.693 7
0 -2 -15 437.775 242.208 4
0 2 -15 49.284 160.676 4
0 2 15 70.4779 121.121 13
0 -2 15 364.884 181.652 13
0 2 15 156.301 80.2902 6
0 -2 15 173.077 76.0573 14
0 2 15 68.6841 60.4001 12
0 2 15 629.799 252.459 5
0 -2 15 204.071 199.886 5
0 -2 -15 245.382 184.741 5
0 -2 15 62.2681 112.242 19
0 -2 15 36.7195 119.734 21
0 -2 15 400.267 176.84 20
0 2 15 137.947 124.944 20
0 2 -15 -36.908 174.826 9
0 -2 -15 89.5122 97.3132 9
0 2 -15 32.8396 155.563 10
0 -2 16 444.44 216.161 7
0 2 -16 473.899 262.342 4
0 -2 -16 363.27 225.739 4
0 -2 -16 512.596 169.652 15
0 -2 16 203.663 90.8365 14
0 2 16 263.777 164.044 13
0 -2 16 256.805 186.256 13
0 2 16 297.224 80.5798 12
0 2 16 316.418 99.2889 6
0 -2 16 544.032 264.515 5
0 2 16 206.893 217.859 5
0 -2 16 380.272 172.415 19
0 2 -16 583.43 201.027 10
0 2 16 318.338 141.105 20
0 -2 16 646.99 211.06 20
0 -2 -16 433.989 150.785 9
0 2 -16 38.9696 158.709 9
0 -2 16 511.931 218.372 21
0 2 17 21358.5 1221.02 13
0 -2 17 21787.7 1287.95 13
0 2 17 21117.5 879.462 6
0 -2 17 22181.7 1142.08 19
0 -2 17 22209.3 1231.65 20
0 2 17 21236.8 791.085 12
0 2 17 22928 1417.04 5
0 -2 17 20054.3 1394.44 5
0 2 -17 23449.6 1441.48 4
0 -2 17 21439 1239.35 21
0 2 17 23212.5 1071.99 20
0 -2 -17 22158.7 1400.82 4
0 2 -17 21421.3 1228.51 9
0 2 -17 20014.6 1145.52 10
0 -2 -17 21672.8 1046.86 9
0 -2 17 22912.2 1332.4 7
0 -2 -17 21358.2 1057.7 15
0 -2 17 19020.1 790.607 14
0 2 18 20167.8 997.826 20
0 -2 18 19413.9 1179.03 21
0 -2 18 20867.1 1274.23 7
0 2 -18 18760.9 1335.98 4
0 -2 -18 19049.2 1326.53 4
0 2 18 18696.8 1314.22 5
0 -2 18 19828 1232.28 13
0 2 18 17108.2 674.484 12
0 2 18 19561.7 1163.58 13
0 2 18 19563.8 802.017 6
0 2 18 17572.9 678.44 12
0 2 -18 19411 1165.4 9
0 2 -18 19240.3 1107.48 10
0 -2 -18 18813.7 975.248 9
0 -2 18 18604.9 1130.66 20
0 -2 18 19869.1 1066.11 19
0 -2 19 40100.3 1915.81 13
0 2 19 38730.3 1828.67 13
0 2 -19 35204.4 1683.56 10
0 2 -19 36207.1 1776 9
0 -2 19 35733.2 1811.88 21
0 2 19 37694.3 1577.28 20
0 2 19 34633.3 1292.7 6
0 -2 19 37415.2 1882.81 7
0 -2 19 34526.1 1738.79 20
0 -2 19 35282.4 1618.36 19
0 2 -19 36960 2036.09 4
0 2 19 36945.5 1995.31 5
0 -2 -19 33986.4 1959.36 4
0 -2 20 10199.2 830.824 20
0 -2 20 8990.08 861.658 7
0 2 20 10888.4 871.699 13
0 -2 20 10363.1 902.379 13
0 2 20 11133.4 720.389 20
0 -2 20 9992.51 867.476 21
0 2 -20 11547.9 903.754 9
0 2 -20 10188.3 1017.53 4
0 -2 -20 9171.67 978.535 4
0 2 20 9561.56 984.977 5
0 -2 -21 2476.36 565.473 4
0 2 -21 3927.93 657.069 4
0 2 21 3007.36 375.806 20
0 -2 21 3019.03 500.854 21
0 -2 21 2891.49 500.211 13
0 2 21 3221.41 483.669 13
0 -2 21 3359 527.293 7
0 2 -21 2740.62 469.721 9
0 -2 21 2435.19 423.947 20
0 2 21 3251.64 595.382 5
0 -2 -22 1531.02 473.107 4
0 -2 22 1645.47 395.835 13
0 2 22 618.714 264.395 13
0 -2 22 832.087 308.726 7
0 -2 22 1041.61 338.602 20
0 2 23 2033.81 424.421 13
0 -2 23 2462.44 449.932 20
0 -2 23 2147.11 455.86 7
0 -2 24 22505 1380.44 20
0 -3 0 70.5263 51.2001 11
0 3 0 146.973 61.0778 11
0 -3 0 55.154 43.6699 20
0 -3 0 48.1008 50.7186 15
0 3 0 121.55 59.1608 15
0 -3 0 217.978 59.3079 10
0 -3 0 234.951 71.9975 16
0 -3 0 163.348 59.1567 2
0 3 1 4398.59 291.534 11
0 3 -1 4856.98 308.603 11
0 -3 -1 4931.8 255.483 10
0 -3 1 4688.39 294.834 11
0 -3 -1 4714.66 299.054 11
0 -3 1 4515.69 281.489 10
0 -3 -1 4391.56 261.893 2
0 -3 -1 4410.64 278.555 16
0 -3 -1 4622.27 294.643 18
0 3 -1 4177.09 270.309 2
0 -3 1 3963.35 265.789 2
0 -3 -1 4632.06 239.686 20
0 -3 1 4024.34 277.922 20
0 3 -1 4763.96 298.129 15
0 3 1 4841.46 311.83 15
0 -3 -1 4784.05 306.615 15
0 -3 2 150835 4817.48 20
0 -3 -2 147365 4627.78 20
0 3 -2 153257 4792.59 11
0 3 -2 162618 4812.62 10
0 -3 2 137015 4766.52 10
0 -3 -2 155302 4664.5 10
0 -3 -2 155956 4787.21 11
0 3 2 156619 4630.98 9
0 3 2 153525 4659.05 10
0 -3 -2 156679 4727.01 2
0 -3 -2 147071 4743.65 16
0 -3 -2 150942 4754.87 17
0 -3 -2 149369 4778.28 18
0 -3 2 166526 4800.04 2
0 3 -2 166618 4797.35 2
0 -3 -2 143808 4661.46 21
0 3 -2 155108 4778.93 15
0 -3 -2 161031 4817.38 15
0 3 -3 405631 12624.4 15
0 -3 -3 438583 12680.6 15
0 -3 -3 413648 12627.6 17
0 -3 -3 420986 12657.4 18
0 -3 -3 420811 12625.4 16
0 3 -3 439686 12671.1 2
0 -3 3 425060 12685.7 4
0 3 -3 445782 12706.8 10
0 3 -3 403973 12636.8 11
0 -3 -3 424926 12638.5 11
0 -3 -3 418242 12472.7 10
0 -3 3 391612 12652.6 10
0 3 3 396433 12560.7 21
0 -3 3 415223 12540.5 21
0 -3 -3 420176 12564.2 21
0 -3 3 399304 12706.7 20
0 -3 -3 429998 12581.2 2
0 3 3 416692 12474.9 10
0 -3 -4 128989 4248.13 2
0 -3 -4 136816 4343.27 15
0 3 -4 132750 4291.71 15
0 -3 -4 140441 4324.42 1
0 -3 -4 140953 4291.87 13
0 -3 -4 137563 4190.38 6
0 3 -4 133736 4343.04 2
0 -3 -4 140635 4395.63 5
0 -3 4 138462 4391.42 4
0 -3 4 119467 4318.51 10
0 3 -4 144931 4327.49 11
0 3 -4 142082 4395.57 10
0 3 4 139484 4299.93 11
0 -3 -4 135524 4292.59 11
0 -3 4 131385 4269.89 11
0 -3 -4 140528 4281.76 21
0 -3 4 134833 4245.78 21
0 3 4 135513 4274.59 21
0 -3 4 148601 4450.49 20
0 -3 -4 139368 4348.1 18
0 -3 -4 135991 4320.61 17
0 3 -5 96694 3311.27 15
0 -3 -5 109813 3399.3 14
0 -3 5 100701 3468.42 20
0 -3 -5 107036 3348.39 13
0 -3 -5 104992 3348.22 1
0 -3 -5 103735 3393.68 18
0 -3 -5 104747 3208.51 6
0 -3 5 107867 3304.39 11
0 3 -5 107212 3446.58 10
0 -3 -5 102986 3312.55 11
0 3 5 105210 3319.25 11
0 3 -5 103776 3332.55 11
0 -3 -5 104661 3383.32 17
0 -3 5 105365 3319.19 21
0 3 5 95120.7 3321.72 21
0 -3 -5 104760 3355.34 21
0 -3 -5 100719 3445.34 5
0 -3 5 108714 3467.49 4
0 -3 -5 99365.2 3245.51 7
0 3 6 256.214 82.6035 13
0 -3 -6 376.732 96.0939 13
0 -3 -6 315.822 113.31 18
0 -3 -6 285.862 84.3415 1
0 3 6 346.321 97.3689 21
0 -3 6 299.688 81.3074 21
0 -3 -6 513.13 119.942 21
0 -3 -6 327.185 93.0039 14
0 3 -6 324.097 108.371 10
0 -3 -6 644.601 153.131 5
0 -3 -6 522.012 96.3323 7
0 -3 -6 273.943 97.2785 17
0 3 -6 421.811 130.355 4
0 -3 -6 353.53 124.239 4
0 -3 6 388.64 128.954 4
0 -3 -6 512.733 98.8679 11
0 -3 6 357.004 78.1453 11
0 3 -6 452.65 99.1183 11
0 -3 -7 9710.9 544.112 14
0 -3 -7 9736.08 365.02 9
0 3 7 9687.87 538.539 13
0 -3 -7 10112.6 549.356 13
0 -3 -7 10661.8 590.422 17
0 -3 -7 10129.6 522.65 1
0 -3 -7 9575.02 468.232 11
0 -3 7 9645.98 455.17 11
0 3 -7 11155.2 630.311 10
0 -3 7 10421.1 580.137 10
0 -3 7 9747.51 536.056 21
0 -3 -7 8902.31 545.942 21
0 3 7 9057.08 382.567 20
0 -3 -7 8887.81 463.343 7
0 -3 7 9929.05 626.376 4
0 -3 -7 9769.45 616.526 4
0 -3 -7 9695.88 630.652 5
0 3 -7 10223.4 634.954 4
0 -3 -8 107832 3530.16 14
0 -3 -8 102220 3278.64 9
0 3 8 107821 3544.79 13
0 -3 -8 105831 3544.38 13
0 -3 -8 106770 3477.22 1
0 -3 -8 109929 3609.99 17
0 3 8 107491 3280.51 6
0 -3 -8 103937 3376.82 11
0 -3 8 109509 3373.97 11
0 3 -8 110043 3648.02 10
0 -3 8 112524 3577.81 10
0 -3 -8 106960 3685.66 4
0 -3 -8 98979.5 3407.33 7
0 -3 -8 111659 3608.35 21
0 -3 8 108590 3543.58 21
0 3 8 107644 3313.65 20
0 -3 -8 108124 3717.03 5
0 3 -8 100554 3678.4 4
0 -3 -9 20443.2 923.815 14
0 -3 -9 20058.9 978.87 17
0 -3 -9 21078.7 971.467 13
0 3 9 19607.3 935.734 13
0 -3 -9 21108.1 884.088 1
0 -3 9 16854.4 897.415 21
0 3 9 19779.9 762.546 20
0 -3 -9 20596.3 992.475 21
0 3 9 20106.1 712.232 6
0 -3 9 19160.4 1059.78 5
0 -3 -9 19590.8 779.606 11
0 -3 9 19587.4 770.803 11
0 -3 9 21965.4 1068.18 20
0 -3 -9 19027.2 729.009 9
0 3 -9 21065.5 1018.3 10
0 -3 -9 19904.1 850.76 7
0 -3 -9 20180 1053.71 4
0 3 -9 20944 1076.04 4
0 -3 -9 19704.6 1065.58 5
0 -3 -10 91037.9 3000.89 14
0 -3 -10 91257.8 3113.88 17
0 3 10 87260.9 3038.73 13
0 -3 -10 86237.2 2911.69 1
0 -3 -10 93115.6 3137.77 21
0 3 10 88301.9 2808.48 20
0 -3 10 86016.3 3040.52 21
0 -3 10 88172.3 3247.57 5
0 3 10 89893 2727.07 6
0 -3 10 81059 2765.85 11
0 -3 -10 89642.6 2792.2 11
0 -3 10 81772.4 3129.27 20
0 -3 -10 83899.2 2767.38 9
0 3 -10 89921.3 3130.03 10
0 -3 10 85262.9 3205.12 7
0 -3 -10 80993.4 3168.17 4
0 3 -10 85945.6 3204.95 4
0 -3 -10 86952.2 3219.77 5
0 -3 -11 32077.3 1321.68 14
0 3 11 30803.4 1369.15 13
0 -3 -11 31535.5 1245.46 1
0 -3 11 30062.7 1498.09 7
0 -3 -11 31489.1 1439.74 21
0 3 11 31687.8 1175.36 20
0 -3 11 32941 1405.89 21
0 3 11 31897.4 1085.28 6
0 -3 11 33297.6 1571.16 5
0 -3 11 29857.6 1105.01 11
0 -3 -11 33665.7 1125.96 11
0 -3 11 31741 1473.64 20
0 -3 -11 32784.5 1447.7 17
0 3 -11 32255 1437.5 10
0 -3 -11 31285 1147.73 9
0 -3 -11 30458.6 1507.7 4
0 3 11 29658 1487.23 5
0 -3 -11 30016.8 1521.82 5
0 3 -11 30973.6 1521.39 4
0 3 -12 207.577 159.768 9
0 -3 -12 404.235 99.6443 9
0 3 12 168.411 114.516 13
0 -3 -12 313.266 121.942 14
0 -3 -12 328.036 108.192 1
0 3 12 211.579 60.7406 6
0 -3 -12 470.994 183.973 17
0 -3 -12 386.26 73.7189 11
0 3 -12 200.559 163.353 4
0 -3 -12 595.281 258.89 4
0 -3 12 619.092 190.791 20
0 3 12 525.61 118.041 20
0 -3 12 529.137 209.613 7
0 -3 -12 244.257 182.625 5
0 3 12 234.868 159.429 5
0 -3 12 378.165 188.48 5
0 3 -12 314.678 164.253 10
0 -3 -12 292.004 165.626 21
0 -3 12 463.276 163.753 21
0 3 13 46881.4 1932.95 13
0 -3 13 49466.6 2121.85 7
0 -3 -13 45768.4 2120.78 5
0 3 13 47601.4 1567.72 6
0 3 -13 48334.5 2144.7 4
0 3 13 48173.2 2119.18 5
0 -3 13 46139.6 2142.45 5
0 -3 -13 48847.5 2047 21
0 -3 13 43798.3 1923.01 21
0 3 13 48147.1 1708.98 20
0 -3 -13 45961.1 2102.75 4
0 -3 13 45598.6 2082.45 4
0 -3 -13 48894.8 2015.33 17
0 -3 13 45703.9 2009.81 20
0 3 -13 46496.2 1969.34 10
0 -3 -13 47296.3 1676.38 9
0 3 -13 47774 2035.14 9
0 -3 -14 218.372 185.826 17
0 -3 14 128.502 174.508 7
0 3 14 456.91 166.711 13
0 -3 14 444.472 107.386 14
0 -3 14 345.146 78.9465 1
0 3 14 401.683 81.2237 6
0 3 -14 174.75 165.915 10
0 -3 14 634.4 254.537 5
0 -3 -14 704.254 255.313 5
0 3 14 272.583 191.512 5
0 -3 -14 265.394 210.354 21
0 -3 14 816.858 212.74 21
0 3 14 427.06 131.622 20
0 -3 14 341.783 175.427 20
0 -3 -14 473.621 125.991 9
0 3 -14 384.963 200.916 9
0 -3 14 574.144 244.944 4
0 -3 -14 275.37 180.152 4
0 3 -14 420.732 238.508 4
0 -3 -14 375.113 162.487 15
0 3 15 53840.8 2234.82 13
0 -3 -15 54209.4 1959.3 9
0 3 -15 57590.5 2349.77 9
0 3 -15 55441.4 2269.47 10
0 3 15 54605.1 1789.25 6
0 -3 15 54001.3 2487.03 5
0 3 15 53494.6 2420.84 5
0 3 -15 56158.2 2491.29 4
0 -3 15 56146.3 2286.76 21
0 3 15 54418.4 1984.42 20
0 -3 15 54569.7 1896.29 14
0 -3 15 54794.8 2401.88 7
0 -3 15 59288.5 2360.4 20
0 -3 -15 52503.8 2432.43 4
0 -3 -15 53920.7 2124.43 15
0 3 16 67821.8 2611.87 13
0 -3 16 63333.6 2706.2 13
0 3 -16 62585.3 2559.03 2
0 -3 -16 61864.6 2275.13 9
0 3 -16 66921.4 2687.57 9
0 3 -16 66702.2 2616.7 10
0 3 16 65926.8 2076.04 6
0 -3 16 66162.6 2869.56 5
0 3 -16 62145.1 2812.92 4
0 3 16 70860.7 2875.79 5
0 -3 16 61212.3 2598.16 21
0 3 16 66887.8 2323.34 20
0 -3 16 61910 2161.94 14
0 -3 16 65066.2 2762.34 7
0 -3 16 67448.2 2676.79 20
0 -3 -16 66006 2831.13 4
0 -3 -16 65052.2 2453.44 15
0 3 17 69610.4 2761.3 13
0 -3 17 71009.7 2894.98 13
0 3 -17 71100.7 2747.4 2
0 3 17 67973.5 2164.92 6
0 3 17 69443.5 2461.21 20
0 -3 17 71046 2810.51 21
0 -3 -17 70284.5 3003.87 4
0 -3 17 74152.9 2860.04 20
0 -3 17 72870.4 2762.35 19
0 -3 17 73787.5 2964.08 7
0 3 -17 73193.8 3068.24 4
0 -3 17 73272.6 3096.09 5
0 3 17 71458.5 3007.44 5
0 3 -17 68632.1 2816.53 9
0 -3 -17 65586.9 2418.06 9
0 3 -17 71179.7 2775.57 10
0 -3 -17 67611 2585.76 15
0 -3 17 65101.7 2243.71 14
0 -3 18 7034.17 700.395 13
0 3 18 7019.08 659.312 13
0 -3 -18 6706.76 766.123 4
0 -3 18 7125.39 677.939 20
0 -3 18 6326.77 607.768 19
0 -3 -18 6134.63 463.284 9
0 3 -18 6407.56 628.757 10
0 3 -18 7194.8 701.7 9
0 3 18 6729.29 492.658 20
0 -3 18 7387.1 702.424 21
0 3 -18 6581.33 773.54 4
0 -3 18 6486.85 782.009 5
0 3 18 7574.47 801.258 5
0 -3 18 5064.99 286.733 14
0 -3 18 6003.81 692.893 7
0 -3 -19 7266.26 822.056 4
0 -3 19 7511.07 785.115 7
0 3 -19 7680.8 865.817 4
0 3 19 9147.73 895.991 5
0 -3 19 6825.85 825.85 5
0 -3 19 7195.19 713.689 20
0 -3 19 7010.23 644.905 19
0 -3 19 6028.54 674.447 21
0 -3 19 7153.01 737.783 13
0 3 19 7223.04 688.904 13
0 3 -19 7403.4 706.051 10
0 3 -19 7708.7 759.48 9
0 -3 20 1743.25 415.479 7
0 3 -20 645.139 276.575 9
0 -3 20 864.181 291.986 20
0 -3 20 1388.25 346.24 21
0 -3 20 825.408 374.879 5
0 3 20 387.139 298.947 5
0 3 -20 1294.14 392.75 4
0 -3 -20 1597.25 428.97 4
0 3 20 1108.79 294.234 13
0 -3 20 1189.03 333.541 13
0 3 -21 27464.6 1557.62 9
0 -3 21 28413.1 1554.71 20
0 -3 21 25678.7 1612.4 7
0 -3 21 25869.6 1578.14 13
0 3 21 26205.4 1488.54 13
0 -3 -21 26997.6 1741.8 4
0 -3 21 24660.4 1500.35 21
0 -3 -22 23991.3 1675.99 4
0 -3 22 25141.7 1607.66 7
0 -3 22 25109.5 1504.58 20
0 3 22 25838.3 1494.95 13
0 -3 22 27201.1 1620.39 13
0 3 -22 25261.7 1527.74 9
0 3 23 29406.7 1639.84 13
0 -3 23 27034.4 1714.89 7
0 -3 23 29658 1650.17 20
0 4 0 169918 5042.8 15
0 -4 0 158266 4998.95 16
0 -4 0 150998 4945.16 2
0 -4 0 151691 4933.48 20
0 -4 0 165657 5021.7 11
0 4 0 157650 5023.44 11
0 -4 0 157768 4942.65 10
0 4 -1 57466.2 2089.59 11
0 -4 1 56885.5 2069.79 11
0 -4 -1 56435.3 1981.76 10
0 -4 -1 62445.3 2100.53 11
0 -4 1 62759.8 2061.23 10
0 4 1 61278.1 2099.4 11
0 -4 -1 58974.5 1976.7 20
0 -4 1 57961.3 2059.11 20
0 4 1 61723.8 1994.31 10
0 4 1 59689.3 1959.38 9
0 4 1 61093.4 2109.93 15
0 -4 -1 61535.2 2113.72 15
0 4 -1 62352.1 2092.51 15
0 -4 1 61348.2 2056.05 2
0 -4 -1 60191.8 2025.95 2
0 -4 -1 62061 2066.79 16
0 -4 -2 71991.5 2432.31 18
0 -4 2 70121.5 2413.22 10
0 -4 -2 69080 2296.69 10
0 4 -2 75065.7 2464.01 11
0 -4 -2 75760.5 2449.68 11
0 -4 -2 69848.9 2250.09 21
0 -4 -2 67924.2 2261.6 20
0 -4 2 67477.6 2436.69 20
0 4 2 72495.4 2262.35 9
0 4 2 74773.2 2304.25 10
0 -4 -2 72873.9 2457.84 15
0 4 -2 70143.9 2412.1 15
0 4 -2 73036.8 2412.63 2
0 -4 2 71174.9 2411.41 2
0 -4 -2 73879.2 2364.4 2
0 4 2 70886.7 2350.46 2
0 -4 -2 73481.2 2402.02 16
0 4 -3 931.094 145.864 15
0 -4 3 733.477 141.977 15
0 4 3 822.851 80.1538 9
0 4 -3 852.335 151.597 10
0 4 3 739.88 88.3151 10
0 4 -3 1084.49 153.903 2
0 -4 -3 804.443 141.066 18
0 -4 -3 860.453 138.202 17
0 -4 3 1772.25 200.394 10
0 4 -3 1183.7 165.274 11
0 -4 -3 685.49 87.7215 10
0 -4 -3 1704.65 190.16 11
0 -4 3 1021.62 165.543 20
0 -4 -3 804.859 75.8338 20
0 -4 -3 1197.62 176.228 15
0 -4 -3 906.456 137.414 16
0 -4 -3 857.258 121.955 2
0 4 3 699.79 111.945 2
0 -4 3 728.543 91.3619 21
0 -4 -3 907.501 108.759 21
0 -4 -4 45119.3 1718.96 15
0 4 -4 46840.4 1676.76 15
0 -4 -4 47958 1720.83 1
0 -4 -4 48028 1653.1 13
0 -4 -4 45659.2 1706.96 18
0 -4 -4 48132.7 1693.63 17
0 4 -4 44729.6 1707.55 2
0 -4 4 47132.5 1745.42 4
0 -4 -4 45587.9 1681.61 11
0 -4 4 44372.3 1663.88 11
0 -4 4 45642.1 1721.28 10
0 4 -4 47127.3 1712.94 11
0 4 -4 47633.2 1759.44 10
0 4 4 47093.7 1692.84 11
0 -4 4 46674.3 1782.11 20
0 -4 -4 46663.5 1625.19 2
0 -4 -4 46253.8 1676.79 16
0 -4 -4 48073.8 1615.52 21
0 -4 4 50061.3 1592.88 21
0 -4 -5 279013 8371.7 16
0 -4 -5 264358 8400.21 15
0 4 -5 276516 8346.21 15
0 -4 -5 272565 8379.39 1
0 -4 -5 274375 8288.55 2
0 -4 -5 281767 8433.24 14
0 -4 -5 279074 8334.93 13
0 -4 -5 270058 8204.01 6
0 4 -5 284409 8428.37 2
0 -4 5 275036 8330.12 11
0 4 5 274801 8356 11
0 4 -5 284021 8479.61 10
0 -4 -5 274514 8347.91 11
0 4 -5 278808 8382.99 11
0 -4 -5 271222 8372.37 17
0 -4 -5 277770 8411.18 18
0 4 5 261687 8295.84 21
0 -4 -5 269205 8305.46 21
0 -4 -5 273457 8464.08 5
0 -4 5 278376 8457.88 4
0 -4 5 285359 8534.14 20
0 -4 -6 4478.07 357.618 17
0 -4 -6 4632.68 312.537 2
0 -4 -6 4342.14 357.246 15
0 4 -6 4007.84 320.261 15
0 -4 -6 4168.34 336.315 1
0 -4 -6 4272.63 357.189 14
0 -4 -6 4599.95 337.172 13
0 4 -6 4905.82 383.428 2
0 -4 -6 4118.79 248.928 6
0 -4 6 4544.4 317.658 11
0 4 -6 4659.04 350.395 11
0 -4 -6 3841.73 305.693 11
0 4 -6 4069.39 377.064 10
0 -4 6 4043.67 389.186 20
0 -4 6 4432.41 314.136 21
0 -4 -6 4431.33 330.714 21
0 4 6 4442.2 330.291 21
0 -4 6 3982.93 378.99 4
0 -4 -6 5062.52 413.387 5
0 -4 -6 4389.56 364.446 18
0 -4 -7 182638 5842.66 15
0 -4 -7 186523 5583.8 6
0 -4 -7 181216 5652.1 7
0 -4 -7 179164 5914.56 4
0 4 -7 164435 5724.11 15
0 -4 -7 188322 5858.6 14
0 -4 -7 185338 5792.42 13
0 4 -7 188645 5874.6 2
0 -4 -7 187894 5806.38 1
0 -4 7 180203 5703.29 11
0 -4 -7 184778 5733.48 11
0 4 -7 191154 5956.92 10
0 -4 -7 180191 5851.06 18
0 -4 -7 191862 5862.05 17
0 -4 7 168807 5733.82 21
0 4 7 179611 5792.92 21
0 -4 -7 188908 5821.24 21
0 -4 -7 180484 5952.22 5
0 -4 7 189102 5957.88 4
0 -4 -8 8833.54 557.653 15
0 -4 -8 7880.7 436.779 7
0 -4 -8 7885.3 587.384 4
0 -4 8 8171.36 609.316 4
0 -4 -8 8614.89 548.909 14
0 4 -8 7936.59 487.282 15
0 4 8 8058.99 517.325 13
0 -4 -8 8892.62 539.064 13
0 4 -8 8390.91 567.225 2
0 -4 -8 9165.52 540.378 1
0 -4 8 8714.84 463.18 11
0 -4 -8 8496.36 474.749 11
0 4 -8 9156.36 623.103 10
0 -4 8 8276.83 557.063 10
0 -4 -8 8518.46 562.145 17
0 -4 -8 8858.03 570.413 18
0 -4 -8 8767.84 555.662 21
0 4 8 9108.77 552.751 21
0 -4 8 8155 511.025 21
0 -4 -8 8176.47 610.014 5
0 -4 -9 3387.15 353.395 17
0 -4 9 2689.46 358.502 4
0 -4 -9 2784.58 356.375 4
0 -4 -9 3342.35 334.128 15
0 -4 -9 3090.19 258.386 7
0 -4 -9 3140.6 321.736 14
0 4 -9 2480.04 260.056 15
0 4 9 2349.94 281.338 13
0 -4 -9 3237.86 320.542 13
0 -4 -9 3632.13 323.74 1
0 4 -9 3051.53 336.634 2
0 -4 9 3275.1 256.754 11
0 -4 -9 3277.67 269.462 11
0 -4 9 3495.31 349.066 10
0 4 9 2807.8 315.835 21
0 -4 9 2056.16 259.899 21
0 -4 -9 4450.62 392.311 21
0 4 -9 3846.2 402.421 10
0 -4 -9 2550.97 355.902 5
0 -4 -9 2799.03 329.013 18
0 -4 10 2444.3 353.477 20
0 -4 -10 2677.78 311.652 15
0 -4 -10 2172.54 232.951 7
0 -4 -10 2164.41 280.992 14
0 -4 -10 2719.31 284.179 1
0 4 10 2592.47 296.995 13
0 -4 -10 2606.51 307.728 13
0 4 -10 2343.45 314.661 2
0 -4 10 2873.71 388.632 5
0 -4 -10 2276.69 220.878 11
0 -4 10 2651.72 229.69 11
0 -4 -10 2145.23 339.679 5
0 -4 -10 2259.46 307.975 17
0 -4 -10 1864.88 298.102 18
0 -4 -10 2410.32 141.27 9
0 4 -10 2646.5 348.176 10
0 -4 -10 2756.55 379.44 4
0 4 -10 2074.25 352.841 4
0 -4 -10 2518.89 315.617 21
0 -4 10 2677.26 302.591 21
0 4 10 2815.45 323.199 21
0 -4 11 152948 5239.86 20
0 -4 -11 155651 5052.62 15
0 -4 -11 150684 4955.04 1
0 -4 -11 159568 5052.99 14
0 4 11 149290 5039.66 13
0 4 -11 144099 5074.27 2
0 -4 11 149880 5293.99 5
0 -4 11 168577 4832.55 11
0 -4 -11 153781 4822.85 11
0 -4 -11 152355 5288.34 5
0 4 -11 162757 5344.57 4
0 -4 -11 159861 5153.15 17
0 -4 -11 144026 4655.78 9
0 4 -11 155516 5192.72 10
0 4 -11 155902 5242.71 9
0 -4 -11 147295 5230.84 4
0 -4 -11 163785 5180.42 21
0 -4 11 152335 5057.6 21
0 4 11 148754 5080.13 21
0 -4 12 11918.5 834.022 20
0 -4 -12 12295.5 748.212 15
0 -4 12 11239.8 867.723 7
0 -4 -12 12504 682.431 1
0 -4 -12 13343.5 752.069 14
0 4 12 10702.5 711.249 13
0 4 -12 12009.4 775.814 2
0 -4 12 11428.5 876.832 5
0 -4 -12 11800.8 568.361 11
0 -4 12 12853.2 572.029 11
0 -4 -12 12239.7 890.221 5
0 4 -12 12158.8 888.068 4
0 -4 -12 12276.4 802.078 17
0 4 -12 13238.9 846.961 10
0 4 -12 11228.4 824.683 9
0 -4 -12 11075.1 484.71 9
0 -4 -12 11739.8 862.607 4
0 -4 12 11299.8 735.319 21
0 -4 -12 12403.7 805.523 21
0 4 12 11745.2 765.928 21
0 -4 13 94685.5 3541.94 20
0 -4 -13 98739.4 3366.23 15
0 -4 -13 100312 3345.99 14
0 -4 -13 98192.5 3237.33 1
0 -4 -13 90452.6 2984.95 9
0 4 -13 99235.1 3575.97 9
0 4 -13 92800.8 3476.69 10
0 4 13 93587.2 3375.92 13
0 -4 13 95805.3 3662.22 5
0 4 -13 93127.6 3411.01 2
0 -4 13 94732.2 3036.29 11
0 -4 -13 93432 3037.77 11
0 -4 13 86991.5 3360.35 21
0 -4 -13 103795 3544.19 21
0 4 13 88343.3 3397.13 21
0 -4 13 98411.2 3630.39 7
0 -4 -13 101130 3506.55 17
0 -4 -13 92242 3590.15 4
0 -4 -13 91679.6 3621.59 5
0 4 -13 97757.5 3663.66 4
0 -4 -14 1716.15 322.807 17
0 -4 14 1422.77 341.641 7
0 -4 -14 1669.02 300.694 15
0 4 14 1884.33 303.392 13
0 -4 14 1571.4 315.01 20
0 -4 -14 1446.78 216.723 1
0 -4 -14 1731.82 369.047 5
0 -4 14 1809.09 385.237 5
0 -4 -14 2049.94 348.452 21
0 4 14 1928.81 316.591 21
0 -4 14 1324.83 275.492 21
0 4 -14 1342.61 312.93 9
0 4 -14 1773.77 343.775 10
0 -4 -14 1824.13 175.118 9
0 4 -14 1843.45 390.326 4
0 -4 -14 1260.69 328.412 4
0 4 -14 1216.52 279.143 2
0 4 15 22627.8 1180.32 13
0 -4 15 21073.7 813.573 1
0 -4 15 20835.9 1258.96 20
0 4 -15 23327.8 1215.51 2
0 -4 15 21026.5 1359.34 5
0 4 -15 23561.5 1401.86 4
0 4 15 21345.3 1193.03 21
0 -4 15 24299.4 1237.35 21
0 -4 -15 20225 839.272 9
0 4 -15 21000.6 1211.9 10
0 4 -15 23339 1304.03 9
0 -4 -15 21890.1 1125.03 15
0 -4 15 22619.2 1340.07 7
0 -4 -15 20943.1 1316.26 4
0 4 -15 19195.4 936.541 15
0 -4 16 3827.72 216.536 1
0 -4 16 3956.84 234.666 1
0 -4 16 3812.09 501.015 20
0 -4 16 3564.9 457.424 21
0 -4 16 3724.69 307.065 14
0 4 -16 3612.78 334.131 15
0 -4 16 3974.96 552.109 7
0 -4 -16 4460.41 304.152 9
0 4 -16 4064.9 506.094 10
0 4 -16 3753.11 508.332 9
0 -4 -16 3956.55 556.106 4
0 4 -16 3878.29 573.442 4
0 -4 16 4505.67 630.534 5
0 -4 -16 4675.02 481.09 15
0 4 16 3643.69 447.966 13
0 -4 17 41345.4 1900.85 20
0 -4 17 40099.9 1816.24 21
0 -4 17 37503.9 1348.11 14
0 4 -17 31052.3 1370.9 15
0 -4 17 40280.1 1984.98 7
0 4 -17 37778.9 1806.42 10
0 4 -17 39629.4 1893.28 9
0 -4 -17 35627.8 1341.21 9
0 -4 -17 40349.4 2007.18 4
0 -4 17 40849.3 2082.77 5
0 -4 -17 36646.8 1648.84 15
0 -4 17 39524.8 1922.34 13
0 4 17 36167.7 1721.49 13
0 -4 18 21508.1 1282.2 19
0 -4 18 23845.7 1365.66 20
0 -4 18 19741.7 820.234 14
0 4 -18 21106 1325.34 9
0 4 -18 24962.8 1361.39 10
0 -4 18 23032.6 1527.03 5
0 -4 18 26094.8 1375.17 21
0 4 18 22521.2 1265.85 13
0 -4 18 24520.2 1437.13 13
0 -4 18 21190.7 1413.82 7
0 -4 -18 24483.8 1508.29 4
0 -4 19 64813.8 2728.61 20
0 -4 19 64415.7 2637.08 19
0 4 -19 59864.3 2626.03 10
0 4 -19 60008.3 2696.47 9
0 -4 19 61374.5 2932.65 5
0 -4 19 62217.9 2652.85 21
0 -4 19 66074.2 2814.81 13
0 4 19 63228.4 2612.36 13
0 -4 19 61555.8 2811.87 7
0 -4 -19 59454.6 2844.49 4
0 -4 20 5495.2 660.366 20
0 4 -20 7371.96 720.756 10
0 4 -20 6427 721.582 9
0 -4 20 6455.51 820.841 5
0 -4 20 5978.57 668.242 21
0 -4 20 6909.76 755.574 13
0 4 20 5918.69 636.812 13
0 -4 20 6269.07 762.552 7
0 -4 -20 5812.71 757.551 4
0 -4 21 8443.68 896.723 7
0 4 -21 8110.33 836.363 9
0 -4 21 6672.91 717.708 21
0 -4 21 7636.5 812.724 13
0 4 21 7956.11 748.967 13
0 -4 -21 6885.26 850.531 4
0 -4 21 7770.62 802.826 20
0 -4 22 3221.38 593.332 7
0 4 22 3814.81 532.925 13
0 -4 -22 3772.23 651.045 4
0 4 -22 4061.47 592.455 9
0 -4 22 4289 597.836 20
0 -4 23 18886.6 1309.75 20
0 4 23 17797.5 1215.66 13
0 -5 0 81.2675 56.1762 2
0 -5 0 95.838 78.1606 16
0 5 0 122.781 83.4138 15
0 -5 0 173.614 84.0576 11
0 5 0 495.85 132.941 11
0 5 0 422.565 96.1749 9
0 5 0 76.5716 55.5215 10
0 5 1 363.737 90.014 10
0 -5 -1 869.695 132.306 10
0 -5 1 314.294 100.941 10
0 5 1 398.811 106.258 17
0 -5 -1 329.449 116.085 11
0 5 -1 438.026 122.759 11
0 5 1 470.754 124.523 11
0 -5 1 421.416 116.632 11
0 -5 -1 577.682 105.213 20
0 -5 1 478.92 113.153 20
0 5 1 373.28 110.915 16
0 -5 -1 327.505 99.7266 16
0 5 1 503.235 131.541 15
0 -5 -1 711.978 150.486 15
0 5 -1 693.759 141.843 15
0 -5 1 358.887 99.1423 2
0 -5 -1 453.905 105.665 2
0 5 1 358.383 98.2433 2
0 5 1 504.88 94.2311 9
0 -5 2 20531.9 912.36 20
0 -5 -2 18467.7 743.756 20
0 5 2 19125.4 739.472 9
0 5 2 19731.8 778.075 10
0 5 2 18005 805.411 2
0 -5 -2 17801.1 809.546 2
0 5 -2 19472.6 914.5 11
0 -5 2 18921.4 863.84 10
0 -5 -2 19109.3 890.363 11
0 -5 -2 19569.7 778.518 10
0 5 -2 18756.6 879.045 15
0 -5 2 20362.2 910.576 15
0 -5 -2 17207.3 876.119 15
0 -5 -2 19013.3 692.13 21
0 -5 2 18520.5 857.871 2
0 5 -2 20016.7 672.229 3
0 -5 -2 19638.2 896.637 18
0 5 2 17119.7 809.885 17
0 -5 -2 18429.5 848.418 16
0 5 2 18441.2 830.552 16
0 -5 -3 99326.6 3149.73 20
0 -5 3 99011.9 3428.33 20
0 5 -3 99024.2 3368.25 2
0 5 3 101545 3155.05 9
0 5 3 106422 3212.77 10
0 -5 -3 100348 3294.87 2
0 5 3 105564 3302.94 2
0 -5 -3 93912.4 3193.31 10
0 -5 3 97647.4 3371.4 10
0 -5 -3 101583 3391.37 11
0 5 -3 108557 3442 11
0 -5 -3 108881 3444.55 15
0 5 -3 98922 3369.04 15
0 -5 -3 101178 3185.4 21
0 -5 3 99939.2 3151.86 21
0 -5 -3 103780 3403.07 18
0 5 3 98465.5 3321.2 17
0 -5 3 98460.4 3383.21 15
0 -5 -3 101031 3345.86 16
0 -5 -3 105334 3359.25 17
0 5 3 102377 3329.23 16
0 -5 -4 54.3018 68.3404 16
0 -5 -4 236.114 99.0927 1
0 5 -4 701.973 145.859 15
0 -5 -4 128.499 98.8701 15
0 5 4 104.235 82.4523 17
0 -5 -4 474.576 119.114 17
0 -5 4 24.7236 76.17 20
0 -5 -4 208.911 40.2007 20
0 5 4 197.852 49.8953 9
0 5 -4 85.6189 77.3215 11
0 -5 4 221.629 92.116 11
0 5 4 200.741 95.2234 11
0 -5 -4 19.3488 86.8464 11
0 -5 -4 123.023 92.0112 18
0 -5 -4 311.763 85.5233 2
0 5 -4 1020.72 172.683 2
0 -5 -4 356.696 84.0377 21
0 -5 4 175.504 58.275 21
0 5 4 121.456 47.6836 10
0 -5 4 438.28 124.318 10
0 5 -4 45.8364 78.9282 10
0 -5 -5 39323.6 1505.68 16
0 -5 -5 38259.6 1502.05 17
0 5 -5 39111.3 1493.06 15
0 -5 -5 38698 1549.52 15
0 -5 -5 38651.4 1530.45 1
0 -5 -5 39557.3 1463.26 13
0 -5 -5 40296 1438.13 2
0 5 -5 36517.2 1518.08 2
0 -5 5 39736.8 1496.91 11
0 -5 5 41251.5 1571.49 10
0 -5 -5 37187.3 1492.06 11
0 5 -5 41732.9 1558.58 11
0 5 5 39653.7 1518.06 11
0 5 -5 37894.5 1578.24 10
0 -5 5 33858.8 1349.52 21
0 -5 -5 38321.9 1411.26 21
0 -5 -5 39452.8 1544.14 18
0 5 5 39910.9 1502.5 17
0 -5 5 41336.8 1586.54 4
0 -5 5 38205.6 1613.44 20
0 -5 -6 251.962 114.33 18
0 5 6 305.634 108.752 17
0 -5 -6 379.299 121.415 17
0 -5 -6 184.664 92.268 16
0 -5 -6 371.085 121.199 1
0 5 -6 305.337 113.851 15
0 -5 -6 283.98 115.269 14
0 -5 -6 229.958 112.025 15
0 -5 -6 215.088 89.6046 13
0 5 -6 378.806 128.395 10
0 -5 -6 371.095 78.1773 6
0 -5 -6 498.129 150.943 5
0 -5 -6 267.191 99.7708 11
0 -5 6 376.399 115.491 11
0 5 -6 257.343 109.583 11
0 -5 -6 132.576 72.4697 21
0 -5 6 142.753 73.1921 21
0 -5 -6 293.927 87.7064 2
0 5 -6 252.103 117.072 2
0 -5 6 331.577 141.533 4
0 -5 6 437.701 145.509 20
0 -5 -7 64279.5 2309.22 18
0 -5 -7 62988.2 2275.58 17
0 -5 -7 64529.5 2269.38 16
0 -5 -7 60650.8 2276.74 15
0 5 -7 63370.8 2212.18 15
0 -5 -7 60105.7 2290.7 14
0 -5 -7 65496.4 2280.47 1
0 -5 -7 65029.1 2222.35 13
0 -5 -7 61406.4 2038.69 6
0 5 -7 59447.6 2279.54 2
0 -5 7 62487.3 2174.46 11
0 -5 -7 63329.1 2208.77 11
0 5 -7 56082.2 2209.98 11
0 5 -7 64976.8 2397.63 10
0 -5 7 57060.4 2135.57 21
0 -5 -7 62965.2 2210.24 21
0 -5 -7 62532 2152.66 2
0 -5 -7 62725.4 2370.35 5
0 -5 7 66669.2 2382.95 4
0 -5 7 54054.1 2347.38 20
0 5 -8 685.841 195.347 10
0 -5 -8 412.678 146.644 18
0 -5 -8 521.726 156.031 17
0 -5 -8 788.814 128.62 7
0 -5 -8 680.604 169.72 14
0 5 -8 508.168 130.331 15
0 -5 -8 653.726 173.644 15
0 -5 -8 673.534 145.671 13
0 -5 -8 726.034 161.869 1
0 -5 -8 664.616 96.9726 6
0 -5 -8 534.244 174.966 5
0 -5 8 483.351 118.408 11
0 -5 -8 486.95 123.32 11
0 -5 -8 636.344 131.949 2
0 5 -8 600.758 161.472 2
0 -5 8 467.608 174.902 20
0 -5 8 581.978 176.953 4
0 -5 8 493.436 121.479 21
0 -5 -8 545.505 141.325 21
0 -5 -9 247412 7567.72 17
0 -5 -9 233925 7374.22 2
0 5 -9 226793 7388.9 15
0 -5 -9 235494 7534.66 15
0 -5 -9 242071 7539.62 14
0 5 -9 252118 7709.87 10
0 -5 -9 249756 7492.76 13
0 -5 -9 241619 7502.77 1
0 -5 -9 242765 7575.3 18
0 5 -9 256154 7604.7 2
0 -5 9 256536 7375.03 11
0 -5 -9 234218 7379.53 11
0 -5 9 225524 7524.55 10
0 -5 -9 223499 7264.67 7
0 -5 -9 246418 7530.17 21
0 -5 9 193023 7356.8 21
0 5 9 233330 7479.61 21
0 -5 -9 243199 7710.55 5
0 -5 9 238473 7689.57 4
0 -5 -9 235468 7642.52 4
0 -5 -10 1211.73 266.272 4
0 -5 10 1409.84 297.183 4
0 -5 -10 1301.45 262.813 18
0 -5 -10 1392.4 255.937 17
0 -5 -10 1280.07 174.202 7
0 -5 -10 1685.92 262.945 14
0 -5 -10 1378.81 249.147 15
0 5 -10 1608.85 234.357 15
0 -5 -10 1758.32 253.958 13
0 -5 -10 1781.56 256.612 1
0 -5 -10 1542.94 209.614 11
0 -5 10 1627.87 208.182 11
0 -5 -10 1376.8 297.59 5
0 5 -10 1262.66 267.646 10
0 -5 10 1861.03 251.161 21
0 5 10 1513.19 242.853 21
0 -5 -10 1773.46 268.757 21
0 5 -10 1359.96 252.66 2
0 -5 -10 1402.4 112.802 8
0 -5 -11 149814 4788.2 17
0 -5 -11 139769 4873.84 4
0 -5 11 132151 4844.67 4
0 5 -11 133037 4523.05 15
0 -5 -11 144131 4717.23 15
0 -5 -11 150479 4721.55 14
0 -5 -11 136063 4623.77 1
0 -5 -11 141739 4748.11 18
0 -5 -11 147342 4707.59 13
0 -5 11 135630 4913.58 5
0 5 -11 126718 4689.27 2
0 -5 11 146262 4483.39 11
0 -5 -11 139427 4489.96 11
0 -5 -11 134931 4886.51 5
0 -5 -11 135389 4441.06 7
0 5 -11 141790 4855.31 10
0 5 -11 143051 4902.8 9
0 -5 -11 134427 4283.17 8
0 -5 -11 152442 4776.74 21
0 5 11 137982 4689.45 21
0 -5 11 140726 4658.53 21
0 5 -12 233.64 146.623 10
0 5 -12 330.458 185.096 9
0 -5 -12 100.918 146.259 17
0 -5 12 89.5409 145.992 7
0 -5 -12 89.1686 60.0876 8
0 -5 -12 243.701 155.301 15
0 5 -12 242.828 114.323 15
0 -5 -12 234.931 131.624 14
0 -5 -12 181.707 118.714 13
0 -5 -12 78.5242 85.4239 1
0 -5 -12 105.834 85.8141 11
0 -5 12 183.477 88.8849 11
0 -5 -12 346.116 204.943 5
0 -5 12 135.509 190.121 5
0 -5 -12 228.968 146.594 21
0 -5 12 201.966 133.067 21
0 -5 -12 333.855 192.416 4
0 5 -12 33.1869 144.294 2
0 -5 12 41.1468 134.186 20
0 -5 -13 3374.73 434.756 17
0 -5 -13 2511.91 400.176 18
0 5 -13 3389.73 478.191 9
0 -5 -13 2782.73 238.102 8
0 -5 -13 3489.23 411.688 15
0 5 -13 2176.82 278.368 15
0 -5 13 3564.21 496.802 7
0 -5 -13 3450.96 360.573 1
0 -5 -13 2666.81 350.524 14
0 5 13 3125.85 366.519 13
0 5 -13 3723.98 437.645 2
0 -5 13 3539.96 507.725 5
0 -5 13 3352.91 285.266 11
0 -5 -13 3193.85 290.511 11
0 -5 -13 2867.04 449.802 5
0 -5 -13 2953.11 443.868 4
0 -5 -13 2973.06 405.835 21
0 -5 13 2760.74 362.084 21
0 5 -13 3172.83 457.315 10
0 -5 13 2619.95 426.803 20
0 5 -14 3350.38 472.193 10
0 5 -14 2632.61 431.35 9
0 -5 -14 3347.51 269.298 8
0 5 -14 3239.04 322.615 15
0 -5 -14 3939.55 441.391 15
0 -5 14 3387.56 500.376 7
0 -5 -14 3568.69 402.479 14
0 5 14 3001.39 381.405 13
0 -5 -14 2840.5 448.986 18
0 -5 -14 3341.6 362.79 1
0 -5 14 2811.81 258.559 11
0 -5 -14 3103.11 276.352 11
0 -5 14 2331.95 427.641 5
0 -5 -14 3052 493.036 5
0 5 -14 2552.78 388.216 2
0 -5 14 3223.32 407.635 21
0 -5 14 3042.79 447.19 20
0 -5 -14 3529.03 505.49 4
0 5 -15 49011.1 2025.25 15
0 -5 -15 57935.4 2323.63 15
0 -5 15 62658.8 2642.53 7
0 -5 -15 60121.3 2292.09 14
0 5 15 57570.4 2323.8 13
0 -5 -15 58016.5 2178.72 1
0 -5 15 58360 2623.59 5
0 -5 -15 60379.2 1970.38 11
0 -5 15 57600.4 2503.48 20
0 -5 15 60670.5 2388.37 21
0 -5 -15 57608.7 2007.57 8
0 5 -15 56170.1 2447.78 10
0 5 -15 58975.9 2529.4 9
0 -5 -15 57830 2570.97 4
0 5 16 3442.06 434.753 13
0 -5 16 3559.68 453.271 21
0 -5 -16 3828.15 465.6 15
0 -5 16 3125.28 512.057 7
0 -5 16 2934.41 243.198 1
0 -5 16 2694.82 509.657 5
0 -5 16 2894.43 457.282 20
0 5 -16 3013.04 301.328 15
0 -5 -16 3332.71 305.597 8
0 5 -16 3697.7 530.248 9
0 5 -16 3113.67 486.077 10
0 -5 -16 2133.9 479.894 4
0 -5 -17 47516.8 2059.17 15
0 -5 17 50698.3 2375.81 7
0 -5 17 47629.2 1595.84 1
0 -5 17 52004.9 2455.93 5
0 -5 17 47889.5 2251.3 20
0 -5 17 49078.8 1636.19 1
0 5 -17 48383.2 2277.86 9
0 5 -17 49219.8 2231.06 10
0 -5 -17 47933.9 2339.85 4
0 -5 17 50064.7 2167.59 21
0 -5 -17 48320.4 1780.07 8
0 5 17 46944.8 2083.98 13
0 -5 17 46871.1 1736.98 14
0 5 18 892.492 264.846 13
0 -5 18 1927.42 417.113 13
0 5 -18 2332.88 455.952 9
0 -5 18 2059.53 417.454 20
0 -5 18 1882.46 440.625 7
0 5 -18 1845.28 390.466 10
0 -5 18 1903.99 399.412 21
0 -5 18 1370.46 427.943 5
0 -5 -18 1468.83 401.334 4
0 -5 18 1462.4 184.715 14
0 -5 19 421.484 279.117 21
0 5 -19 492.036 266.086 9
0 -5 -19 799.388 360.112 4
0 5 -19 598.278 276.635 10
0 -5 19 479.866 325.022 5
0 -5 19 531.486 245.475 20
0 -5 19 980.603 358.921 7
0 -5 19 227.803 214.897 13
0 5 19 595.077 261.696 13
0 -5 20 273.478 214.272 20
0 5 -20 56.6628 221.979 9
0 5 -20 -50.9981 199.788 10
0 -5 20 -63.1758 274.567 7
0 -5 20 -147.576 287.826 21
0 -5 -20 318.943 240.09 4
0 -5 20 -58.7068 211.557 13
0 5 20 177.642 173.983 13
0 -5 21 14801.9 1156.63 13
0 -5 -21 12382.1 1127.57 4
0 -5 21 12306.9 1006.63 21
0 5 -21 14103.2 1107.08 9
0 5 -21 11220.8 969.303 10
0 -5 21 12402.3 1119.41 7
0 -5 21 12815.4 1051.36 20
0 -5 22 57.5629 225.499 20
0 -5 -22 68.1786 322.89 4
0 5 -22 -119.632 290.644 9
0 6 0 175933 5306.69 2
0 6 0 163184 5307.23 16
0 6 0 174439 5423.66 15
0 -6 0 162128 5370.02 16
0 -6 0 158562 5292.47 2
0 6 0 163519 5233.63 9
0 6 0 164980 5274.17 10
0 -6 0 160148 5267.86 20
0 6 0 174032 5432.84 11
0 -6 0 159996 5259.84 10
0 -6 0 167516 5381.43 11
0 -6 -1 263498 8103.89 21
0 6 1 264675 8360.06 2
0 6 1 261854 8377.54 17
0 6 1 253027 8367.04 16
0 6 -1 288519 8514.59 15
0 -6 -1 265084 8442.65 16
0 6 1 273548 8518.73 15
0 -6 1 276416 8426.18 2
0 -6 -1 269650 8388.8 2
0 6 1 290475 8308.5 9
0 6 1 280184 8346.63 10
0 6 -1 277444 8422.74 10
0 6 -1 276921 8385.4 9
0 -6 1 268682 8418.71 20
0 -6 -1 268712 8317.34 20
0 -6 -1 270632 8331.73 10
0 6 1 243989 8446.99 11
0 -6 -1 266778 8473.6 11
0 -6 1 271747 8476.78 11
0 6 -1 288015 8543.72 11
0 -6 1 256349 8377.53 10
0 -6 -2 58799.4 1853.13 21
0 -6 2 62623.1 2188.72 15
0 -6 -2 61804.5 2184.7 15
0 6 -2 57553.2 2139.59 15
0 -6 2 59678.7 2122.32 2
0 6 -2 58808.8 1795.46 3
0 -6 -2 53430.4 1781.08 3
0 6 2 58449.6 2045.21 2
0 -6 -2 60886.6 2073.12 2
0 6 2 60617.5 2081.97 16
0 -6 -2 55799.6 2097.6 16
0 6 2 54988.3 2049.19 17
0 6 2 59617.5 1995.42 10
0 6 2 60373.5 1950.18 9
0 -6 -2 51383.1 1933.14 20
0 -6 2 58836.1 2146.28 20
0 -6 -2 60574.7 2167.91 11
0 -6 -2 56990.7 1988.66 10
0 -6 2 56473.6 2091.41 10
0 6 -2 54566.4 2154.35 11
0 -6 -3 44855.2 1486.86 21
0 -6 3 43336 1446.44 21
0 6 -3 44912.1 1725.76 15
0 -6 -3 41404.4 1721.36 15
0 6 -3 44889.6 1463.91 3
0 -6 -3 45324.4 1740.17 18
0 6 3 41683 1645.75 17
0 -6 3 46309.1 1757.26 15
0 6 3 45182 1630.2 2
0 -6 -3 45197 1646.14 2
0 -6 -3 42069.8 1537.7 10
0 6 -3 47488.5 1791.67 11
0 -6 3 44415.6 1712.24 10
0 -6 -3 42587.7 1715.21 11
0 -6 -3 44750.7 1694 16
0 6 3 43108.6 1649.13 16
0 6 3 41182.7 1484.44 9
0 6 3 43544.9 1544.88 10
0 -6 3 41587.6 1737.88 20
0 -6 -3 44189.5 1499.09 20
0 -6 4 49823.8 1669.55 21
0 -6 -4 50030.4 1708.75 21
0 -6 -4 46945.5 1608.8 20
0 -6 4 48258.1 1968.78 20
0 6 4 49915.5 1803.75 2
0 -6 -4 51202.9 1821.8 2
0 6 4 49324.4 1691.92 10
0 6 4 51139.2 1642.3 9
0 6 -4 43108.8 1851.06 2
0 -6 -4 48914 1868.68 17
0 -6 -4 49695.8 1875.56 16
0 6 4 50242.6 1562.11 8
0 -6 -4 49848.3 1922.3 18
0 6 4 50211.9 1855.76 17
0 -6 -4 51750.8 1947.07 15
0 6 -4 50757.1 1901.15 15
0 6 4 53844.1 1951.22 11
0 6 -4 47390.6 1930.92 11
0 -6 -4 50193.4 1910.58 11
0 -6 4 54013.2 1942.66 10
0 -6 4 54099.1 1929.89 11
0 6 5 58618.2 2183.12 17
0 -6 -5 62405.7 2272.04 18
0 -6 -5 58787.7 2212.38 17
0 -6 -5 60001.2 2212.19 16
0 -6 -5 60996.5 2284.53 15
0 6 -5 60648.2 2221.71 15
0 6 -5 57377.5 2234.33 2
0 6 5 56118.6 2228.33 18
0 -6 5 62266.5 2360.31 20
0 -6 5 64781.6 2241.95 11
0 6 -5 59786.3 2312.72 10
0 6 -5 59368.3 2269.87 11
0 -6 -5 56637.1 2210.84 11
0 -6 5 60529.9 2262.93 10
0 6 5 62291.2 2263.78 11
0 -6 -5 60470.9 2274.05 1
0 -6 5 62062.1 2039.71 21
0 -6 -5 64687.2 2094.25 21
0 -6 5 61596.4 2283.73 4
0 -6 -5 60743.7 2138.69 2
0 -6 6 127137 4144.56 21
0 -6 -6 128272 4199.29 21
0 6 6 130757 4377.75 18
0 -6 -6 129117 4370.4 18
0 6 6 129542 4306.03 17
0 -6 -6 130624 4324.55 16
0 -6 -6 133094 4339.73 17
0 -6 -6 128754 4380 15
0 6 -6 130308 4309.67 15
0 6 -6 137862 4400.92 2
0 -6 -6 138435 4449.37 14
0 -6 -6 132404 4262.06 13
0 6 -6 124184 4438.2 10
0 -6 -6 129134 4141.59 6
0 -6 6 124832 4280.99 11
0 -6 -6 131642 4325.7 11
0 -6 6 140081 4440.88 4
0 6 -6 124544 4353.78 11
0 -6 6 133033 4389.89 10
0 -6 -6 123319 4347.76 1
0 -6 -6 134858 4233.72 2
0 -6 6 126723 4483.38 20
0 6 -7 60105.8 2265.86 10
0 -6 -7 55802.6 2138.29 18
0 -6 -7 55783.9 2100.57 17
0 -6 -7 55171.6 2086.33 16
0 6 -7 53318.9 2037.39 15
0 -6 -7 54505.8 2128.08 15
0 6 -7 57005.4 2145.8 2
0 -6 -7 54814.7 2152.1 14
0 -6 -7 56391.8 2035.27 13
0 -6 -7 53066 1876.36 6
0 -6 -7 54911.8 1770.16 12
0 -6 -7 54966.6 2061.62 11
0 -6 7 52396.3 2016.56 11
0 -6 -7 56516.2 2198.74 5
0 -6 7 54603.1 2168.61 4
0 -6 7 52584.3 2223.58 20
0 -6 -7 57051.3 2013.01 21
0 -6 7 54398.6 1943.06 21
0 -6 -7 56430.4 1983.5 2
0 -6 -7 53395.5 2102.98 1
0 -6 -8 22131.8 1100.12 18
0 -6 -8 21762 1070.61 17
0 -6 -8 21936.6 1062.42 16
0 6 -8 19901.6 982.698 15
0 -6 -8 23267.4 1117.65 15
0 -6 -8 21114 875.09 7
0 -6 -8 21268.4 1057.68 1
0 -6 -8 21117.7 1088.2 14
0 -6 -8 21854.8 1008.44 13
0 6 -8 19456.9 1056.94 2
0 -6 -8 21322.4 846.988 6
0 -6 8 21410.7 984.479 11
0 -6 -8 20968.2 1008.55 11
0 -6 8 23231.9 1160.45 4
0 -6 -8 19802.1 1111.32 5
0 -6 8 21701.3 958.805 21
0 -6 -8 21811 1009.2 21
0 -6 8 20383.7 1157.25 20
0 -6 -8 21170.8 946.068 2
0 6 -8 23836.4 1202.58 10
0 -6 -9 12831.8 804.639 18
0 -6 -9 12687.1 790.343 17
0 -6 -9 12953.8 773.887 16
0 -6 -9 13565.7 815.083 15
0 6 -9 12874.1 714.351 15
0 -6 -9 12742.2 559.311 6
0 -6 -9 12260.8 599.329 7
0 6 -9 12192.4 851.684 10
0 -6 -9 14091.3 828.719 14
0 -6 -9 12879.1 730.767 13
0 6 -9 13535 815.688 2
0 -6 -9 13437.4 783.516 1
0 -6 9 13626.9 707.338 11
0 -6 -9 12717.6 712.871 11
0 -6 9 12584 842.877 4
0 -6 -9 12828.3 866.064 5
0 -6 -9 12679.2 831.037 4
0 -6 9 10626 822.732 20
0 -6 -9 14243.2 770.293 21
0 -6 9 12049.9 685.313 21
0 -6 -9 12227.3 666.981 2
0 -6 -10 16214.1 915.454 16
0 6 -10 15610.4 818.826 15
0 -6 -10 16268.5 931.156 15
0 -6 -10 14882.1 700.363 7
0 -6 10 15371 1003.82 4
0 -6 -10 16028.3 987.338 4
0 -6 -10 16525.9 938.785 14
0 -6 -10 17086 887.231 13
0 6 -10 16880.7 953.463 2
0 -6 -10 15944.9 895.162 1
0 -6 10 15983.4 800.272 11
0 -6 -10 15650.1 811.299 11
0 -6 -10 15918.8 1012.5 5
0 -6 -10 15290.3 925.302 18
0 -6 -10 15680.6 919.859 17
0 6 -10 15814.8 1007.5 10
0 6 -10 16457.5 1028.61 9
0 -6 -10 16837.5 812.536 2
0 -6 -10 17027.1 909.672 21
0 -6 10 15847.4 840.263 21
0 -6 -11 95131.8 3394.73 17
0 -6 -11 93482.3 3495.62 4
0 -6 11 90710.1 3505.11 4
0 6 -11 92820.8 3187.29 15
0 -6 -11 93801.1 3374.39 15
0 -6 -11 88701.3 3031.97 7
0 -6 -11 95539.2 3373.13 14
0 -6 -11 94233.6 3307.43 13
0 -6 -11 94309.9 3179.71 2
0 6 -11 86276 3350.57 2
0 -6 11 92223.1 3155.54 11
0 -6 -11 93583.7 3183.43 11
0 -6 -11 92365.3 3517.83 5
0 6 -11 95461.7 3561.04 9
0 6 -11 89403.6 3484.26 10
0 -6 -11 90477.8 3300.14 1
0 -6 -11 95238.2 3394.64 18
0 -6 -11 100524 3377.22 21
0 -6 11 95922.2 3278.53 21
0 -6 -12 23843.4 1232.49 17
0 -6 -12 20369.1 1246.55 4
0 -6 12 21269.5 1279.27 4
0 -6 -12 21941.3 1176.21 15
0 6 -12 21584.5 1022.05 15
0 -6 -12 21307.8 1119.09 1
0 -6 -12 22836.2 1178.64 14
0 -6 -12 24022.9 1165.47 13
0 6 -12 19007.9 1140.08 2
0 -6 12 21907.8 1326.53 5
0 -6 -12 22550.6 1022.75 11
0 -6 12 23754.4 1020.78 11
0 -6 -12 23528 1342.59 5
0 6 -12 22506.6 1307.91 9
0 6 -12 23326.1 1304.21 10
0 -6 -12 21909.8 1189.09 18
0 -6 -12 23922 1059.22 2
0 -6 12 22242.2 1112.56 21
0 -6 -12 23394.7 1189.96 21
0 -6 -13 86619.1 3233.28 18
0 -6 -13 87760.9 3250.24 17
0 -6 -13 85658.6 2994.32 2
0 -6 -13 86712.6 3197.92 15
0 6 -13 83632.5 2948.65 15
0 -6 -13 88524.9 3185.98 14
0 -6 -13 85781 3114.06 1
0 -6 -13 89019 3234.43 21
0 -6 13 81727 3100.46 21
0 -6 -13 91999.3 3198.09 13
0 -6 13 85597.7 3434.26 5
0 -6 13 83367.6 2917.18 11
0 -6 -13 86681 2954.19 11
0 6 -13 86191.5 3340.01 10
0 6 -13 82294.9 3353.85 9
0 -6 13 85545.9 3451.54 7
0 -6 -13 87029.9 3409.9 5
0 -6 13 88819.2 3408.21 20
0 6 -13 79560.8 3184.64 2
0 -6 -13 83142.3 3347.01 4
0 -6 -14 983.229 99.3723 8
0 6 -14 978.934 288.222 9
0 -6 -14 860.629 217.829 2
0 -6 -14 1354.06 256.703 1
0 -6 14 1489.93 286.827 21
0 -6 -14 1399.39 214.592 11
0 -6 14 1017.3 176.25 11
0 6 -14 1017.96 311.603 10
0 -6 -14 1931.76 349.013 15
0 -6 -14 1244.86 277.99 14
0 6 -14 878.778 188.892 15
0 -6 14 1156.54 314.527 7
0 -6 14 1253.96 333.002 20
0 -6 14 1232.67 336.081 5
0 -6 -14 1170.25 336.634 4
0 6 -15 1531.9 366.707 9
0 -6 -15 1529.78 139.677 8
0 -6 -15 1533.17 263.014 2
0 6 -15 1669.04 240.922 15
0 -6 -15 1575.61 331.819 15
0 -6 15 1757.89 398.576 7
0 -6 -15 1342.22 283.151 14
0 -6 -15 1093.2 237.792 1
0 -6 -15 1657.53 227.645 11
0 -6 15 1770.65 234.486 11
0 -6 15 2334.94 465.318 5
0 -6 -15 1339.13 338.899 4
0 -6 15 1565.08 296.865 21
0 -6 15 1600.07 359.207 20
0 6 -15 1581.16 363.595 10
0 -6 16 13829.2 680.825 1
0 6 -16 12360.5 681.558 15
0 -6 -16 13411.3 924.825 15
0 -6 16 13948 1100.84 7
0 -6 -16 14998.5 922.963 14
0 -6 16 13520.6 1122.4 5
0 -6 16 14938.8 1069.06 20
0 -6 -16 13182.3 790.609 2
0 -6 -16 12142.7 789.082 1
0 6 -16 14026.5 1042.83 10
0 6 -16 13181.5 1037.24 9
0 -6 16 13775.3 917.545 21
0 -6 -16 13225.3 1061.3 4
0 -6 16 13517.1 656.999 11
0 -6 17 14173 1129.91 7
0 -6 17 13609.4 1139.26 5
0 -6 17 14998.4 1094.92 20
0 -6 -17 13679.8 951.364 15
0 6 -17 14044.2 1091.1 9
0 6 -17 14685.2 1084.92 10
0 -6 -17 13804.2 1108.72 4
0 -6 17 13492.9 641.783 1
0 -6 17 14236.2 968.269 21
0 -6 -17 12708.6 783.475 2
0 -6 18 44386.8 1514.01 1
0 -6 18 46781.6 2217.89 20
0 6 -18 45823.3 2172.94 10
0 6 -18 47027.8 2254.33 9
0 -6 18 44541 2047.58 21
0 -6 18 44846.3 2297.62 7
0 -6 18 46146.3 2374.67 5
0 -6 18 42010.3 1625.27 14
0 -6 -18 42247.9 2220.46 4
0 -6 -19 42441.1 2218.25 4
0 6 -19 39599 2129.37 9
0 6 -19 41008.6 2096.36 10
0 -6 19 44174.1 2038.8 21
0 -6 19 45185.4 2370.74 5
0 -6 19 40869.9 2118.59 20
0 -6 19 42394.8 2234.73 7
0 -6 -20 21367.8 1509.89 4
0 -6 20 21705.1 1534.27 7
0 -6 20 21982.7 1345.19 21
0 -6 20 22399.4 1446.58 20
0 -6 20 25114.9 1568.53 13
0 6 -20 21020 1449.71 9
0 6 -20 21681.2 1415.91 10
0 6 -20 20441.2 1473.18 3
0 -6 21 1432.61 388.976 21
0 6 -21 2280.55 475.143 10
0 -6 21 2323.38 478.755 20
0 -6 -21 1652.85 446.148 4
0 6 -21 1731.15 458.849 9
0 -6 -22 614.185 385.703 4
0 7 0 86.5423 113.033 15
0 -7 0 23.1437 71.1628 2
0 7 0 152.874 103.457 2
0 -7 0 84.9561 89.4057 20
0 -7 0 185.872 97.8378 10
0 7 0 64.0732 73.4202 10
0 -7 0 138.241 104.088 16
0 7 0 93.079 104.27 16
0 -7 0 373.83 161.549 11
0 7 0 29.2997 90.0722 11
0 7 0 18.7921 67.76 9
0 -7 -1 149295 4620.53 21
0 7 -1 140194 4925.44 2
0 7 1 157377 4946.04 2
0 -7 -1 163042 5068.11 16
0 -7 1 167928 5115.74 15
0 7 1 150857 5078.84 15
0 7 -1 151931 5063.03 15
0 7 1 152496 4950.78 17
0 7 -1 150223 4988.08 16
0 7 1 154433 4963.2 16
0 -7 -1 152535 4882.86 20
0 -7 1 145797 4961.85 20
0 7 -1 149089 4965.01 10
0 7 1 156361 4852.85 9
0 7 1 163739 4926.97 10
0 7 -1 155054 4939.66 9
0 -7 -1 141208 4929.3 2
0 -7 1 154043 4992.38 2
0 7 1 141063 5042.15 11
0 7 -1 165388 5144.53 11
0 -7 1 147497 5020.76 11
0 -7 -1 145807 5028.95 11
0 -7 -1 146480 4876.3 10
0 -7 1 155407 4961.6 10
0 -7 -2 52628.6 1651.18 21
0 -7 2 47444.6 1598.8 21
0 7 2 50211.4 1902.19 17
0 7 2 50546.4 1903.76 16
0 -7 2 50364.7 1972.11 20
0 -7 -2 45725.5 1775.88 20
0 -7 2 48117.9 1937.09 2
0 -7 -2 49092.1 1894.37 2
0 7 -2 49029.2 1958.32 16
0 -7 2 57870 2081.02 15
0 -7 -2 53484.3 2035.63 15
0 7 -2 49715.3 1990.35 15
0 -7 -2 51893.6 1975.89 16
0 7 2 51464.2 1779.88 9
0 7 -2 55657.5 2003.72 10
0 7 -2 52222.9 1941.5 9
0 7 2 52394 1837.35 10
0 -7 -2 55532.8 2023.45 11
0 -7 2 51052 1938.42 10
0 -7 -2 48374.1 1813.41 10
0 7 -2 45580.7 1988.8 11
0 7 2 51884.5 1888.22 2
0 -7 3 189859 5731.36 21
0 -7 -3 203698 5791.17 21
0 -7 3 169804 6102.98 20
0 -7 -3 179423 5829.72 20
0 -7 -3 192507 6091.61 16
0 7 3 198598 6045.68 16
0 -7 3 204187 6199.39 15
0 -7 -3 170902 5698.64 3
0 7 -3 190049 5723.31 3
0 7 3 183808 6022.1 17
0 7 -3 184915 6117.4 15
0 -7 -3 199433 6171.94 15
0 7 -3 196976 6117.95 9
0 7 3 183715 5891.82 10
0 7 3 181916 5827.07 9
0 7 3 198199 6004.87 2
0 -7 -3 187596 6006.7 2
0 -7 -3 177923 5877.95 10
0 -7 3 192626 6093.32 10
0 7 -3 195190 6212.67 11
0 -7 -3 208317 6172.51 11
0 -7 3 200944 6132.25 11
0 -7 -4 60659.7 2232.74 15
0 7 -4 53325.9 2141.98 15
0 -7 -4 52316.3 1847.56 3
0 7 -4 59997.7 1893.75 3
0 7 4 48995.8 2122.53 18
0 7 4 56460 2095.27 17
0 -7 -4 57507.8 2190.26 18
0 -7 4 52836.3 2149.23 15
0 -7 4 56472.4 2242.01 20
0 -7 -4 53777.5 1850.24 20
0 -7 -4 56278.3 1903.79 21
0 -7 4 54308.6 1851.29 21
0 -7 4 62337.1 2196.88 11
0 -7 -4 61299.7 2260.03 1
0 7 4 53686.7 1927.31 10
0 7 4 56903.1 1880.41 9
0 7 4 59064.9 2063.63 2
0 -7 -4 56094.4 2066.65 2
0 -7 -4 58774.7 2147.04 16
0 7 4 58223.6 2096.66 16
0 7 4 58071.3 1797.5 8
0 7 -4 54833.9 2215.49 11
0 7 4 55973.3 2188.68 11
0 -7 -4 53644.9 2145.09 11
0 -7 4 62229.9 2200.6 10
0 -7 -5 78048 2699.69 17
0 -7 -5 77017.9 2698.49 16
0 -7 -5 77749.8 2773.43 15
0 7 -5 75785.5 2708.29 15
0 7 5 74043.7 2732.28 18
0 7 -5 71509.4 2695.59 2
0 -7 -5 72085.5 2311.93 20
0 -7 5 65825.2 2762.71 20
0 -7 -5 77851.3 2759.98 18
0 7 5 72993.1 2641.93 17
0 -7 5 65680.3 2409.9 21
0 -7 -5 81334.4 2509.84 21
0 -7 5 78598.1 2712.64 11
0 -7 -5 73423.9 2707.37 11
0 -7 5 77905.8 2760.01 4
0 7 5 73811.1 2364.85 9
0 7 5 74894.2 2731.1 11
0 7 -5 72240.2 2764.3 11
0 -7 5 85896.2 2803.12 10
0 -7 -5 76246.1 2780.87 1
0 -7 -5 73496.8 2594.43 2
0 -7 6 5583.97 354.767 21
0 -7 -6 5555.97 384.716 21
0 7 6 5046.21 433.455 17
0 -7 -6 4910.41 465.809 18
0 -7 -6 4596.31 425.732 16
0 -7 -6 5326.59 459.599 17
0 -7 -6 5020.2 477.319 15
0 7 -6 5191.56 450.829 15
0 7 -6 5647.15 491.292 2
0 -7 -6 5086.95 415.316 13
0 7 6 5458.74 479.684 18
0 7 -6 6801.68 572.911 10
0 -7 6 5110.82 444.221 11
0 -7 -6 5180.83 458.409 11
0 -7 6 5225.27 486.344 4
0 -7 -6 5191.78 399.64 2
0 7 -6 4536.82 459.597 11
0 -7 6 4888.67 462.884 10
0 -7 6 5344.52 528.061 20
0 -7 -6 5285.06 483.243 1
0 -7 7 5151.56 546.564 20
0 -7 -7 6291.54 540.053 18
0 7 7 6204.18 497.968 17
0 -7 -7 7182.45 554.076 17
0 -7 -7 6378.14 514.214 16
0 7 -7 5861.88 479.421 15
0 -7 -7 6429.13 542.852 15
0 7 -7 6629.93 541.754 2
0 -7 -7 5861.03 533.587 14
0 -7 -7 7482.54 505.795 13
0 7 -7 6725.36 599.913 10
0 7 -7 6391.7 579.122 9
0 -7 -7 6964.11 416.563 6
0 -7 -7 5926.46 495.448 11
0 -7 7 6844.24 505.658 11
0 -7 7 6374.51 536.35 10
0 -7 -7 6521.95 450.068 21
0 -7 7 6062.78 404.421 21
0 -7 -7 7043.6 468.229 2
0 -7 -7 6693.28 580.236 5
0 -7 7 6084.51 542.792 4
0 -7 -7 5764.71 507.657 1
0 7 -8 69320.4 2705.14 10
0 7 -8 69695.5 2702.72 9
0 -7 -8 68598.1 2591.67 18
0 -7 -8 70128.3 2556.07 16
0 -7 -8 69817.3 2561.8 17
0 -7 -8 67977.1 2591.4 15
0 7 -8 67425.6 2474.77 15
0 7 -8 65913.3 2570.45 2
0 -7 -8 66193.6 2594.64 14
0 -7 -8 69394.5 2471.23 13
0 -7 -8 67861.2 2287.05 6
0 -7 -8 64290.8 2129.83 12
0 -7 -8 63705.2 2473.73 11
0 -7 8 73672 2497.66 11
0 -7 -8 67684.1 2649.81 5
0 -7 8 72625.8 2673.24 4
0 -7 -8 68455.1 2399.6 2
0 -7 8 70215 2745.59 20
0 -7 -8 63607.9 2539.89 1
0 -7 -8 68163.2 2430.85 21
0 -7 8 65323.3 2349.19 21
0 -7 -9 9867.37 729.622 18
0 -7 -9 11583 754.823 17
0 -7 -9 11121.1 736.572 16
0 7 -9 10725.3 673.787 15
0 -7 -9 11029.5 761.247 15
0 -7 -9 10978.1 557.606 7
0 -7 -9 10156.3 714.852 1
0 -7 -9 11826.4 781.951 14
0 -7 -9 11305.9 689.814 13
0 7 -9 11353.1 766.905 2
0 -7 -9 11390.9 545.685 6
0 -7 -9 11085.1 688.958 11
0 -7 9 10891.8 664.104 11
0 -7 9 10868.8 800.21 4
0 -7 -9 10753.4 797.655 5
0 -7 -9 11278.3 633.83 2
0 -7 -9 10091.7 468.706 19
0 -7 9 10858.6 836.288 20
0 7 -9 11377.9 835.31 9
0 7 -9 11309.2 833.551 10
0 -7 9 11567 644.967 21
0 -7 -9 11089.1 679.735 21
0 7 -10 120655 4075.62 9
0 7 -10 113328 4030.33 10
0 -7 -10 106796 3796.92 16
0 -7 -10 110404 3863.08 15
0 7 -10 101208 3650.6 15
0 -7 -10 103323 3465.46 7
0 -7 -10 106606 3416.72 6
0 -7 -10 111025 3841.31 17
0 -7 -10 107352 3841.15 18
0 -7 -10 105323 3839.97 14
0 -7 -10 110688 3725.33 13
0 7 -10 102195 3820.71 2
0 -7 -10 102232 3785.3 1
0 -7 -10 107567 3689.65 11
0 -7 10 109632 3668.51 11
0 -7 -10 110556 3972.24 5
0 -7 10 108772 3951.01 4
0 -7 -10 110377 3622.93 2
0 -7 10 111021 4051.6 20
0 -7 -10 108010 3918.31 4
0 -7 10 101788 3632.16 21
0 -7 -10 115711 3773.34 21
0 -7 -11 21322.9 1174.55 17
0 -7 -11 21881.7 1199.32 18
0 7 -11 21401 1041.57 15
0 -7 -11 22218.9 1202.06 15
0 -7 -11 20167.2 882.73 7
0 -7 -11 22323.2 1169.23 16
0 -7 -11 21486.6 1178.64 14
0 -7 -11 21599.5 1098.24 13
0 7 -11 22381 1209.37 2
0 -7 -11 22207.8 1163.66 1
0 -7 11 22137.1 1041.49 11
0 -7 -11 21309.9 1049.19 11
0 -7 -11 21086.8 1254.72 5
0 -7 -11 22825.5 1270.68 4
0 -7 11 21842.5 1267.83 4
0 7 -11 19690.8 1242.95 10
0 7 -11 21797.1 1293.84 9
0 -7 -11 23647.7 1035.67 2
0 -7 11 23752.1 1100.64 21
0 -7 -11 23350 1154.16 21
0 -7 -12 6400.65 598.517 17
0 -7 -12 5037.16 548.307 18
0 -7 -12 4556.29 511.709 16
0 7 -12 5028.68 445.061 15
0 -7 -12 6390.51 600.853 15
0 -7 -12 5305.46 361.903 7
0 -7 -12 5430.91 545.205 14
0 -7 -12 5953.6 543.499 1
0 -7 -12 5731.31 515.142 13
0 7 -12 5681.3 566.518 2
0 -7 12 6132.5 470.335 11
0 -7 -12 5734.89 472.082 11
0 -7 -12 5422.64 609.776 5
0 7 -12 4593.13 578.814 9
0 7 -12 6149.2 659.009 10
0 -7 12 5451.21 486.675 21
0 -7 -12 5676.97 532.235 21
0 -7 -12 5847.7 459.493 2
0 -7 -12 5257.84 589.962 4
0 -7 -13 46405.8 2051.56 15
0 7 -13 45296.5 1811.7 15
0 -7 -13 46821.9 1828.12 2
0 -7 -13 46694.8 2031.39 14
0 -7 -13 52287.7 2028.92 13
0 -7 13 46845.9 2238.42 5
0 -7 -13 47395.3 2001.87 1
0 -7 13 46138.6 1823.8 11
0 -7 -13 46471 1847.11 11
0 -7 -13 48667.5 2232.73 5
0 -7 -13 50343.8 2052.32 21
0 -7 13 46983.2 1946.61 21
0 7 -13 44446.9 2158.66 10
0 7 -13 48502.9 2240.59 9
0 -7 -13 47206.3 2181.79 4
0 -7 -13 46290.6 2020.09 16
0 7 -14 34422.7 1427.24 15
0 -7 -14 32564 1649.65 15
0 -7 14 35169.7 1891.28 7
0 -7 -14 34604.7 1451.29 2
0 -7 -14 37354.6 1685.59 14
0 -7 -14 37361 1654 13
0 -7 14 35117.9 1884.19 5
0 -7 14 37316.3 1460.51 11
0 -7 -14 34141.8 1458.21 11
0 7 -14 34382.1 1824.89 9
0 7 -14 35957 1823.29 10
0 -7 -14 32407.8 1576.23 1
0 -7 -14 34178.7 1652.6 16
0 -7 14 31146.5 1762.16 20
0 -7 14 34095.4 1581.56 21
0 -7 -14 34537.7 1802.6 4
0 -7 -15 50492.1 2100.26 14
0 -7 -15 47458.8 2008.01 1
0 -7 -15 47922.5 1857.98 2
0 -7 15 50214.2 2391.03 5
0 -7 15 45786.6 2251.11 20
0 -7 15 44820.4 1792.82 11
0 -7 -15 47525.3 1836.12 11
0 7 -15 44557.5 2235.41 9
0 7 -15 48149.4 2258.8 10
0 -7 -15 48313.5 2122.52 15
0 7 -15 45089.9 1784.25 15
0 -7 15 48266.6 2045.88 21
0 -7 -15 48128.1 2116.83 16
0 -7 15 47556 2337.46 7
0 -7 -15 50199.6 2297.61 4
0 -7 16 20577 979.636 11
0 -7 -16 21063 1048.24 2
0 -7 -16 21557.4 1402.05 4
0 -7 16 25232 1475.84 20
0 7 -16 19879.3 1342.14 10
0 7 -16 22457 1428.31 9
0 -7 16 22725.1 1503.29 5
0 -7 -16 19388 1118.2 1
0 -7 16 22157.4 1000.6 1
0 -7 16 21790 1459.07 7
0 -7 16 23121.3 1252.22 21
0 -7 17 8869.12 752.008 21
0 7 -17 8628.9 878.888 9
0 7 -17 8936.35 876.778 10
0 -7 17 8758.08 923.047 7
0 -7 17 8244.05 840.1 20
0 -7 17 9223.01 960.903 5
0 -7 17 8869.59 536.181 11
0 -7 17 8033.84 520.534 1
0 -7 -17 8257.16 852.013 4
0 -7 18 175.615 213.354 21
0 7 -18 -60.5372 254.763 9
0 -7 -18 120.145 252.807 4
0 7 -18 -225.603 318.435 10
0 -7 18 456.862 292.395 7
0 -7 18 172.33 93.2922 1
0 -7 18 137.057 278.609 5
0 -7 18 58.3637 228.661 20
0 -7 -19 8345.8 897.064 4
0 -7 -19 7781.83 872.234 3
0 7 -19 7619.02 849.181 3
0 -7 19 9831.76 918.262 20
0 -7 19 8892.38 939.866 7
0 7 -19 8406.54 873.377 10
0 7 -19 7343.3 849.246 9
0 -7 19 7512.94 742.207 21
0 -7 -20 13058.3 1153.44 4
0 7 -20 13469.6 1168.28 3
0 -7 -20 13608 1176.83 3
0 -7 20 14614.3 1170.13 20
0 -7 20 14642.9 1238.83 7
0 7 -20 13033.5 1125.35 9
0 7 -20 11653.6 1042.1 10
0 -7 20 15178.2 1075.9 21
0 7 -21 32239.3 1840.78 10
0 -7 -21 30910.6 1903.67 4
0 8 0 111122 3593.02 9
0 8 0 115849 3677.93 10
0 -8 0 104887 3239.93 21
0 -8 0 96244.5 3589.12 20
0 -8 0 96444.6 3641.4 2
0 8 0 105906 3663.88 16
0 -8 0 105748 3749.32 11
0 8 0 113647 3846.41 11
0 -8 0 106109 3613.67 10
0 -8 0 109833 3794.09 16
0 8 0 107825 3800.72 15
0 8 0 115669 3684.96 2
0 8 1 608.088 149.257 10
0 -8 1 624.73 167.735 10
0 -8 -1 716.626 168.862 10
0 8 -1 344.341 144.321 10
0 -8 -1 322.696 59.6475 21
0 -8 -1 234.662 104.247 20
0 -8 1 266.542 119.918 20
0 8 1 383.949 125.638 9
0 8 -1 377.709 131.253 9
0 8 -1 441.275 167.208 16
0 8 1 229.825 121.445 16
0 -8 -1 522.619 167.375 16
0 8 1 409.549 152.73 17
0 -8 -1 1128.56 241.517 11
0 8 1 399.736 181.303 11
0 8 -1 373.913 161.366 11
0 -8 -1 441.378 149.68 2
0 -8 1 219.893 119.97 2
0 8 1 510.759 145.163 2
0 8 -1 335.392 128.932 2
0 8 1 169.142 122.404 15
0 8 -1 454.325 173.088 15
0 -8 1 560.653 189.93 15
0 8 -2 30511.2 1360.55 9
0 8 2 30319.4 1226.26 9
0 8 2 31558.7 1287.66 10
0 8 -2 30326.8 1391.97 10
0 -8 2 29436.6 1015.88 21
0 -8 -2 32508.6 1072.92 21
0 8 -2 32771 1499.4 11
0 -8 -2 29195 1260.69 10
0 -8 2 30488.8 1363.92 10
0 -8 -2 37790.4 1519.7 11
0 -8 -2 28187.3 1411.1 15
0 8 -2 30881.5 1437.51 15
0 -8 2 32711.1 1481.61 15
0 -8 -2 34045.9 1462.5 16
0 8 2 29003.3 1329.81 17
0 8 -2 29233 1384.64 16
0 8 2 30701.4 1342.89 16
0 -8 2 31505.5 1412.67 20
0 -8 -2 32414.4 1263.78 20
0 -8 2 32433.4 1423.84 2
0 -8 -2 31488.8 1363.65 2
0 8 2 31914.1 1340.46 2
0 8 -2 32038.8 1386.38 2
0 -8 3 12276.6 785.282 15
0 -8 -3 9401.13 379.631 3
0 8 -3 9877.62 395.639 3
0 -8 -3 9802.67 631.708 2
0 -8 -3 9148.24 515.522 20
0 -8 3 10157.1 703.18 20
0 8 -3 10574.9 683.4 9
0 8 -3 10375.2 699.419 10
0 8 3 10859.1 584.978 10
0 8 3 10626.3 537.718 9
0 8 3 11185.1 643.617 2
0 -8 3 9492 675.338 11
0 -8 3 10291.2 674.576 10
0 -8 -3 9479.1 681.305 11
0 8 -3 10618.4 748.188 11
0 8 -3 9968.1 694.726 16
0 -8 -3 9824.86 713.641 15
0 -8 -3 10139 685.914 16
0 8 -3 10029.3 702.802 15
0 8 3 9969.57 636.262 16
0 8 3 9507.44 629.293 17
0 -8 3 9446.48 410.605 21
0 -8 -3 10092.5 458.408 21
0 -8 -4 10296.9 716.76 15
0 8 -4 9638.43 675.073 15
0 -8 -4 8664.8 405.969 3
0 8 -4 8932.41 422.556 3
0 8 4 8416.43 596.239 17
0 8 4 8674.34 643.211 18
0 -8 4 8195.62 645.766 15
0 -8 4 8857.61 684.927 20
0 -8 -4 8919.1 453.08 20
0 -8 -4 8132.31 655.368 1
0 8 4 9895.81 481.707 9
0 8 4 8628.66 503.472 10
0 8 -4 9309.17 665.284 9
0 -8 -4 8634.19 649.236 11
0 -8 4 8942.58 647.496 11
0 8 4 8766.48 665.951 11
0 8 -4 8532.18 673.887 11
0 -8 4 9045.28 642.279 10
0 8 4 9082.78 406.586 8
0 8 4 8966.59 578.26 2
0 -8 -4 9186.09 594.365 2
0 -8 -4 9335.44 647.551 16
0 8 4 7924.11 573.883 16
0 -8 4 8416.32 408.219 21
0 -8 -4 10223.8 476.777 21
0 -8 -5 8732.1 664.994 15
0 8 -5 9004.4 647.767 15
0 8 5 8658.41 598.019 17
0 -8 -5 9442.79 678.858 18
0 -8 -5 8280.84 436.026 3
0 8 -5 8564.64 454.464 3
0 8 5 8064.29 325.091 8
0 8 5 8581.3 423.625 9
0 8 5 8834.91 650.411 18
0 -8 -5 9186.59 685.448 1
0 -8 -5 10186.1 605.506 2
0 -8 -5 8293.19 632.966 11
0 -8 5 8418.45 621.071 11
0 -8 5 9370.71 659.181 10
0 8 -5 8800.71 677.545 11
0 -8 -5 9037.51 635.071 16
0 -8 5 8305.76 427.521 21
0 -8 -5 9137.61 487.408 21
0 -8 -5 8476.31 390.861 20
0 -8 5 8274.42 678.108 20
0 8 -5 8433.81 652.98 9
0 -8 6 238444 8110 20
0 -8 -6 251380 8015.7 18
0 8 6 248594 7890.77 17
0 -8 -6 258671 7968.13 16
0 -8 -6 253082 7950.67 17
0 8 -6 236599 7925.92 15
0 -8 -6 250845 8036.6 15
0 8 -6 254352 7698.66 3
0 8 -6 248850 7982.56 2
0 8 6 253384 8016.07 18
0 -8 -6 243948 8027.04 1
0 -8 -6 238266 7945.51 11
0 -8 6 261934 7959 11
0 -8 6 249807 8002.75 10
0 -8 -6 248082 7817.31 2
0 -8 6 229076 7604.63 21
0 -8 -6 269188 7734.46 21
0 -8 6 260737 8041.07 4
0 8 -6 215823 8000.62 10
0 -8 7 26692.1 1423.78 20
0 8 7 26971.2 1338.86 18
0 -8 -7 28525.6 1372.55 18
0 8 7 28486.6 1290.37 17
0 -8 -7 29008.5 1326.34 16
0 -8 -7 27028.2 1305.15 17
0 8 -7 26008.4 1273.58 15
0 -8 -7 25279.8 1323.01 15
0 8 -7 24588.6 1295.33 2
0 -8 -7 28824 1412.81 14
0 -8 -7 27285.6 1234.34 13
0 -8 -7 29316.6 1176.37 21
0 -8 7 27942.7 1100.28 21
0 -8 -7 27137.9 1134.25 6
0 -8 -7 28084.8 1319 11
0 -8 7 27223.3 1281.94 11
0 -8 7 26674.6 1353.09 4
0 -8 -7 25432.2 1324.7 1
0 8 -7 26717.3 1408.74 10
0 -8 -7 26594.8 1192.03 2
0 -8 7 28186.7 1353.63 10
0 -8 -8 84795.1 3102.65 18
0 8 8 80561.2 2986.34 17
0 -8 -8 82020.6 3037.6 17
0 -8 -8 82457 3030.83 16
0 -8 -8 83867 3106.32 15
0 8 -8 84320.6 2992.97 15
0 8 -8 83399.2 3082 2
0 -8 -8 84910.7 3137.44 14
0 -8 -8 85459.1 2888.29 21
0 -8 8 78982.9 2777.71 21
0 -8 -8 87186.8 2956.46 13
0 -8 -8 79493.3 2640.36 12
0 -8 -8 81367.5 2770.91 6
0 -8 -8 79932.2 2989.33 11
0 -8 8 91183.7 3020.27 11
0 8 -8 72695.2 3101.8 9
0 8 -8 83115 3194.25 10
0 -8 -8 81973.9 2869.08 2
0 -8 8 82479.9 3222.14 20
0 -8 -8 77337 3044.41 1
0 -8 8 81205.2 3105.89 4
0 -8 -8 81027.1 3134.81 5
0 -8 9 317.648 170.963 20
0 8 -9 132.061 135.495 10
0 -8 -9 289.011 175.704 18
0 -8 -9 402.295 174.853 17
0 -8 -9 229.393 167.178 16
0 -8 -9 506.688 165.332 21
0 -8 9 292.701 116.08 21
0 8 -9 287.592 146.76 15
0 -8 -9 183.795 144.204 15
0 -8 -9 334.895 166.869 14
0 -8 -9 298.311 150.437 13
0 -8 -9 254.59 47.8756 12
0 -8 -9 198.697 46.0882 12
0 -8 -9 193.625 89.7178 6
0 8 -9 476.942 216.015 9
0 -8 -9 284.404 187.441 5
0 -8 9 447.233 169.265 11
0 -8 -9 267.582 133.408 11
0 -8 9 157.6 176.668 4
0 -8 -9 482.484 136.94 2
0 8 -9 288.992 171.252 2
0 -8 -9 285.122 150.169 1
0 -8 -10 1989.47 303.099 21
0 -8 10 2225.37 275.17 21
0 8 -10 1429.03 359.505 10
0 -8 -10 2355.64 370.812 18
0 -8 -10 2614.91 381.214 17
0 -8 -10 1972.06 332.061 16
0 -8 -10 1898.31 215.74 7
0 -8 10 1947.48 380.759 20
0 -8 -10 2173.17 168.917 19
0 -8 -10 1521.82 333.864 15
0 8 -10 2201.93 311.371 15
0 -8 -10 1823.31 328.207 14
0 -8 -10 1952.19 290.063 13
0 -8 -10 1929.17 322.36 1
0 -8 -10 1933.27 210.347 6
0 -8 10 2189.76 313.277 11
0 -8 -10 2150.56 384.644 5
0 8 -10 2788.36 386.827 2
0 -8 -10 2375.56 283.594 2
0 -8 -10 2336.65 328.822 11
0 8 -10 2529.82 422.664 9
0 -8 10 1926.59 363.595 4
0 -8 11 297.243 208.725 20
0 -8 -11 193.056 173.281 18
0 -8 -11 406.635 201.091 17
0 -8 -11 502.655 210.309 14
0 -8 -11 354.517 222.628 15
0 8 -11 608.369 183.053 15
0 -8 -11 448.745 114.491 7
0 -8 -11 211.596 199.37 16
0 -8 -11 267.713 158.671 13
0 8 -11 193.94 182.781 9
0 -8 -11 187.028 152.421 1
0 -8 11 303.438 153.178 11
0 -8 -11 293.752 146.628 11
0 -8 -11 502.132 232.863 5
0 8 -11 290.088 189.685 10
0 -8 -11 430.119 180.059 21
0 -8 11 465.94 154.396 21
0 -8 -11 418.672 143.335 2
0 -8 -11 262.667 196.389 4
0 -8 -12 164475 5571.69 15
0 8 -12 154101 5271.11 15
0 -8 -12 155745 5019.41 7
0 -8 -12 154947 5469.72 1
0 -8 -12 157415 5218.33 2
0 -8 12 165400 5311.29 11
0 -8 -12 154019 5311.1 11
0 -8 -12 167012 5719.9 5
0 8 -12 162191 5730.61 10
0 8 -12 162442 5735.61 9
0 -8 -12 160845 5529.59 14
0 -8 -12 171963 5417.61 13
0 -8 -12 172053 5457.43 21
0 -8 12 160719 5317.01 21
0 -8 -12 159462 5470.35 16
0 -8 -12 157838 5626.34 4
0 -8 -13 13412 916.257 14
0 -8 -13 12919.6 834.177 13
0 -8 -13 12227.2 717.844 2
0 -8 -13 11917.4 857.224 1
0 -8 13 12454.4 756.962 11
0 -8 -13 12858.2 783.681 11
0 -8 -13 13756.4 1011.83 4
0 8 -13 13775.9 1042.77 9
0 8 -13 12566.8 996.364 10
0 8 -13 11751.1 737.691 15
0 -8 13 11003.6 762.56 21
0 -8 -13 14029.8 892.766 21
0 -8 -13 12296.9 877.564 16
0 -8 -14 48490.7 2135.06 14
0 -8 14 51089.1 2427.86 7
0 -8 -14 48086.7 1871.98 2
0 -8 -14 47763 2043.45 13
0 -8 14 49610.9 2373.58 5
0 -8 -14 47106.8 1927.43 11
0 -8 14 56410.8 1982.02 11
0 8 -14 44620.6 2258.52 10
0 8 -14 51640 2376.01 9
0 -8 14 45968.1 1991.19 21
0 -8 -14 47470.5 2107.79 16
0 -8 -14 44500.1 2055.81 1
0 8 -14 46618 1869.92 15
0 -8 -14 45959.9 2242.08 4
0 -8 -15 7965.51 708.375 14
0 -8 -15 6733.97 629.776 1
0 -8 15 7335.98 561.405 1
0 -8 -15 8354.37 733.335 16
0 -8 15 7416.58 828.245 5
0 -8 15 6865.14 537.484 11
0 8 -15 7233.49 773.132 10
0 8 -15 7628.32 813.1 9
0 -8 15 8304.13 861.889 7
0 -8 15 6952.57 619.065 21
0 -8 -15 6896.5 523.588 2
0 -8 15 6846.68 755.752 20
0 8 -15 6333.11 504.701 15
0 -8 -15 6906.63 753.062 4
0 -8 16 64.28 251.815 7
0 -8 16 154.374 172.894 21
0 -8 16 384 269.314 5
0 8 -16 -173.181 406.475 10
0 -8 -16 44.5354 193.554 16
0 8 -16 -181.453 321.944 9
0 -8 -16 -78.3568 159.276 1
0 -8 16 198.955 129.591 1
0 -8 16 117.536 221.19 20
0 -8 -16 169.162 259.927 4
0 8 -17 636.526 270.868 3
0 -8 17 464.599 297.827 7
0 -8 17 657.336 249.127 21
0 -8 17 501.422 155.607 1
0 -8 17 335.537 273.357 5
0 8 -17 414.389 288.161 10
0 -8 17 1026.24 347.491 20
0 -8 -17 666.533 297.653 16
0 8 -17 996.587 389.142 9
0 -8 -17 645.086 331.532 4
0 -8 18 24894.6 1669.36 5
0 8 -18 22266.4 1543.47 9
0 8 -18 22291.9 1509.26 10
0 -8 18 22715.4 1603.6 7
0 -8 -18 26316.8 1510.89 16
0 -8 18 27952.2 1642.04 20
0 -8 -18 23244.2 1550.47 4
0 -8 -18 24629.7 1538.3 3
0 8 -18 23812 1518.77 3
0 -8 18 24303.4 1365.24 21
0 8 -19 7844.79 871.991 9
0 8 -19 6708.2 798.83 10
0 -8 19 7380.69 888.622 7
0 -8 19 7615.21 734.395 21
0 -8 -19 7220.12 852.716 4
0 -8 -19 9807.03 914.759 16
0 -8 19 8748.57 892.9 20
0 -8 -19 8000.31 861.685 3
0 8 -19 6739.3 819.292 3
0 -8 20 6966.86 719.044 21
0 -8 -20 6536.15 816.989 4
0 8 -20 5680.93 747.754 10
0 -8 -20 7894.01 848.439 16
0 -8 -20 5753.9 788.092 3
0 8 -20 5154.23 734.827 3
0 -8 -21 332.962 307.125 4
0 -9 0 80.1227 96.2696 20
0 9 0 374.589 182.027 15
0 -9 0 37.1087 145.39 15
0 9 0 96.0514 94.0979 9
0 9 0 -37.9293 174.855 11
0 -9 0 34.1056 161.539 11
0 9 0 55.0126 111.846 10
0 -9 0 104.105 109.544 10
0 -9 0 272.253 150.634 2
0 9 0 56.3615 101.577 2
0 -9 0 144.66 147.041 16
0 9 0 29.4303 115.315 16
0 -9 -1 1911.7 265.887 20
0 -9 1 1970.98 288.613 20
0 -9 -1 2738.22 378.065 11
0 9 1 2102.41 355.101 11
0 9 -1 2796.8 398.56 11
0 -9 1 2927.56 341.014 10
0 9 -1 2533.99 374.117 15
0 -9 1 2512.14 396.631 15
0 -9 -1 2355.93 314.359 2
0 -9 1 2184.65 328.813 2
0 -9 -1 1972.18 329.526 16
0 9 1 1831.76 288.034 16
0 -9 -1 2191.8 141.667 21
0 9 -1 2684.39 339.965 10
0 9 1 2497.04 312.041 10
0 9 1 2356.21 275.669 9
0 9 -1 2275.69 297.717 9
0 9 -1 2804.32 342.221 2
0 9 1 2473.33 314.861 2
0 9 -1 2354.51 332.561 16
0 9 1 2161.31 320.419 17
0 -9 2 262115 8333.99 20
0 -9 -2 254665 8103.03 20
0 -9 -2 270753 7841.26 21
0 -9 2 229993 7753.32 21
0 -9 -2 286515 8443.24 11
0 9 -2 255251 8317.53 16
0 9 2 261640 8266.75 17
0 9 2 263810 8257.16 16
0 -9 -2 258389 8261.89 2
0 -9 -2 275584 8414.98 16
0 -9 2 289810 8510.02 15
0 9 -2 272045 8446.58 15
0 9 2 270817 8100.09 9
0 9 -2 283516 8311.73 9
0 9 -2 273695 8355.36 10
0 9 2 270874 8185.53 10
0 9 -2 269531 8309.73 2
0 9 2 286860 8279.71 2
0 9 -2 303833 8575.26 11
0 -9 2 266651 8295.95 10
0 -9 -3 3819.03 322.575 20
0 -9 3 4868.95 487.578 20
0 -9 -3 4109.55 261.583 21
0 -9 3 3524.97 204.574 21
0 -9 -3 4600.81 480.634 11
0 -9 3 3440.36 429.505 11
0 9 3 3966.16 409.126 16
0 -9 3 3812.24 469.086 15
0 -9 -3 4124.64 412.377 2
0 9 3 4570.58 481.04 18
0 9 3 4008.51 413.538 17
0 9 -3 3720.43 436.828 16
0 9 -3 3912.27 456.114 15
0 -9 -3 4135.63 457.789 16
0 -9 -3 4198.92 497.73 15
0 9 3 4014.22 364.011 10
0 9 -3 3802.92 415.968 9
0 9 3 4081.57 331.679 9
0 9 -3 4657.61 475.795 10
0 9 -3 4400.04 445.339 2
0 9 3 4066.24 401.542 2
0 -9 3 4164.53 435.795 10
0 9 -3 4171.51 491.716 11
0 9 -4 155848 5173.29 16
0 -9 -4 159414 5132.05 16
0 9 -4 148929 5120.05 15
0 -9 -4 179556 5288.75 15
0 9 -4 151130 4606.62 3
0 -9 -4 152401 5019.87 2
0 -9 -4 136512 4579.25 3
0 9 4 153785 5139.54 18
0 9 4 148583 5007.44 17
0 -9 4 157459 5186.81 15
0 -9 -4 145466 4728.13 20
0 -9 4 153601 5186.01 20
0 -9 -4 150572 4701.23 21
0 -9 4 138037 4605.2 21
0 -9 -4 158839 5162.21 11
0 -9 4 164153 5152.21 11
0 9 -4 160219 5252.63 11
0 -9 4 161368 5118.16 10
0 9 4 159317 4994.66 2
0 9 4 150820 4657.7 8
0 -9 -4 150514 5217.09 1
0 9 -4 151939 5109.5 9
0 9 4 155441 4857.65 10
0 9 -4 157079 5179.28 10
0 9 4 148523 4758.09 9
0 9 4 155884 5018.74 16
0 -9 -5 597.232 248.339 15
0 9 -5 792.726 217.009 15
0 -9 5 591.384 202.939 20
0 -9 -5 1087.53 133.623 20
0 -9 5 1054.09 131.691 21
0 -9 -5 745.323 139.426 21
0 -9 -5 1018.23 211.873 2
0 -9 -5 934.654 258.957 1
0 -9 5 1136.31 255.783 10
0 9 5 837.027 216.88 17
0 9 -5 1142.01 146.266 3
0 -9 -5 1113.64 136.904 3
0 9 5 737.169 214.266 18
0 9 -5 1363.29 298.071 16
0 -9 -5 952.048 232.92 16
0 9 5 1215.1 156.749 9
0 9 -5 824.32 232.137 9
0 9 5 902.478 95.7827 8
0 -9 5 1028.65 229.799 11
0 -9 -5 861.068 232.446 11
0 -9 6 9853.34 780.646 20
0 -9 -6 8970.97 678.921 16
0 9 -6 9134 684.877 15
0 -9 -6 9854.34 749.43 15
0 9 -6 9159.02 498.459 3
0 -9 -6 7485.09 450.962 3
0 -9 -6 9470.14 727.115 18
0 9 6 8749.56 635.007 17
0 9 6 9923.5 726.509 18
0 -9 -6 8569.14 683.611 11
0 -9 6 10773 726.249 11
0 -9 6 8846.71 703.056 4
0 -9 -6 8431.49 361.167 20
0 -9 -6 9998.04 541.208 21
0 -9 6 9112.34 467.362 21
0 -9 -6 8619.73 710.531 1
0 -9 -6 9832.37 632.366 2
0 9 -6 8866.43 724.003 9
0 -9 7 6831.94 669.245 20
0 -9 -7 7632.09 624.808 16
0 -9 -7 9628.6 729.602 15
0 9 -7 7620.51 623.215 15
0 -9 -7 6864.29 449.626 3
0 9 -7 7277.21 479.4 3
0 -9 -7 7615.03 658.506 18
0 9 7 7654.2 597.834 17
0 -9 -7 7411.55 674.309 14
0 -9 -7 8797.06 610.87 13
0 -9 -7 7952.65 524.779 6
0 9 7 8412.3 677.449 18
0 -9 7 7914.82 625.673 11
0 -9 -7 6750.02 611.593 11
0 -9 7 8787.62 704.015 4
0 -9 -7 7549.78 546.738 2
0 9 -7 7869.57 649.257 2
0 -9 -7 7604.05 501.287 21
0 -9 7 6956.65 433.812 21
0 -9 -7 7801.87 669.422 1
0 9 -7 8129.17 716.638 10
0 9 -8 118405 4483.01 10
0 -9 -8 123583 4324.86 16
0 -9 -8 128132 4342.25 17
0 9 -8 123306 4285.46 15
0 -9 -8 126503 4415.84 15
0 -9 -8 106125 4000.06 3
0 9 -8 117499 4070.65 3
0 -9 -8 123810 4440.96 14
0 -9 -8 127868 4223.71 13
0 9 8 123535 4270.3 17
0 -9 -8 130924 4422.13 18
0 -9 -8 124453 4054.81 6
0 -9 -8 120383 4296.84 11
0 -9 8 123163 4267.63 11
0 -9 -8 128314 4452.62 5
0 -9 8 127320 4423.8 4
0 -9 -8 118578 4125.91 2
0 9 -8 131402 4402.68 2
0 -9 8 122242 4526.21 20
0 -9 -8 132202 4130.59 21
0 -9 8 127490 4017.9 21
0 -9 -8 114431 4355.88 1
0 9 -9 32368.6 1685.25 10
0 -9 -9 34300.2 1619.05 18
0 -9 -9 33980.1 1570.46 17
0 -9 -9 33028.5 1553.31 16
0 9 -9 33745.8 1503.08 15
0 -9 -9 30950.8 1581.78 15
0 9 -9 32768.9 1405.43 3
0 -9 -9 27155 1310.39 3
0 -9 -9 34980.8 1661.17 14
0 -9 -9 33248.7 1456.13 13
0 -9 -9 32248 1292.85 6
0 -9 -9 31500.8 1136.51 12
0 -9 9 35846.8 1531.71 11
0 -9 -9 31074.5 1500.12 11
0 -9 9 30391.8 1596.41 4
0 -9 -9 33058.3 1638.75 5
0 -9 -9 30446.6 1365.1 2
0 -9 9 31250.2 1677.39 20
0 -9 -9 31178.3 1572.06 1
0 -9 9 31496.2 1308.13 21
0 -9 -9 35746 1432.16 21
0 -9 -10 65678 2561.66 18
0 -9 -10 63803.5 2483.06 16
0 -9 -10 62761.1 2488.32 17
0 -9 -10 64204.4 2564.45 15
0 9 -10 62423.9 2379.89 15
0 -9 -10 59655.5 2096.31 7
0 -9 -10 54594.8 2447.09 1
0 -9 -10 62400.3 2552.83 14
0 -9 -10 62881.8 2358.03 13
0 9 -10 57831 2309.64 3
0 -9 -10 61286.5 2127.2 6
0 -9 10 63603 2388.04 11
0 -9 -10 61240.3 2399.63 11
0 -9 -10 58513.7 2555.67 5
0 9 -10 59926.9 2613.03 9
0 9 -10 60954.8 2644.48 10
0 -9 -10 58349.4 2239.58 2
0 -9 -10 62975.2 2332.76 21
0 -9 10 58148.4 2206.39 21
0 -9 10 59476.1 2641.01 20
0 -9 -10 57924.3 2042.32 19
0 -9 -11 15774.8 1006.41 16
0 9 -11 17467.5 961.457 15
0 -9 -11 15186.1 715.053 7
0 -9 -11 15585.1 1029.33 1
0 -9 -11 16161.6 1060.06 14
0 -9 -11 16659.9 951.134 13
0 9 -11 15876.6 955.851 3
0 -9 -11 16093 724.869 6
0 -9 11 14724.4 911.608 11
0 -9 -11 16046.7 957.805 11
0 -9 -11 16099 1125.39 5
0 -9 -11 16697.1 866.557 2
0 -9 -11 17946.5 969.205 21
0 -9 11 16467.1 874.08 21
0 9 -11 17259.9 1176.58 10
0 9 -11 17708.7 1176.12 9
0 -9 11 16934.5 1165.92 20
0 9 -12 22825.9 1149.7 15
0 -9 -12 21395.8 890.347 7
0 -9 -12 24103 1333.64 14
0 -9 -12 22858.3 1080.8 2
0 -9 -12 23906.3 1199.55 13
0 -9 -12 20346.1 1241.23 1
0 9 -12 23487.5 1244.51 3
0 -9 -12 21628.4 1170.26 11
0 -9 12 25875.4 1215.51 11
0 -9 12 23128.9 1433.82 20
0 -9 12 20019.6 1077.56 21
0 -9 -12 23769.7 1214.98 21
0 -9 -12 22415.1 1253.31 16
0 9 -12 22913.6 1435.16 10
0 9 -12 23910.2 1452.99 9
0 -9 -12 23222.9 1369.22 4
0 9 -13 376.809 183.673 15
0 -9 -13 43.7434 177.874 14
0 -9 -13 170.077 218.68 13
0 -9 -13 302.429 204.65 1
0 9 -13 -56.6415 221.924 9
0 9 -13 39.0536 220.516 3
0 -9 13 306.356 173.001 11
0 -9 -13 227.209 179.865 11
0 -9 13 113.72 195.399 20
0 -9 -13 203.042 234.019 4
0 9 -13 169.03 252.434 10
0 -9 -13 296.145 141.938 2
0 -9 -13 253.993 176.35 21
0 -9 13 91.1692 140.14 21
0 -9 -13 -323.668 317.01 16
0 -9 -14 65993.9 2736.03 16
0 -9 -14 72408.9 2682.95 13
0 -9 -14 64325.6 2733.07 1
0 -9 14 65185.3 2580.45 21
0 -9 14 74863.9 2613.73 11
0 -9 -14 66456.4 2585.2 11
0 9 -14 68782.9 2999.61 10
0 9 -14 71649.4 3042.55 9
0 -9 -14 67994.4 2913.3 4
0 -9 -14 67197.2 2465.51 2
0 9 -14 68033.6 2516.3 15
0 9 -14 62898.7 2721.67 3
0 -9 -14 59597.6 2668.69 3
0 9 -15 883.785 212.677 15
0 -9 -15 898.388 289.71 3
0 9 -15 774.952 285.511 3
0 9 -15 615.219 299.876 9
0 -9 -15 963.302 278.418 1
0 -9 15 870.275 220.14 1
0 -9 15 931.555 217.873 11
0 -9 15 1069.56 381.338 5
0 -9 -15 945.476 331.825 4
0 -9 -15 174.525 293.19 16
0 -9 15 852.513 239.094 21
0 -9 15 789.74 328.535 7
0 9 -15 1025.12 365.559 10
0 -9 -16 76877.6 3329.45 3
0 9 -16 79439.2 3347.94 3
0 -9 16 88834.7 3097.85 1
0 -9 -16 81909.1 3280.95 1
0 -9 16 86559.8 3607.33 20
0 -9 16 83089.4 3636.74 5
0 -9 16 94333.5 3118.23 11
0 -9 16 82895.6 3664.13 7
0 -9 -16 87254.8 3370.84 16
0 -9 16 79000.7 3170.2 21
0 9 -16 83417.9 3561.92 10
0 9 -16 87693.6 3640.02 9
0 -9 -16 85047.1 3534.09 4
0 9 -17 -103.938 287.917 3
0 -9 -17 -104.097 282.757 3
0 -9 17 202.475 211.013 21
0 -9 17 70.038 215.239 7
0 -9 17 207.055 280.586 5
0 -9 17 270.063 160.723 1
0 -9 -17 239.735 243.655 4
0 9 -17 -66.0478 295.882 9
0 9 -17 189.57 274.628 10
0 -9 17 -63.8969 196.367 20
0 -9 -17 -48.2663 203.111 16
0 -9 -18 2728.35 506.623 16
0 -9 18 3199.99 568.843 20
0 9 -18 2835.48 582.893 10
0 -9 18 3896.34 503.108 21
0 -9 -18 2530.15 533.973 4
0 -9 -18 1830.29 481.196 3
0 9 -18 2145.48 469.848 3
0 9 -19 232.056 267.475 3
0 -9 -19 58.6383 284.971 3
0 -9 -19 191.116 317.231 4
0 -9 -19 55.4169 275.97 16
0 -9 19 360.46 234.84 21
0 9 -20 14359.2 1208.61 3
0 -9 -20 15308.5 1264.37 3
0 -9 -20 16445 1305.61 4
0 10 0 230144 7331.86 10
0 10 0 216697 7218.58 9
0 10 0 230949 7556.28 11
0 -10 0 209493 7257.45 20
0 10 0 221004 7340.23 16
0 10 0 218091 7339.39 17
0 -10 0 230360 7481.3 11
0 -10 0 234161 7414.68 2
0 10 0 227561 7338.43 2
0 -10 1 32646.4 1549.31 2
0 -10 -1 35280.2 1553.63 2
0 -10 -1 30844.6 1403.15 20
0 -10 1 29427.2 1463.72 20
0 -10 -1 36186.1 1636.16 11
0 10 -1 35144.6 1679.4 11
0 -10 -1 31152.5 1045.1 21
0 -10 1 38517.5 1732.36 15
0 -10 -1 35532 1659 16
0 10 -1 35215.2 1663.09 15
0 10 1 32057.3 1490.22 16
0 10 -1 33290.3 1535.69 16
0 10 1 33754.4 1523.34 17
0 10 -1 36027.5 1546.21 2
0 10 1 36028.1 1527.7 2
0 10 1 34200.5 1411.7 9
0 10 -1 34284.4 1533.99 10
0 10 -1 31807.6 1447.59 9
0 10 1 31783 1444.95 10
0 -10 -2 35539.6 1226.74 21
0 -10 -2 36546.5 1639.23 2
0 -10 -2 37424.7 1741.19 11
0 10 -2 38492.3 1705.76 16
0 10 2 36351.9 1619.34 16
0 10 2 37125.5 1639.98 17
0 10 -2 36684.6 1646.83 2
0 10 2 37641 1618.85 2
0 -10 -2 39337.2 1769.31 16
0 10 -2 36793.1 1753.05 15
0 -10 2 43521.9 1888.6 15
0 10 -2 42600.8 1880.09 11
0 10 2 36508.4 1558.29 10
0 10 -2 35409.9 1609.69 9
0 10 2 37084.9 1498.73 9
0 10 -2 38022.7 1694.03 10
0 -10 2 40403.6 1726.71 20
0 -10 -2 35220.6 1496.13 20
0 10 2 36670.3 1720.68 18
0 10 -3 -36.6378 182.454 16
0 10 3 458.532 181.951 16
0 -10 -3 -75.304 153.11 16
0 -10 -3 286.495 217.878 15
0 10 -3 239.132 162.064 15
0 -10 3 -41.8705 236.412 15
0 -10 3 163.313 39.345 21
0 -10 -3 178.69 62.26 21
0 -10 -3 180.908 87.4329 20
0 -10 3 186.187 166.854 20
0 -10 -3 132.218 203.19 1
0 10 3 -62.5932 179.967 17
0 -10 -3 381.127 194.261 11
0 -10 3 37.4188 157.5 11
0 10 3 97.6341 106.141 10
0 10 -3 -36.8386 138.698 10
0 10 3 -37.9863 136.932 18
0 -10 -3 251.312 132.239 2
0 10 3 147.512 132.212 2
0 10 -3 -33.809 110.26 2
0 10 3 200.859 104.723 9
0 10 -3 167.529 162.844 9
0 10 -4 385.338 177.993 16
0 -10 -4 259.967 185.262 16
0 10 4 274.09 144.682 16
0 10 4 513.282 105.184 8
0 -10 4 407.827 242.967 15
0 -10 -4 286.8 189.208 15
0 10 -4 624.989 216.707 15
0 -10 4 278.221 161.982 20
0 -10 -4 561.759 133.621 20
0 -10 -4 446.531 99.6524 21
0 -10 4 338.141 69.0913 21
0 10 -4 313.867 161.162 2
0 -10 -4 429.078 173.406 2
0 10 4 348.253 167.239 2
0 10 4 421.087 146.915 10
0 10 -4 352.035 195.087 10
0 10 4 344.346 159.939 17
0 10 4 267.259 161.066 18
0 10 -4 108.106 130.355 9
0 10 4 408.917 113.213 9
0 10 -4 395.074 56.3802 3
0 -10 -4 613.459 243.026 1
0 -10 -4 727.472 235.601 11
0 -10 4 445.358 197.873 11
0 10 5 3976.12 484.195 18
0 -10 5 5863.08 595.981 20
0 -10 -5 4808.87 321.651 20
0 -10 5 6898.73 603.282 11
0 -10 -5 6038.06 574.647 11
0 10 5 5328.76 479.999 2
0 -10 5 4447.84 279.175 21
0 -10 -5 5539.52 363.39 21
0 10 5 4709.55 476.839 17
0 -10 -5 5992.89 612.967 1
0 -10 -5 6052.6 612.838 15
0 10 -5 4662.1 528.401 15
0 10 -5 4987.67 555.595 16
0 -10 -5 4709.42 506.609 16
0 10 -5 5918.52 310.878 3
0 -10 -5 4676.51 275.978 3
0 -10 -5 5810.95 501.058 2
0 10 -5 6006.4 597.97 10
0 10 -5 6302.62 580.663 9
0 10 5 5346.62 276.92 8
0 10 5 4676.47 339.838 9
0 10 6 108033 3906.87 17
0 -10 -6 115152 4025.65 16
0 -10 -6 124007 4154.1 15
0 10 -6 114006 4025.41 15
0 10 -6 116647 4133.09 16
0 -10 -6 103134 3528.81 3
0 -10 -6 115177 3879.04 2
0 10 -6 111693 3568.27 3
0 10 6 111619 4041.43 18
0 -10 6 106063 4100.13 20
0 -10 -6 106829 3996.77 11
0 -10 6 121717 4046.95 11
0 -10 6 113136 4039.66 4
0 -10 -6 112552 4129.74 1
0 -10 -6 121325 3671.88 21
0 -10 -6 110267 3456.06 20
0 -10 6 105928 3525.02 21
0 10 6 107900 3529.89 9
0 10 -6 119165 4117.02 9
0 -10 7 5598.9 618.671 20
0 -10 -7 6458.7 600.009 16
0 10 -7 6261.57 592.216 15
0 -10 -7 6057.55 628.339 15
0 10 -7 6504.98 422.295 3
0 -10 -7 5207.09 376.422 3
0 10 7 6458.91 566.588 17
0 -10 -7 6953.48 644.051 18
0 -10 -7 6675.31 671.226 14
0 -10 -7 6894.02 559.192 13
0 -10 -7 6237.28 490.071 6
0 10 7 6434.97 611.49 18
0 -10 -7 5371.19 564.5 11
0 -10 7 6832.3 612.855 11
0 -10 7 5843.47 595.545 4
0 -10 -7 6829.71 538.695 2
0 -10 -7 6969.61 467.244 21
0 -10 7 5226.35 363.729 21
0 -10 -7 4886.64 571.814 1
0 10 -7 6504.54 647.711 9
0 -10 -8 14544.6 948.562 16
0 10 -8 15259.7 945.687 15
0 -10 -8 12236.5 688.886 3
0 10 -8 15013.6 761.565 3
0 -10 -8 13831.5 988.349 14
0 -10 -8 15491.1 894.324 13
0 10 8 14791.7 905.247 17
0 -10 -8 15091.3 1006.86 18
0 -10 -8 14806.6 787.431 6
0 -10 -8 13949.9 931.461 11
0 -10 8 13654 906.337 11
0 -10 -8 16366.9 806.012 21
0 -10 8 12958.3 674.869 21
0 -10 -8 12754.1 951.035 1
0 10 -8 13169.6 1002.69 10
0 -10 -8 15213.4 850.91 2
0 -10 8 14625.6 1044.78 20
0 -10 -9 5443.1 469.553 2
0 10 -9 6032.6 564.526 15
0 -10 -9 4494.44 403.037 3
0 10 -9 5224.2 443.723 3
0 -10 -9 5693.95 581.732 17
0 -10 -9 5469.08 567.024 16
0 -10 -9 4808.4 575.724 14
0 -10 -9 5313.02 503.586 13
0 -10 -9 5191.63 421.925 6
0 -10 -9 5591.98 352.125 12
0 -10 9 5768.92 557.535 11
0 -10 -9 4499.4 517.627 11
0 -10 -9 5369.12 597.749 5
0 -10 -9 5051.01 567.544 1
0 10 -9 5615.59 654.178 10
0 -10 9 6154.84 674.088 20
0 -10 9 5385.57 408.601 21
0 -10 -9 5482.6 459.008 21
0 -10 -10 11697.9 722.518 2
0 -10 -10 12671 883.515 16
0 10 -10 13764.9 862.464 15
0 -10 -10 10261.1 676.292 3
0 10 -10 11529.7 725.612 3
0 -10 -10 11163 464.033 12
0 -10 -10 13942.8 833.09 13
0 -10 -10 12346.2 660.975 6
0 -10 -10 10841.7 455.3 12
0 -10 10 11742.6 811.964 11
0 -10 -10 12527.2 851.784 11
0 -10 -10 12925.3 978.386 5
0 -10 -10 13206.1 944.74 1
0 -10 10 10874 652.241 21
0 -10 -10 12776.9 772.164 21
0 10 -10 13337.6 1024.75 10
0 -10 10 10513.2 931.361 20
0 -10 -10 12093.4 621.391 19
0 -10 -11 2283.88 403.673 16
0 -10 -11 2155.79 225.837 7
0 10 -11 2910.67 388.118 15
0 -10 -11 2522.63 357.878 13
0 -10 -11 1985.59 307.929 3
0 10 -11 2025.68 315.502 3
0 -10 -11 2115.03 298.944 2
0 -10 -11 2168.34 243.921 6
0 -10 -11 1964.68 342.722 11
0 -10 11 1963.87 348.574 11
0 -10 -11 2242.48 200.347 19
0 -10 11 2132.2 422.598 20
0 -10 -11 1793.59 358.812 1
0 10 -11 1742.26 410.336 9
0 -10 -11 2067.28 327.571 21
0 -10 11 1888.06 274.943 21
0 10 -11 1563.92 402.822 10
0 -10 -12 51531.3 2412.71 1
0 10 -12 58270.8 2285.79 15
0 -10 -12 59747.5 2316.67 13
0 -10 -12 54950.1 2391.07 16
0 10 -12 54814.8 2274.08 3
0 -10 -12 53040.3 2220.41 3
0 -10 12 61591.9 2338.05 11
0 -10 -12 55369.5 2320.83 11
0 -10 12 54235.1 2591.82 20
0 -10 -12 57071.5 2159.98 2
0 -10 -12 60423.5 2310.42 21
0 -10 12 52806 2144.21 21
0 10 -12 57114.4 2632.06 10
0 10 -12 59195.7 2645.5 9
0 -10 -12 58413.4 2541.09 4
0 10 -13 2589.27 371.809 15
0 -10 -13 2488.22 389.854 13
0 -10 -13 2795.66 452.038 1
0 -10 13 2308.74 331.678 21
0 -10 -13 2485.93 329.33 2
0 -10 13 3400.26 415.523 11
0 -10 -13 2364.58 384.336 11
0 10 -13 3012.85 544.992 10
0 -10 13 2047.23 440.305 20
0 -10 -13 2409.19 376.028 3
0 10 -13 2918.79 430.965 3
0 -10 -13 2140.33 409.618 16
0 10 -13 2275.4 483.852 9
0 -10 -13 2214.45 449.945 4
0 -10 14 11537.9 770.878 21
0 -10 -14 11193.4 875.649 16
0 -10 14 10518.6 798.219 1
0 -10 -14 10141.1 864.117 1
0 10 -14 11479.2 864.929 3
0 -10 -14 9556.28 800.672 3
0 -10 14 10649.7 770.327 11
0 10 -14 12648 1099.09 9
0 10 -14 10685 1013.29 10
0 -10 14 11813.7 1038.56 20
0 10 -14 10542.5 740.64 15
0 -10 -14 11581.3 695.747 2
0 -10 -14 11813.1 993.359 4
0 -10 15 7413.48 864.785 5
0 -10 -15 8121.77 772.657 16
0 -10 -15 6324.74 669.106 3
0 10 -15 6770.72 686.357 3
0 -10 15 7477.12 640.043 21
0 -10 -15 6736.48 783.902 4
0 -10 -15 7804.96 743.724 1
0 -10 15 7816.37 653.07 1
0 -10 15 8117.38 646.225 11
0 10 -15 7890.27 870.729 10
0 10 -15 7728.27 863.703 9
0 -10 16 2721.31 561.929 5
0 -10 16 2186.44 347.743 1
0 -10 -16 2351.19 415.742 1
0 -10 -16 2413.24 467.356 16
0 10 -16 2043.3 530.35 10
0 -10 -16 3014.41 556.333 4
0 -10 16 2188.43 379.477 21
0 -10 -16 1974.94 429.451 3
0 10 -16 1839.4 427.658 3
0 -10 16 2432.7 548.135 7
0 10 -16 1752.34 467.781 9
0 -10 -17 3598.28 605.016 4
0 10 -17 3476.44 547.228 3
0 -10 -17 4354.65 594.786 3
0 -10 17 4416.62 466.964 1
0 10 -17 3977.08 666.255 10
0 -10 17 4236.43 656.616 20
0 -10 -17 3868.16 583.044 16
0 -10 17 4573.47 517.697 21
0 -10 -18 63033.6 2963.11 4
0 10 -18 60081.9 2807.01 3
0 -10 -18 62296.5 2852.13 3
0 -10 18 66711.3 2687.88 21
0 -10 -19 2244.85 521.58 3
0 10 -19 2482.14 529.46 3
0 -10 -19 3341.67 605.675 4
0 11 0 318.7 163.232 16
0 11 0 -58.4511 179.625 9
0 11 0 34.4687 145.044 2
0 -11 0 75.3955 135.844 2
0 -11 0 31.8226 124.663 20
0 11 0 -67.2934 200.232 10
0 11 0 -71.2747 222.429 17
0 -11 0 -207.503 255.07 11
0 -11 0 -92.0119 295.718 15
0 -11 -1 39286.8 1841.53 11
0 -11 -1 34940.8 1599.1 20
0 -11 1 36237.6 1691.71 20
0 11 1 39473.7 1690.65 10
0 11 -1 39792.2 1690.81 9
0 11 -1 40042.7 1758.57 10
0 11 1 40611.6 1626.99 9
0 11 1 35793.7 1796.58 18
0 11 1 35625.6 1695.52 17
0 11 -1 37272.6 1728.16 16
0 11 1 38762.4 1720.49 16
0 -11 1 41383.8 1931.07 15
0 -11 -1 40808.3 1911.51 15
0 -11 -1 37919 1749.08 2
0 11 -1 36613.5 1701.68 2
0 11 1 39869.1 1726.07 2
0 11 -2 32787.1 1538.06 2
0 11 2 31811.6 1486.64 2
0 -11 -2 32514.2 1629.79 11
0 -11 -2 30678.7 1377.32 20
0 -11 2 34021.4 1587.23 20
0 11 -2 33047.1 1574.65 10
0 11 -2 31229.6 1490.16 9
0 11 2 32024 1438.21 10
0 11 2 31847.6 1373.53 9
0 11 2 31624.3 1608.46 18
0 11 -2 29035.7 1515.48 16
0 11 2 31743.9 1519.93 17
0 11 2 32521.7 1510.72 16
0 -11 -2 34402.6 1674 16
0 11 -2 30687.3 1623.11 15
0 -11 -2 31115.5 1516.16 2
0 -11 2 36721.1 1744.73 15
0 -11 -2 29313.8 1655.65 1
0 -11 3 6101.65 591.05 20
0 -11 -3 6078.13 462.138 20
0 11 -3 7150.17 644.12 10
0 11 3 6989.45 531.761 10
0 11 3 6362.18 470.527 9
0 11 -3 6458.76 588.497 9
0 11 3 5776.23 598.86 18
0 11 3 6056.17 583.126 17
0 -11 -3 6217.26 319.19 21
0 -11 3 5583.68 606.814 11
0 -11 -3 6354.38 636.619 11
0 -11 -3 4976.32 599.887 1
0 11 -3 5746.19 594.92 16
0 11 3 6115.38 570.32 16
0 11 -3 5592.43 599.142 15
0 -11 -3 6057.57 618.696 16
0 -11 -3 7052.02 596.564 2
0 -11 3 6987.58 700.332 15
0 11 3 6283.61 556.382 2
0 11 -3 6216.85 576.758 2
0 -11 -4 103138 3567.76 20
0 -11 4 100217 3964.51 20
0 11 4 106346 3691.78 10
0 11 4 111285 3623.54 9
0 11 -4 108414 4006.72 10
0 11 -4 108089 3938.63 9
0 11 -4 108497 4019.91 15
0 -11 -4 109562 3997.46 16
0 11 4 106368 3862.36 17
0 11 4 108777 4004.28 18
0 -11 -4 110009 3446.35 21
0 -11 4 122164 4055.99 11
0 -11 -4 106422 3993.51 11
0 -11 -4 105282 4100.7 1
0 -11 -4 108615 3867.69 2
0 11 -4 104008 3962.71 16
0 11 4 109083 3851.96 16
0 11 4 111956 3853.98 2
0 11 -4 112240 3951.83 2
0 11 4 108370 3485.91 8
0 11 -5 22849.4 1262.93 15
0 11 -5 21418.5 1244.9 16
0 -11 -5 22296.5 1242.96 16
0 11 5 21640.2 1155.91 17
0 -11 -5 21081.2 1116.79 2
0 -11 -5 20950.2 870.379 20
0 -11 5 20137.6 1229.12 20
0 -11 -5 21267.5 864.974 21
0 -11 5 19190 740.044 21
0 -11 5 22358.6 1238.93 11
0 -11 -5 23067.6 1278.76 11
0 -11 -5 19437.6 1251.43 1
0 11 -5 22006.6 1274.5 10
0 11 -5 20756.7 1206.7 9
0 11 5 20979.7 910.487 9
0 11 5 20567.5 778.879 8
0 11 -5 19063 708.842 3
0 11 5 22807.4 1257.46 18
0 11 5 22542.2 1128.17 2
0 11 -6 2596.12 399.78 15
0 11 6 1565.21 302.835 17
0 11 -6 1739.62 381.453 10
0 11 -6 2589.12 415.711 9
0 11 6 2273.72 236.115 9
0 -11 -6 2392.77 425.922 11
0 -11 6 2610.03 414.834 11
0 -11 -6 2626.9 261.41 21
0 -11 6 2207.44 195.585 21
0 -11 -6 2155.52 191.207 20
0 -11 -6 2210.68 378.262 16
0 -11 6 2372.15 421.071 20
0 11 -6 2251.59 203.652 3
0 -11 -6 2712.09 358.998 2
0 -11 -6 2249.18 192.46 3
0 -11 -6 2807.89 451.436 1
0 11 6 2696.24 418.813 18
0 11 -7 17457 1104.85 15
0 -11 7 16825.8 1174.99 20
0 -11 -7 19337.3 1058.68 13
0 -11 -7 17430.1 778.991 3
0 -11 -7 19871.7 1043.35 2
0 11 -7 19553.3 822.552 3
0 -11 -7 22868.5 1221.78 16
0 -11 -7 18285.8 1147.49 11
0 -11 7 20936.3 1182.22 11
0 -11 -7 18648 1202.43 1
0 11 -7 19353 1201.12 9
0 11 7 19563.9 1175.43 18
0 -11 7 17157.9 765.223 21
0 -11 -7 19416.2 888.213 21
0 11 7 18032.1 1056.14 17
0 11 -8 47069.7 2086.22 15
0 -11 8 42740.8 2185.08 20
0 11 -8 49566.8 1765.73 3
0 -11 -8 46787.6 1939.37 2
0 -11 -8 43240.3 1703.44 3
0 -11 -8 51245.9 2026.97 13
0 -11 -8 50793.6 2152.62 16
0 -11 -8 49162.4 1900.08 6
0 -11 -8 47495 2122.04 11
0 -11 8 53079.3 2152.31 11
0 -11 -8 42938 2153.3 1
0 11 -8 47355.2 2209.12 9
0 11 8 46749.9 2142.26 18
0 11 8 48584.1 2047.17 17
0 -11 8 46020.2 1692.29 21
0 -11 -8 48384.8 1821.89 21
0 11 -9 70652.7 2534.1 3
0 -11 -9 64016.3 2471.55 3
0 -11 -9 72355.4 2681.25 2
0 11 -9 74601.7 3086.02 10
0 11 -9 67372.3 2978.57 9
0 -11 -9 77840.4 2790.65 13
0 -11 -9 73273.1 2596.43 6
0 11 -9 77988.2 2882.49 15
0 -11 -9 69266.8 2434.34 12
0 -11 -9 72168.9 2874.24 11
0 -11 9 83845.2 2936.84 11
0 -11 -9 69702.5 2963.93 1
0 -11 -9 73884.3 2887.74 16
0 -11 9 63766.7 2433.35 21
0 -11 -9 76660.9 2618.58 21
0 11 9 74720.7 2821.59 17
0 -11 9 71576.5 3062.3 20
0 -11 10 89052.4 3611.12 20
0 -11 -10 93039.1 3157.82 21
0 -11 10 88318.6 3003.08 21
0 -11 -10 89080.1 3046.53 6
0 -11 10 89446 3335.75 11
0 -11 -10 89249.5 3365.64 11
0 -11 -10 84507.8 3472.05 1
0 11 -10 93302 3350.83 15
0 -11 -10 90223.9 3407.55 16
0 11 -10 89052.9 3608.85 10
0 11 -10 82741.8 3061.9 3
0 -11 -10 76592.5 3003.74 3
0 -11 -10 86122.1 3144.02 2
0 -11 -10 94677.1 3284.64 13
0 -11 -11 49014.6 1995.63 13
0 -11 11 43261.8 2255.91 20
0 -11 -11 46408.6 2106.78 16
0 -11 -11 42523.8 1808.89 3
0 11 -11 48377.6 1897.84 3
0 -11 -11 45305.2 2049.29 11
0 -11 11 48212.2 2052.25 11
0 -11 -11 46596.6 1872.7 2
0 11 -11 46364.3 2309.69 10
0 11 -11 49126 2035.67 15
0 -11 -11 48029.3 1920.93 21
0 -11 11 41313.4 1741.86 21
0 -11 -11 41789.2 2118.76 1
0 11 -12 1900.98 350.496 15
0 11 -12 1787.22 496.622 10
0 -11 -12 2366.31 366.202 13
0 -11 -12 1948.01 325.937 3
0 11 -12 2571.32 375.648 3
0 -11 -12 1998.28 425.21 4
0 -11 -12 2807.36 446.189 16
0 -11 -12 2947.44 443.188 11
0 -11 12 2588.09 416.681 11
0 -11 -12 2412.43 328.075 2
0 11 -12 2291.9 512.032 9
0 -11 -12 2222.65 355.869 21
0 -11 12 2379.61 317.609 21
0 -11 -12 1630.49 377.409 1
0 -11 12 2453.56 516.308 20
0 -11 13 -253.747 257.899 20
0 -11 -13 34.0651 206.084 3
0 11 -13 70.7626 176.176 3
0 11 -13 -128.227 417.961 10
0 -11 -13 -54.5619 229.606 4
0 -11 -13 162.807 192.773 11
0 -11 13 152.286 180.317 11
0 -11 -13 81.8905 125.847 2
0 -11 -13 45.5263 279.821 16
0 -11 13 198.55 147.812 21
0 11 -13 -125.909 335.096 9
0 -11 -13 258.515 186.325 1
0 -11 13 212.201 190.134 1
0 11 -13 315.065 182.424 15
0 -11 14 21919 1215.02 11
0 -11 -14 22035.5 1421.68 4
0 -11 -14 18491.9 1153.26 3
0 11 -14 20430.8 1204.31 3
0 -11 14 23564.6 1532.74 20
0 11 -14 24148.1 1560.24 9
0 11 -14 19620.6 1460.53 10
0 -11 -14 22388.2 1335.31 16
0 -11 -14 20109.6 1325.62 1
0 -11 14 23238.3 1275.9 1
0 -11 14 20552.9 1099.38 21
0 -11 -15 11696.2 1003.34 4
0 11 -15 8974.41 792.493 3
0 -11 -15 8464.2 764.254 3
0 -11 15 8684.5 948.377 20
0 11 -15 8515.42 949.982 10
0 11 -15 10703 1049.35 9
0 -11 -15 10453.5 899.836 16
0 -11 15 9809.03 733.334 21
0 -11 -15 11267.5 931.839 1
0 -11 15 11463.3 831.576 1
0 -11 -16 48635.3 2454.24 4
0 -11 -16 54642.3 2380.28 16
0 -11 16 51830.1 2180.55 1
0 -11 -16 50029.8 2283.3 3
0 11 -16 48606.8 2268.22 3
0 11 -17 12057.9 977.504 3
0 -11 -17 13423.6 1056.8 16
0 -11 -17 12261.9 1086.35 4
0 11 -18 3037.35 555.401 3
0 11 -19 598.558 329.652 3
0 12 0 1372.7 298.89 16
0 -12 0 1335.58 279.186 20
0 12 0 1810 301.787 9
0 12 0 1373.72 328.262 18
0 12 0 1951.43 346.176 2
0 12 0 659.31 259.804 17
0 12 0 2086.58 349.323 10
0 -12 1 23891.6 1307.23 20
0 -12 -1 26293.7 1271.89 20
0 12 1 24295.6 1327.77 17
0 12 1 27075.6 1363.48 16
0 12 -1 23611.4 1332.74 17
0 12 -1 26600 1379.2 16
0 -12 -1 26735.1 1398.22 2
0 12 1 26307.7 1452.31 18
0 12 -1 26619.1 1368.51 2
0 12 1 28578.2 1382.86 2
0 12 -1 25787.3 1299.74 9
0 12 1 25745.2 1241.19 9
0 12 1 25654.1 1304.55 10
0 12 -1 26556.7 1378.18 10
0 -12 -1 23463.5 1487.44 1
0 -12 -2 214.477 185.152 1
0 -12 2 676.067 212.485 20
0 -12 -2 894.779 209.098 20
0 12 -2 510.263 210.359 9
0 12 2 409.944 149.616 9
0 12 2 1238.75 303.778 18
0 12 2 640.202 252.903 17
0 -12 -2 509.519 200.591 2
0 12 2 799.132 227.469 2
0 12 -2 1308.4 308.336 10
0 12 2 675.831 207.688 10
0 12 -2 527.167 229.683 16
0 12 2 697.025 273.884 16
0 -12 -2 757.716 282.429 16
0 12 3 866.559 221.838 10
0 12 -3 1253.49 319.654 10
0 -12 -3 1029.05 263.28 2
0 12 3 895.782 238.334 2
0 -12 -3 911.867 304.023 1
0 12 3 923.537 172.224 8
0 12 3 686.232 244.995 18
0 12 -3 776.946 258.148 9
0 12 3 922.366 202.668 9
0 12 -3 926.517 287.021 16
0 12 3 940.283 256.069 16
0 -12 -3 1210.83 321.145 16
0 12 3 858.374 273.341 17
0 -12 3 1400.83 307.117 20
0 -12 -3 659.616 182.031 20
0 12 4 2757.77 404.887 17
0 12 4 2853.73 387.476 2
0 -12 -4 2707.48 392.825 2
0 -12 -4 2572.85 454.584 1
0 12 -4 2817.98 427.687 9
0 12 4 2848.71 258.932 8
0 -12 -4 2941.22 304.366 20
0 -12 4 2521.68 411.473 20
0 12 4 2437.59 296.671 9
0 12 -4 2280.91 413.685 10
0 12 -4 3093.4 486.288 15
0 12 4 2906.42 405.719 16
0 -12 -4 2794.65 444.215 16
0 12 4 2557.33 422.93 18
0 12 5 87329.2 3152.4 2
0 -12 -5 83052.9 2817.03 20
0 -12 5 80365 3322.46 20
0 12 5 88150.4 3352.07 18
0 12 5 80878.6 2859.95 9
0 12 5 84922.7 2703.19 8
0 12 5 86773.6 3201.19 17
0 -12 -5 81966.7 3150.47 2
0 12 -5 80054.5 3310.15 15
0 -12 -5 88488.8 3358.05 16
0 12 -5 89449 3336.45 9
0 12 -5 83327.7 3341.82 10
0 -12 -5 82299.9 3433.96 1
0 12 6 34582.3 1746.03 18
0 -12 -6 34618.3 1240.23 20
0 -12 -6 36960.6 1328.59 21
0 -12 6 35251 1806.37 20
0 12 6 36228.6 1330.4 9
0 12 -6 31782.6 1127.66 3
0 12 -6 33721.8 1782.56 10
0 12 -6 34985.3 1757.53 9
0 12 6 35780.7 1656.6 17
0 -12 -6 34938.3 1849.67 1
0 12 -6 34494 1745.56 15
0 -12 -6 36803.6 1772.82 16
0 -12 -6 35724.5 1618.04 2
0 -12 -7 32677.1 1239.28 3
0 12 -7 35562.5 1275.61 3
0 -12 -7 36612.3 1640.89 2
0 -12 7 33947.6 1250.18 21
0 -12 -7 36605.4 1400.92 21
0 -12 7 35531.2 1868.06 20
0 -12 -7 37800.7 1802.77 16
0 12 -7 39435.2 1827.02 15
0 12 7 37253.5 1701.64 17
0 12 7 39438.4 1845.92 18
0 12 -7 37596.8 1854.29 9
0 12 -7 38672.6 1916.01 10
0 -12 -7 33826.1 1845.72 1
0 -12 -8 22677.7 1204.49 13
0 12 -8 21171.1 907.1 3
0 -12 -8 19735.7 877.028 3
0 -12 -8 22207.2 1151.09 2
0 12 -8 22210.5 1287.71 15
0 12 8 22493.1 1231.74 17
0 -12 -8 21133.6 1094.78 6
0 -12 8 19550.2 858.732 21
0 -12 -8 21846.9 996.034 21
0 -12 8 20832.8 1371.38 20
0 12 8 22611.3 1326.07 18
0 -12 -8 25171 1358.72 16
0 12 -8 21760.2 1355 9
0 -12 -8 21067.5 1367.37 1
0 -12 9 4398.55 345.018 21
0 12 -9 3887.99 514.759 15
0 -12 -9 6351.12 653.715 16
0 -12 9 4364.03 619.768 20
0 12 9 4939.89 536.672 17
0 -12 -9 4880.37 489.306 2
0 -12 -9 4339.25 363.599 3
0 12 -9 4268.85 372 3
0 12 -9 4590.44 617.537 9
0 -12 -9 5387.4 540.344 13
0 -12 -9 4037.59 569.192 1
0 -12 10 4607.1 373.508 21
0 12 -10 5310.21 581.402 15
0 -12 -10 5783.01 618.656 16
0 12 -10 4533.96 643.538 9
0 -12 10 5797.89 708.674 20
0 -12 -10 4750.6 629.32 1
0 12 -10 4995.72 685.906 10
0 -12 -10 5894.04 518.815 2
0 12 -10 4397.25 412.686 3
0 -12 -10 4211.73 395.76 3
0 -12 -10 6054.27 567.281 13
0 -12 -11 23969.1 1143.14 3
0 12 -11 24012.9 1169.55 3
0 -12 -11 25714.9 1243.3 2
0 -12 11 26039.7 1619.94 20
0 12 -11 25551 1614.66 10
0 12 -11 25538.9 1372.43 15
0 -12 -11 24266.9 1500.11 1
0 -12 -11 27546 1480.01 16
0 -12 11 23522.2 1088.81 21
0 12 -12 17229.2 986.373 3
0 -12 -12 17736.2 991.433 2
0 -12 -12 16368.7 955.071 3
0 -12 12 20453.3 1414.91 20
0 12 -12 18778.6 1130.88 15
0 -12 12 20102.8 1239.24 1
0 -12 -12 18830.5 1288.46 1
0 12 -12 19238 1398.03 10
0 -12 -12 19160.8 1231.61 16
0 -12 -13 27899.8 1640.92 1
0 -12 13 30006.5 1574.84 1
0 -12 -13 26539.5 1619.34 4
0 12 -13 27879.7 1379.89 3
0 -12 13 30461.5 1813.91 20
0 12 -13 26356.5 1420.51 15
0 12 -13 28942.5 1775.36 9
0 12 -13 29382.9 1800.41 10
0 -12 -13 28155.6 1569.87 16
0 -12 14 22492.6 1324.86 1
0 -12 -14 21251.3 1413.69 1
0 -12 -14 21240.8 1429.73 4
0 12 -14 22043.2 1227.18 3
0 -12 14 25896.5 1650.39 20
0 -12 -14 23075.8 1396.86 16
0 12 -14 23793.8 1611.26 10
0 12 -14 21940.9 1547.08 9
0 -12 14 22312.7 1632.57 7
0 -12 -15 2049.42 470.741 16
0 -12 -15 2621.21 519.824 4
0 -12 -15 3314.72 543.558 1
0 -12 15 3322.72 468.515 1
0 12 -15 2261.75 436.221 3
0 -12 -16 3179.86 573.019 16
0 -12 16 3657.68 498.187 1
0 -12 -16 4038.39 615.181 4
0 12 -16 3684.12 521.134 3
0 12 -17 10338.1 892.724 3
0 12 -18 1469.33 393.466 3
0 13 0 -34.4678 171.615 9
0 13 0 153.586 215.43 18
0 13 0 -78.9391 242.587 10
0 -13 0 -36.4957 177.332 20
0 -13 0 116.227 209.412 1
0 13 1 65790.9 2789.71 18
0 13 -1 63085.7 2795.69 18
0 13 1 62930.8 2631.98 17
0 13 -1 63063.1 2647.42 17
0 13 1 62171.8 2481.92 9
0 13 -1 67129.1 2602.41 9
0 13 -1 66711.9 2672.53 10
0 13 1 67883.1 2611.35 10
0 -13 1 62055.4 2599.37 20
0 -13 -1 64559.8 2521.83 20
0 -13 -1 66707.6 2936.97 1
0 -13 -2 13767.5 982.195 2
0 13 2 15041.1 1080.76 18
0 13 2 15575.2 1022.32 17
0 -13 -2 15537.6 1174.99 1
0 13 -2 15478.4 1037.14 10
0 13 -2 14212 963.266 9
0 13 2 16023.2 898.186 9
0 13 2 16338.7 967.469 10
0 -13 2 14211.7 984.388 20
0 -13 -2 13722.7 854.234 20
0 13 3 138048 4620.95 2
0 -13 -3 128084 4897.67 1
0 -13 -3 130190 4354.44 20
0 -13 3 120455 4639.16 20
0 -13 -3 139981 4865.05 16
0 13 3 132418 4243.31 8
0 13 3 130155 4761 18
0 13 3 130828 4604.74 17
0 -13 -3 127816 4627.76 2
0 13 -3 129553 4704.15 10
0 13 3 122405 4342.21 9
0 13 -3 123928 4595.45 9
0 13 4 148.379 234.399 18
0 13 4 497.954 220.389 2
0 -13 -4 161.46 191.362 2
0 -13 -4 200.927 218.479 16
0 13 4 120.681 247.394 17
0 -13 4 617.093 273.045 20
0 -13 -4 363.355 156.293 20
0 13 4 371.825 123.258 8
0 13 4 343.067 159.981 9
0 13 -4 439.874 229.367 9
0 -13 -4 -58.8274 230.615 1
0 13 -4 438.263 280.097 10
0 -13 -5 44969.4 1728.71 20
0 -13 -5 44243.5 2296.32 1
0 13 -5 48623.4 2250.05 10
0 13 -5 46797.8 2168.73 9
0 13 5 50940.4 2252.56 18
0 -13 -5 51132.2 2266.04 16
0 -13 -5 48039.5 2075.8 2
0 13 5 47089.8 1613.65 8
0 13 5 47582.3 1799 9
0 -13 5 46274.4 2214.47 20
0 13 5 47247.8 2078 17
0 -13 -6 38.0662 143.278 2
0 -13 -6 -59.2404 193.099 1
0 13 -6 -160.76 285.231 10
0 13 6 53.3816 104.121 9
0 13 -6 147.28 199.584 9
0 -13 -6 246.44 207.408 16
0 13 6 -40.2112 200.215 17
0 -13 6 262.845 205.94 20
0 -13 -6 38.6433 76.6679 20
0 13 6 249.255 209.777 18
0 -13 -7 12313.3 1043.92 1
0 13 -7 11082.2 964.825 9
0 13 -7 12277.3 1019.75 10
0 13 7 12897.1 911.931 17
0 13 7 13481.1 1008.68 18
0 -13 -7 15081.9 1062.39 16
0 -13 -7 13561.1 893.804 2
0 -13 7 12334.5 1020.1 20
0 13 -8 35.5589 75.1486 3
0 13 8 164.904 179.191 17
0 -13 -8 216.138 161.4 2
0 -13 -8 655.185 289.426 1
0 13 -8 -58.5685 246.473 10
0 13 8 101.782 206.908 18
0 -13 -8 196.527 213.547 16
0 13 -8 272.466 229.325 9
0 -13 8 57.5898 187.736 20
0 13 -8 48.1489 276.833 15
0 13 -9 51626.6 2390.83 9
0 -13 -9 47676.1 2042.64 2
0 13 -9 47775.4 1744.89 3
0 -13 -9 45526 2362.25 1
0 -13 9 54145.8 2389.91 1
0 13 -9 46702.2 2214.82 15
0 -13 -9 50951.9 2285.76 16
0 13 9 48513.2 2154.43 17
0 -13 9 47160.6 2368.26 20
0 -13 10 7490.68 835.167 20
0 13 -10 7298.78 718.999 15
0 -13 -10 6653.68 778.345 1
0 -13 10 7164.71 768.796 1
0 -13 -10 6889.65 715.024 16
0 -13 -10 7221.25 616.01 2
0 13 -10 7231.36 493.357 3
0 13 -10 6540.15 761.46 9
0 -13 11 11267.5 1022.28 20
0 13 -11 9737.94 645.889 3
0 -13 -11 9518.11 952.686 1
0 -13 11 11529.1 955.264 1
0 -13 -11 10154.6 893.115 16
0 13 -11 11720.7 1077.47 10
0 13 -11 10038.4 979.245 9
0 -13 12 67.0628 241.662 20
0 13 -12 27.2185 147.864 3
0 -13 12 102.988 176.924 1
0 -13 -12 -122.051 273.378 1
0 -13 -12 50.4973 197.82 16
0 13 -12 -68.5737 268.632 10
0 -13 13 8861.47 973.976 20
0 -13 -13 10484.2 983.011 1
0 -13 13 9608.34 857.055 1
0 -13 -13 9024.74 847.774 16
0 -13 -13 9275.34 903.578 4
0 13 -13 9216.34 688.63 3
0 13 -14 946.348 278.178 3
0 -13 -14 558.165 278.76 1
0 -13 14 781.819 281.851 1
0 -13 -14 998.847 388.98 4
0 -13 -14 619.329 337.222 16
0 -13 -15 37395 2043.85 1
0 -13 15 37218.7 1874.6 1
0 -13 16 6990.86 706.402 1
0 14 0 4718.27 605.734 17
0 14 0 6383.28 599.765 9
0 14 0 5085.31 578.748 10
0 -14 0 5092.75 548.917 20
0 -14 0 5517.27 712.755 1
0 14 0 5609.47 684.213 18
0 14 1 90062 3424.32 17
0 14 -1 88440.1 3437.8 17
0 -14 -1 83952.4 3653.99 1
0 14 -1 92274 3452.14 10
0 14 1 91852.5 3277.19 9
0 14 -1 86119 3317.12 9
0 14 1 89747.5 3352.84 10
0 -14 -1 85389.1 3251.31 20
0 -14 1 81499.5 3324.15 20
0 14 1 88802.3 3571.2 18
0 14 -1 89176.5 3606.18 18
0 14 2 1234.61 357.294 18
0 14 -2 1837.62 411.338 18
0 14 2 1038.9 351.373 17
0 14 -2 1978.5 402.184 17
0 14 2 1655.11 268.943 8
0 -14 -2 1201.39 384.861 1
0 14 2 1012.28 279.525 10
0 14 -2 1456.35 348.786 10
0 14 -2 1252.56 310.591 9
0 14 2 1410 277.424 9
0 -14 2 1778.19 360.713 20
0 -14 -2 1602.37 290.254 20
0 -14 -3 510.17 184.787 20
0 -14 3 47.1874 191.851 20
0 -14 3 122.918 231.332 1
0 -14 -3 191.247 229.737 1
0 14 -3 176.284 238.898 18
0 14 3 53.1576 182.66 18
0 14 3 -129.574 331.837 17
0 14 3 127.314 117.587 8
0 -14 -3 89.8421 169.094 2
0 14 3 29.338 142.579 9
0 14 -3 -98.7901 283.996 10
0 -14 -4 1828.1 270.668 20
0 -14 4 1493.85 362.234 20
0 -14 -4 1578.49 377.253 16
0 14 4 1532.95 217.459 8
0 -14 -4 1525.89 328.449 2
0 -14 -4 2182.63 475.608 1
0 -14 4 2258.09 476.089 1
0 14 4 1857.51 398.368 18
0 14 -4 1639.09 363.144 9
0 14 4 1717.09 273.711 9
0 14 -4 1653.71 383.988 10
0 14 4 1285.31 336.058 17
0 -14 -5 31893.4 1839.32 1
0 -14 5 33355.6 1820.13 1
0 14 -5 29089.5 1604.92 9
0 14 -5 31028.2 1704.29 10
0 14 5 29774.1 1535.97 17
0 -14 -5 29692.4 1544.42 2
0 14 5 30113.2 1286.31 9
0 14 5 27638.6 1074.95 8
0 -14 -5 31790.4 1724.11 16
0 -14 5 28068.8 1621.75 20
0 14 5 30294.7 1672.18 18
0 -14 -6 779.352 249.079 2
0 -14 6 778.788 332.594 1
0 -14 -6 1754.57 458.084 1
0 14 6 1227.38 358.071 18
0 14 -6 778.824 288.463 9
0 14 6 636.503 159.691 9
0 14 6 257.235 243.008 17
0 -14 -6 1124.49 359.291 16
0 -14 6 329.414 260.914 20
0 14 -6 1359.1 399.331 10
0 14 -7 44855.1 2197.94 9
0 14 -7 44165.3 2251.81 10
0 -14 7 42215.8 2200.42 20
0 -14 -7 50295.2 2283.63 16
0 14 7 45651.1 2058.54 17
0 -14 -7 41855.9 1963.3 2
0 14 7 43411.8 2176.03 18
0 -14 7 49046.8 2330.83 1
0 -14 -7 43624.2 2321.51 1
0 -14 -8 261.876 266.478 1
0 -14 8 176.557 263.972 1
0 14 8 324.952 242.975 18
0 14 -8 512.956 284.083 9
0 14 8 523.716 255.694 17
0 -14 -8 636.596 276.738 16
0 -14 8 419.54 276.589 20
0 14 -8 492.85 307.018 10
0 -14 -8 656.149 226.214 2
0 -14 -9 1418.93 292.952 2
0 14 -9 961.271 408.305 10
0 14 9 1820.47 373.083 17
0 -14 9 1497.92 403.515 20
0 -14 -9 1588.89 375.44 16
0 14 -9 1374.55 412.95 9
0 -14 -9 1445.71 424.617 1
0 -14 9 1510.8 396.646 1
0 -14 10 2202.16 477.21 20
0 -14 -10 2496.64 474.055 16
0 14 -10 2437.3 489.915 9
0 -14 10 2464.16 475.239 1
0 -14 -10 2171.75 474.055 1
0 -14 -11 25033.7 1500.73 16
0 -14 11 24584.4 1520.73 1
0 -14 -11 22363.5 1559.93 1
0 14 -11 23372.5 1580.79 9
0 -14 11 21625.5 1544.28 20
0 -14 12 4000.15 600.258 1
0 -14 -12 3050.2 571.948 1
0 -14 -12 3372.29 542.802 16
0 -14 -13 29512.7 1751.22 4
0 -14 -13 30199.9 1850.92 1
0 -14 13 30501.7 1727.46 1
0 -14 -13 33540.6 1784.15 16
0 -14 -14 3025.69 580.764 1
0 -14 14 2485.52 466.576 1
0 -14 15 7901.88 807.31 1
0 15 0 -283.154 425.917 17
0 -15 0 40.6525 192.529 20
0 -15 0 336.398 273.513 1
0 15 0 -39.4004 222.44 9
0 15 0 176.118 247.036 18
0 15 1 10305.3 939.69 18
0 15 -1 10458.3 962.245 18
0 15 -1 10101.2 872.153 10
0 15 -1 10899.4 844.769 9
0 15 1 11860.7 823.268 9
0 -15 1 10474.5 837.971 20
0 -15 -1 10275 777.087 20
0 -15 -1 12372.6 1102.98 1
0 15 1 10397 895.921 17
0 15 -1 10017.5 880.261 17
0 15 1 10424.4 719.515 8
0 15 -2 8311.34 865.549 18
0 15 2 10785.2 947.768 18
0 15 2 8184.9 789.776 17
0 15 -2 8928.73 829.758 10
0 15 2 9765.98 721.521 9
0 15 -2 9557.32 797.997 9
0 -15 2 9389.58 817.877 20
0 -15 -2 9708.49 713.856 20
0 -15 -2 11679.2 1061.33 1
0 15 -2 8455.64 820.049 17
0 15 2 8373.77 611.343 8
0 15 3 36453.8 1950.23 18
0 15 3 37051 1832.88 17
0 15 -3 37329.5 2036.28 18
0 15 3 37088.2 1625.67 9
0 15 -3 39523.5 1873.75 9
0 15 -3 34022.7 1852.71 10
0 -15 3 37233.8 1868.6 20
0 -15 -3 35748.1 2072.64 1
0 -15 3 33598.8 1995.61 1
0 15 -3 37859.5 1882.73 17
0 15 3 35904.6 1476.68 8
0 15 4 16872.2 1216.93 18
0 15 -4 15134.1 1243.49 18
0 15 4 17142.5 1142.42 17
0 15 -4 18608.9 1259.69 10
0 15 -4 15488.6 1118.87 9
0 -15 4 16415.8 1157.27 20
0 -15 -4 16625.5 1331.08 1
0 -15 4 18202 1333.8 1
0 15 4 15840.3 910.469 9
0 15 4 17301.1 798.277 8
0 15 -5 16343.2 1150.19 9
0 15 -5 16638.3 1205.46 10
0 15 5 15361.9 1060.57 17
0 -15 -5 13831.6 1130.96 16
0 15 5 13184.5 1089.22 18
0 -15 5 16041 1169.12 20
0 -15 5 16490.5 1265.21 1
0 -15 -5 16604.1 1304.65 1
0 15 5 14444.6 825.461 9
0 -15 -6 922.317 295.231 2
0 -15 -6 910.592 357.845 1
0 -15 6 768.664 319.918 1
0 15 6 814.184 283.433 17
0 15 -6 816.298 330.164 9
0 -15 6 856.631 323.392 20
0 15 -6 891.562 366.176 10
0 -15 -6 748.964 320.166 16
0 15 6 906.565 314.907 18
0 15 -7 26235 1576.84 9
0 15 -7 24213.8 1589.02 10
0 -15 -7 24561.3 1543.94 16
0 -15 7 24854.2 1560.03 20
0 -15 -7 24192.3 1368.14 2
0 15 7 23331.1 1505.58 18
0 15 7 27743 1469.21 17
0 -15 -7 24351.6 1662.16 1
0 -15 7 24557.9 1599.17 1
0 15 -8 12995.2 1091.85 9
0 15 -8 11080.1 1061.23 10
0 -15 -8 13077.6 1076.02 16
0 -15 8 11420.9 1047.37 20
0 -15 -8 13573 945.163 2
0 -15 -8 12941.8 1172.38 1
0 -15 8 12425.6 1106.81 1
0 15 8 14344.6 1008.62 17
0 15 8 13885 1104.1 18
0 15 -9 41529.6 2204.13 9
0 -15 9 41680.5 2233.7 20
0 -15 -9 43577.6 2361.2 1
0 -15 9 39857.1 2177.23 1
0 15 9 44232.9 2044.36 17
0 -15 -9 42870.5 2163.25 16
0 -15 10 3808.02 646.617 20
0 -15 -10 5804.27 796.977 1
0 -15 10 5033.06 699.944 1
0 -15 -10 6279.17 732.606 16
0 -15 -11 36876.8 2193.84 1
0 -15 11 40558 2123.14 1
0 -15 -11 41231 2094.74 16
0 -15 -12 72.37 324.2 1
0 -15 12 -59.5641 303.546 1
0 -15 13 3164.52 545.056 1
0 -15 -13 1806.73 501.811 1
0 -15 14 2729.33 515.847 1
0 16 0 38106 1696.98 8
0 16 0 36092.8 1765.37 9
0 -16 0 37509.5 1801.34 20
0 -16 0 36467.4 2142.18 1
0 16 0 36712.4 2030.45 18
0 16 0 36978.9 1902.27 17
0 16 1 31809.5 1443.83 8
0 16 -1 30666.6 1680.83 10
0 16 1 29857.2 1526.76 9
0 16 -1 31877.3 1625.75 9
0 -16 1 34175.7 1682.07 20
0 -16 -1 33334 1993.19 1
0 16 1 28731.8 1774.72 18
0 16 -1 27039.5 1743.19 18
0 16 1 32262.6 1712.52 17
0 16 -1 29744.7 1676.06 17
0 16 2 27713.2 1263.99 8
0 16 -2 24402.8 1526.67 10
0 16 2 27146.6 1382.48 9
0 16 -2 29387.5 1556.42 9
0 -16 2 26249.5 1521.16 20
0 -16 2 26599.1 1760.41 1
0 -16 -2 27978.4 1822.43 1
0 16 2 30169 1740.19 18
0 16 2 27507.8 1564.9 17
0 16 -2 27461.1 1713.35 18
0 16 -2 27271.5 1581.32 17
0 16 3 394.824 199.4 9
0 16 -3 590.373 293.023 9
0 16 -3 329.194 304.198 10
0 -16 3 564.104 278.85 20
0 -16 -3 593.629 322.713 1
0 -16 3 419.932 284.779 1
0 16 -3 658.561 335.827 18
0 16 3 363.015 271.303 18
0 16 -3 418.387 295.502 17
0 16 3 -48.128 418.501 17
0 16 -4 1559.96 388.956 9
0 16 4 892.256 254.885 9
0 16 -4 1147.22 395.77 10
0 -16 4 1347.98 376.803 20
0 -16 4 1388.15 453.866 1
0 -16 -4 1803.31 491.117 1
0 16 4 843.362 335.63 18
0 16 -4 1747.68 463.272 18
0 16 4 952.947 345.237 17
0 16 -4 1332.09 363.289 17
0 16 5 21108.6 1410.94 18
0 -16 5 20345.9 1362.63 20
0 -16 -5 19239.8 1512.22 1
0 -16 5 20013 1474.6 1
0 16 5 19981.2 1262.62 17
0 16 -5 21272.2 1509.56 18
0 16 -5 21005.7 1408.31 10
0 16 -5 18988.2 1313.83 9
0 16 6 15385.9 1193.69 18
0 -16 6 13644 1125.75 20
0 -16 6 15119.3 1263.12 1
0 -16 -6 13695.3 1259.88 1
0 16 6 14274.6 1056.27 17
0 16 -6 14459.2 1129.43 9
0 16 -6 16083.7 1230.5 10
0 -16 -7 7974.15 869.163 16
0 16 7 8536.83 898.295 18
0 -16 7 9566.76 991.953 1
0 -16 -7 8078.16 1002.75 1
0 16 -7 8985.38 894.658 9
0 16 7 11243.5 910.894 17
0 -16 7 9418.89 937.216 20
0 -16 8 4330.07 668.489 1
0 -16 -8 4713.2 675.982 16
0 -16 8 4543.89 669.047 20
0 16 8 4226.01 572.418 17
0 16 9 -97.314 247.963 17
0 -16 -9 180.581 292.479 16
0 -16 9 66.2602 345.26 1
0 -16 -10 1017.62 380.435 16
0 17 0 -43.3317 215.751 9
0 17 -1 9118.99 820.28 9
0 17 1 10247.6 823.41 9
0 17 -1 10829.9 813.521 8
0 17 1 10896.4 955.08 17
0 17 -1 10154.9 938.703 17
0 17 -2 23404.1 1373.24 9
0 17 2 20911.5 1195.57 9
0 17 2 22859.1 1396.23 17
0 17 -2 19529.8 1341.21 17
0 -17 2 20344.3 1330.72 20
0 17 -3 7260.81 798.359 10
0 17 -3 9018.69 837.016 9
0 17 3 7622.59 819.905 17
0 17 -3 7572.72 832.118 17
0 -17 3 8005.06 801.229 20
0 17 -4 32805 1824.94 9
0 17 4 36811.4 1848.39 17
0 17 -4 34108.1 1870.11 17
0 -17 4 33340.8 1858.02 20
0 17 -5 10975.4 986.53 9
0 17 -5 11071.7 1004.28 17
0 -17 5 11021.6 1000.84 20
0 17 5 11694.5 973.747 17
0 17 6 297.04 263.722 17
0 -17 6 426.13 288.497 20
0 17 7 2234.46 443.279 17
0 17 8 10088.2 891.912 17
0 -17 -8 9985.63 995.704 16
0 18 0 10673.3 954.263 17
0 18 1 105.689 309.193 17
0 18 -1 108.501 333.434 17
0 18 -1 -47.6192 219.508 9
0 18 2 52.3088 311.303 17
0 18 -2 441.738 274.94 17
0 18 -2 -50.5541 233.054 9
0 18 3 -257.883 404.113 17
0 18 -3 393.156 286.25 17
0 18 -3 480.156 283.996 9
0 18 4 13691 1071.96 17
1 0 0 463.728 77.0274 19
-1 0 0 439.126 76.7722 6
1 0 -1 56608.1 1763.23 12
1 0 1 60620.4 1731.82 13
-1 0 -1 57420.8 1734.94 6
1 0 1 54291.1 1734.32 3
-1 0 1 46336.1 1715.16 8
1 0 -1 54445.8 1741.34 8
-1 0 1 50195.7 1761.3 19
1 0 -1 52850.3 1772.26 19
-1 0 1 52392.6 1681.39 17
-1 0 1 55661.1 1767.54 6
-1 0 1 54356.4 1755.96 12
-1 0 -1 50716 1746.59 12
1 0 1 54641 1755.11 12
-1 0 -1 54725.5 1739.24 3
1 0 -2 587288 16298.5 19
1 0 -2 482412 16253.8 4
1 0 -2 538700 16241.4 8
1 0 -2 524730 16228.2 9
-1 0 -2 487374 16223.3 13
1 0 2 550997 16242.6 13
1 0 2 532577 16237.5 3
-1 0 -2 546565 16253.9 3
1 0 -2 551513 16285.5 7
-1 0 2 551430 16241.2 5
-1 0 -2 590710 16267.8 12
1 0 -2 562974 16169.6 2
-1 0 -3 51918.8 1662.1 12
-1 0 -3 52862.3 1697.32 3
1 0 3 55530.8 1691.38 3
1 0 -3 49773 1703.87 7
-1 0 -3 50705.2 1660.23 20
1 0 -3 43878 1662.29 19
1 0 -3 44665.3 1692.56 4
-1 0 3 49236.3 1705.32 4
1 0 -3 48136.7 1640.17 9
1 0 -3 49497.7 1657.24 8
-1 0 -3 44814.6 1657.25 13
1 0 3 54082.8 1688.6 13
-1 0 3 51527.4 1693.27 5
1 0 -3 49332.1 1564.92 2
-1 0 4 569169 18236.6 19
-1 0 -4 653452 18296.3 13
1 0 4 570251 18253.9 13
1 0 -4 634776 18133.9 2
-1 0 -4 628957 18307.6 3
1 0 -4 603996 18297.4 7
1 0 4 610216 18220.1 12
-1 0 4 625334 18322.7 4
1 0 -4 653718 18351.5 4
-1 0 4 555590 18272.7 5
-1 0 -4 632894 18228.2 4
-1 0 4 571697 18176.7 10
1 0 -4 571252 18206.4 9
1 0 -4 635227 18279.8 19
-1 0 -4 627598 18249.1 20
-1 0 -4 622582 18243.1 21
-1 0 4 572258 18233.7 1
-1 0 -5 23800.7 802.825 15
-1 0 5 23312 944.468 19
1 0 -5 23312.9 989.021 7
1 0 5 23821 973.658 13
1 0 5 27510.9 945.525 12
-1 0 5 24195.4 941.939 1
-1 0 -5 25408.4 962.166 4
-1 0 5 23131.3 999.194 5
-1 0 -5 26159.1 967.537 20
-1 0 5 25040.7 1030.04 4
1 0 -5 22166.7 1015.46 4
1 0 5 24657.5 952.554 4
-1 0 5 23252.8 887.462 10
-1 0 5 25170.6 912.79 9
1 0 -5 24195.8 927.299 9
1 0 -5 21091.7 836.564 2
-1 0 -5 25201.5 1026.16 3
-1 0 5 24507.3 961.033 21
-1 0 -5 24500.7 954.973 21
-1 0 -6 4184.78 216.815 15
1 0 -6 4144.49 348.365 7
-1 0 6 4816.12 386.538 4
1 0 -6 4618.14 388.053 4
1 0 6 4756.82 341.23 4
1 0 6 4112.49 305.659 14
1 0 6 4103.29 331.898 13
1 0 6 4843.7 330.615 20
-1 0 -6 4673.14 329.348 20
1 0 6 5154.86 315.21 12
-1 0 6 4713.26 375.344 5
-1 0 -6 4663.82 338.037 4
-1 0 6 5826.95 339.711 1
1 0 -6 4296.04 301.758 9
-1 0 6 4631.01 285.693 10
-1 0 -6 5203.98 348.177 21
-1 0 6 3518.9 300.551 21
1 0 -6 4321.06 259.5 2
-1 0 6 4810.39 324.548 19
-1 0 7 14856.7 670.937 1
1 0 7 14621.2 696.534 14
-1 0 7 16521.1 790.243 7
1 0 -7 16438.6 797.498 7
-1 0 7 15886 715.208 19
-1 0 7 13965.6 778.029 4
1 0 -7 15328 828.332 4
1 0 7 14708.8 739.706 4
1 0 7 15168.9 679.082 12
-1 0 7 15222 551.922 11
-1 0 -7 15444.1 589.955 11
-1 0 7 14250.4 636.639 10
1 0 -7 14547 688.5 9
-1 0 -7 14362 554.084 15
-1 0 7 15488.2 737.573 21
-1 0 -7 14399.7 725.77 21
-1 0 -7 14303.3 736.85 4
-1 0 7 14405.7 787.337 5
1 0 7 14882.1 715.598 20
-1 0 -7 15601.4 738.153 20
-1 0 8 34253.5 1279.02 1
1 0 8 35193.7 1332.4 14
-1 0 8 35424.6 1434.23 7
1 0 -8 33795.4 1416.66 7
-1 0 -8 32329.1 1146.14 15
-1 0 8 35559.5 1336.86 19
1 0 -8 28854.6 1412.74 5
1 0 -8 34753.1 1502.16 4
1 0 8 35640.8 1407.98 4
1 0 8 37222.5 1312.99 12
-1 0 8 34666 1105.41 11
-1 0 -8 35207.4 1154.94 11
-1 0 -8 33595.7 1283.26 10
-1 0 8 32659.8 1243.74 10
1 0 -8 34822.6 1336.73 9
1 0 8 33205.3 1397.27 21
-1 0 8 34137.4 1373.16 21
-1 0 -8 32895.4 1395.45 4
-1 0 8 38730.9 1522.46 5
1 0 8 34933 1362.59 20
-1 0 -8 33071.1 1362.68 20
-1 0 9 11444.7 566.703 1
1 0 9 11778.8 614.758 14
-1 0 9 11717.6 704.625 7
-1 0 -9 11096.1 474.441 15
-1 0 9 11564.9 612.702 19
1 0 -9 10794.1 722.31 5
1 0 9 10696 666.399 4
1 0 -9 11967.1 774.244 4
-1 0 -9 11293.1 440.672 11
1 0 9 11470.4 591.161 12
-1 0 -9 12693.2 609.433 10
-1 0 9 11338.8 553.673 10
1 0 -9 11203.8 621.039 9
-1 0 9 12355 678.67 21
1 0 9 10090.5 651.246 21
-1 0 -9 10917.9 686.742 4
-1 0 9 11209.6 732.92 5
1 0 9 11201.4 637.561 20
-1 0 9 11864.5 643.721 20
-1 0 -9 10936.8 646.475 20
-1 0 10 149966 4597.64 1
-1 0 -10 140074 4475.94 15
1 0 10 153639 4760.87 7
-1 0 10 141778 4844.36 7
1 0 10 140400 4671.44 14
-1 0 10 145693 4689.91 19
1 0 -10 140845 4930.53 5
1 0 -10 144117 4722.34 9
1 0 10 153023 4670.42 12
-1 0 -10 147478 4659.6 10
-1 0 10 149179 4601.5 10
1 0 10 130764 4786.06 21
-1 0 10 146316 4793.64 21
-1 0 10 145027 4738.42 20
-1 0 -10 141482 4774.33 20
1 0 10 144171 4742.81 20
-1 0 -10 147988 4866.22 4
-1 0 10 136696 4914.66 5
1 0 10 149721 4849.88 4
1 0 -10 148528 4996.31 4
-1 0 11 13038.4 596.57 1
-1 0 -11 10785.6 509.972 15
1 0 11 12110.2 656.325 14
1 0 -11 11928.6 845.734 4
1 0 11 11473.8 753.212 4
1 0 11 12032.6 759.774 13
-1 0 11 12791.1 735.829 13
-1 0 11 11475.6 648.653 19
1 0 -11 10691.5 793.231 5
1 0 11 12135.8 638.879 12
-1 0 -11 12745.7 657.249 10
-1 0 11 12380.8 606.484 10
1 0 -11 12338.1 698.324 9
-1 0 11 12692.4 747.204 21
1 0 11 11654.6 748.905 21
1 0 11 12443.2 709.365 7
-1 0 11 11490.7 759.244 7
1 0 11 11642.1 807.651 5
-1 0 -11 11150.1 761.303 4
-1 0 11 12436.9 843.144 5
1 0 11 12770.5 719.015 20
-1 0 11 11592.4 689.045 20
-1 0 -11 11853.8 721.107 20
1 0 -12 84.0317 151.417 4
1 0 12 32.5423 132.309 4
-1 0 12 222.57 175.691 4
-1 0 -12 104.538 136.521 4
1 0 -12 -75.6237 136.956 9
-1 0 12 32.6888 117.811 7
1 0 12 77.0373 92.5558 7
1 0 12 -20.9315 106.688 14
-1 0 -12 128.959 73.8729 15
-1 0 12 -27.7573 95.3892 13
1 0 12 129.371 121.746 13
1 0 12 221.031 141.466 21
-1 0 12 -29.0861 94.8266 21
1 0 12 19.7017 64.2477 12
-1 0 12 257.29 111.738 19
-1 0 12 -27.3365 114.086 1
-1 0 12 177.757 106.875 20
1 0 12 260.887 123.57 20
1 0 -12 195.899 159.29 5
1 0 12 381.729 165.911 5
-1 0 12 40.1599 137.996 5
-1 0 12 130.735 81.3893 10
-1 0 -12 61.7099 74.1502 10
-1 0 13 6687.76 620.52 4
1 0 13 6443.75 582.457 4
1 0 -13 5230.94 594.402 4
-1 0 13 6701.79 383.278 1
-1 0 -13 5330.07 339.087 15
-1 0 13 5571.12 549.063 7
1 0 13 6612.75 525.532 7
1 0 13 6170.53 465.714 14
-1 0 13 6844.83 547.118 13
1 0 13 6131.73 557.967 13
1 0 -13 6901.42 659.877 5
1 0 13 7127.64 473.091 12
-1 0 13 5574.73 596.486 5
1 0 13 6228.9 617.615 5
-1 0 -13 6117.66 587.983 4
-1 0 -13 6383.11 465.766 10
1 0 -13 5885.29 491.68 9
-1 0 13 5572.06 480.77 20
1 0 13 6795.28 525.487 20
-1 0 13 5281.52 500.361 21
1 0 13 6876.48 584.086 21
-1 0 13 6147.56 463.101 19
-1 0 14 49673.4 2184.19 4
1 0 -14 51935.4 2313.9 4
1 0 14 54839.5 2179.24 4
-1 0 -14 42138.6 1670.56 15
-1 0 14 52924.6 2150.25 7
1 0 14 48107.5 1996.02 7
-1 0 14 52337.2 1714.65 1
1 0 14 48670.9 1870.81 14
-1 0 14 52795.8 2071.36 13
1 0 14 51191.5 2139.73 13
1 0 14 51419.1 1879.9 12
1 0 -14 51078.1 1912.84 2
-1 0 14 50375.7 2262.09 5
1 0 14 50089 2230.91 5
-1 0 -14 48905.1 2179.46 4
-1 0 -14 49421.2 1900.33 10
1 0 -14 52503.2 2016.15 9
-1 0 14 47249.2 2052.09 21
-1 0 14 49056.6 1888.83 19
-1 0 14 53543.4 2014.76 20
1 0 14 47853.2 1978.96 20
-1 0 15 13238.2 558.542 1
1 0 15 12662.9 708.906 14
-1 0 15 13632.2 907.294 7
1 0 15 13018.2 820.613 7
-1 0 -15 9813.15 542.73 15
-1 0 15 13108.8 842.893 13
1 0 15 12978.2 892.457 13
1 0 -15 12132.6 726.506 2
1 0 15 13703.1 724.74 12
1 0 15 12400.4 792.034 20
-1 0 15 12258 773.776 20
1 0 15 11702.4 931.437 5
-1 0 15 14581.9 1042.09 5
-1 0 -15 12125.7 922.233 4
-1 0 15 11886 838.96 21
-1 0 15 11806.1 699.947 19
1 0 -15 12231.6 791.792 9
-1 0 -15 12534.7 735.23 10
1 0 15 13523.7 924.015 4
1 0 -15 12364 996.232 4
-1 0 16 161564 4973.97 1
-1 0 -16 133010 5003.63 15
1 0 16 161396 5249.03 14
1 0 -16 172311 5358.44 2
1 0 16 180579 5296.18 12
1 0 16 166220 5480.65 7
-1 0 16 170552 5629.51 7
1 0 16 151169 5576.76 13
-1 0 16 172452 5565.59 13
-1 0 16 169026 5444.91 20
1 0 16 165660 5201.53 19
-1 0 -16 159296 5726.9 4
1 0 16 174108 5842.41 5
-1 0 16 172988 5864.48 5
1 0 -16 157065 5821.28 4
1 0 16 170158 5659.82 4
-1 0 16 167280 5290.4 19
-1 0 -16 162454 5315.36 10
1 0 -16 155829 5416.55 9
1 0 16 165597 5456 20
-1 0 16 169238 5586.66 21
1 0 17 26367.7 1452.58 13
-1 0 17 27129.6 1402.94 13
1 0 17 25754.6 1341.6 7
-1 0 17 26558 1448.65 7
1 0 -17 26646 1252.17 2
1 0 17 26978.5 1131.91 19
-1 0 17 27086.4 1320.02 20
1 0 17 24634 1525.02 5
1 0 -17 25208.6 1593.09 4
-1 0 17 26128.5 1594.17 5
-1 0 -17 25958 1522.99 4
1 0 17 25376.4 1161.98 14
-1 0 17 24847.8 1169.51 19
1 0 17 28024.7 1198.86 12
1 0 -17 28187.1 1361.15 9
-1 0 -17 24804.3 1298.7 9
-1 0 -17 25963.2 1233.87 10
1 0 17 29314.3 1371.17 20
-1 0 17 27586 1442.26 21
1 0 18 22901 1363.09 13
-1 0 18 23629.6 1315.78 13
-1 0 18 24933.3 1377.27 7
1 0 18 23943.2 1268.51 7
-1 0 -18 23530.7 1524.4 3
1 0 18 22676.2 1008.15 19
-1 0 18 25358.4 1256.65 20
-1 0 18 24955 1544.31 5
1 0 -18 22420.7 1516.4 4
-1 0 -18 24087.3 1483.12 4
1 0 18 23439.3 1493.99 5
1 0 18 21605.9 1042.59 14
-1 0 18 22006 1061.23 19
-1 0 -18 21272.3 1195.48 9
1 0 -18 22597.5 1235.74 9
-1 0 -18 23208.4 1152.3 10
1 0 18 22542.6 1066.04 12
-1 0 18 22530 1321.34 21
1 0 18 24245.9 1259.2 20
1 0 19 10718 655.888 12
-1 0 19 10695.5 777.453 20
-1 0 -19 9927.45 1006.45 3
-1 0 19 10260.6 634.376 19
1 0 19 11763.7 824.613 20
-1 0 19 11945.7 908.432 21
1 0 19 10473.8 812.233 7
-1 0 19 9673.75 706.415 6
-1 0 -19 10351.6 777.613 9
-1 0 -19 10332.4 715.043 10
1 0 -19 10561.8 792.702 9
1 0 19 10843 900.309 13
-1 0 19 9313.58 800.388 13
-1 0 19 11539.9 1032.75 5
1 0 19 10858.9 988.437 5
1 0 -19 10205.3 1046.5 4
-1 0 -19 10208.7 962.997 4
1 0 20 23453.1 1554.12 5
-1 0 20 24558.6 1597.75 5
1 0 -20 21261.1 1556.39 4
-1 0 -20 23747.3 1551.16 4
-1 0 -20 22312.4 1263.21 9
1 0 -20 24742.8 1315.09 9
1 0 20 23485.9 1282.23 20
-1 0 20 22059.3 1379.72 21
-1 0 20 24608.9 1199.39 6
1 0 20 20570 1246.83 7
-1 0 20 23494.2 1257.09 20
1 0 20 21691 1389.08 13
-1 0 20 23241.6 1359.92 13
-1 0 -20 22063.8 1564.45 3
1 0 21 134.952 274.33 5
1 0 -21 72.1601 282.701 4
-1 0 -21 192.877 279.434 4
-1 0 21 -52.1447 288.904 21
-1 0 21 213.228 148.046 6
1 0 21 -40.1825 138.099 20
-1 0 21 340.905 205.8 20
1 0 21 109.535 206.158 13
-1 0 21 48.709 190.842 13
1 0 21 293.95 204.069 7
-1 0 -21 -70.1766 373.546 3
1 0 22 46923.7 2140.27 7
-1 0 22 47782.1 2256.18 13
1 0 22 47753.4 2339.14 13
-1 0 -22 46536.1 2472.1 4
-1 0 22 48204.2 2088.4 20
1 0 22 49264.4 2131.05 20
-1 0 23 263.411 221.824 13
1 -1 23 5175.07 597.364 20
-1 1 23 4393.96 588.871 13
1 -1 22 630.986 277.074 20
-1 1 22 103.364 190.973 20
-1 -1 -22 262.675 302.767 4
1 -1 22 332.51 225.042 7
-1 1 22 98.388 185.249 13
1 -1 22 115.871 199.143 13
1 -1 21 4802.1 707.038 5
1 1 -21 4770.34 739.546 4
-1 -1 -21 4464.35 653.672 4
-1 1 21 4233.86 582.318 21
1 -1 21 3518.4 492.566 20
-1 1 21 4455.2 479.988 20
-1 1 21 4614.36 570.435 13
1 -1 21 4511.29 606.713 13
-1 -1 -21 4159.35 705.446 3
1 -1 21 4413.36 551.781 7
-1 1 20 21187.5 1032.48 6
1 -1 20 19015.9 1228.99 7
-1 1 20 18202.6 1064.87 20
-1 -1 -20 19859.6 1397.41 4
1 -1 20 19598.7 1444.94 5
1 1 -20 22040.9 1544.85 4
1 1 -20 21472.5 1265.63 9
1 -1 20 22217.8 1256.52 20
-1 1 20 18949.2 1265.51 21
-1 -1 -20 19882 1466.79 3
1 -1 20 21300 1355.32 13
-1 1 20 21031.7 1253.68 13
1 -1 19 3860.83 363.303 14
-1 -1 -19 4061.02 653.76 3
1 -1 19 4060.88 522.236 7
1 -1 19 4068.61 548.544 13
-1 1 19 3975.97 339.103 12
-1 1 19 3662.66 486.389 13
-1 1 19 3954.27 402.96 6
1 -1 19 3715.75 404.909 12
-1 1 19 4005 326.158 12
1 1 -19 5396.62 717.609 4
1 -1 19 3488.19 609.216 5
-1 -1 -19 4331.55 624.243 4
-1 -1 -19 3729.07 447.68 9
1 1 -19 4061.53 513.988 9
-1 1 19 4049.05 534.824 21
1 -1 19 4213.36 507.558 20
1 -1 19 3833.77 389.961 19
-1 1 19 4148.59 445.623 20
1 -1 18 43436 1763.45 14
1 -1 18 46243.6 2093.26 7
1 -1 18 46903.9 2193.14 13
-1 1 18 48034.4 2090.37 13
1 -1 18 48286.3 1906.45 12
-1 1 18 48833 1881.2 6
1 -1 18 45237.1 1849.28 19
-1 1 18 49799.8 1958.54 20
-1 -1 -18 45245.8 2248.57 4
1 1 -18 47390.3 2390.33 4
1 -1 18 48533.1 2353.78 5
1 -1 18 45994.7 2054.48 20
-1 1 18 44568.4 2110.6 21
-1 1 18 46221.9 1703.59 19
-1 -1 -18 44834.8 1822.34 10
-1 -1 -18 50039.6 1987.56 9
1 1 -18 45707.6 2067.84 9
1 1 -18 52314.2 2018.74 2
-1 -1 -18 46463.1 2351.25 3
1 -1 17 7024.98 513.262 14
1 -1 17 9129.34 732.45 7
1 1 -17 9806.8 678.477 2
1 -1 17 7362.52 709.781 13
-1 1 17 8217.77 677.11 13
-1 1 17 7520.49 564.319 6
1 -1 17 7879.5 587.837 12
-1 1 17 8539.63 617.241 20
1 -1 17 9141.02 711.305 20
-1 1 17 6916.64 796.482 5
1 -1 17 7477.39 801.239 5
1 1 -17 7200.82 798.643 4
-1 -1 -17 6914.08 744.468 4
-1 -1 -17 6766.43 460.628 15
-1 1 17 7730.35 697.643 21
-1 1 17 8111.39 492.728 19
-1 -1 -17 7997.3 554.482 10
1 1 -17 7952.92 685.635 9
-1 -1 -17 8227.85 617.954 9
-1 -1 -16 2974.68 296.767 15
-1 1 16 3274.29 359.484 6
1 -1 16 3005.24 428.654 7
1 1 -16 3774.75 561.301 4
-1 -1 -16 2703.49 447.995 4
1 -1 16 2739.86 321.621 14
1 -1 16 3783.59 482.46 13
-1 1 16 2986.39 394.617 13
1 1 -16 3931.97 410.351 2
-1 1 16 3587.8 316.76 19
1 -1 16 3834.45 392.963 12
-1 1 16 3628.69 543.351 5
1 -1 16 2938.08 496.696 5
-1 1 16 3330.17 440.817 21
1 1 -16 3443.32 440.431 9
-1 1 16 3268.49 372.121 20
1 -1 16 3274.26 425.87 20
-1 -1 -16 3351.49 342.42 10
-1 -1 -15 5429.9 404.112 15
1 -1 15 6628.45 599.016 7
-1 1 15 6887.86 510.891 6
1 -1 15 5964.03 624.835 4
1 -1 15 6970.08 497.488 14
-1 1 15 6663.98 573.271 13
1 -1 15 6631.94 632.964 13
1 1 -15 6521.35 528.167 2
-1 1 15 6595.84 372.808 1
1 -1 15 8037.14 560.817 12
1 -1 15 6537.99 690.672 5
-1 1 15 6550.15 695.181 5
-1 -1 -15 6765.46 680.423 4
1 1 -15 7076.86 738.653 4
-1 -1 -15 7587.52 505.178 10
1 1 -15 6704.28 594.064 9
-1 1 15 7117.57 456.662 19
-1 1 15 7101.97 615.735 21
-1 1 15 7463.32 545.797 20
1 -1 15 8020.41 630.491 20
-1 1 14 67515.8 2273.1 19
-1 -1 -14 58304 2192.68 15
1 -1 14 69288 2560.59 7
-1 1 14 63836.5 2362.43 6
-1 1 14 60470.3 2499.56 7
1 -1 14 65395.6 2622.22 4
1 -1 14 61416.6 2307.73 14
1 -1 14 66783.4 2623.93 13
-1 1 14 67145.8 2498.61 13
1 1 -14 66070.3 2408.5 2
-1 1 14 66589.5 2160.76 1
1 -1 14 66490.5 2404.1 12
-1 -1 -14 62473.1 2282 10
-1 1 14 64998 2387.57 20
1 -1 14 66656.9 2523.16 20
-1 1 14 62519.9 2518.12 21
1 -1 14 58129.3 2514.85 21
-1 -1 -14 70996.1 2635.8 21
-1 -1 -14 62150 2619.67 4
1 1 -14 65120.4 2754.21 4
-1 1 14 68938.7 2763.82 5
1 1 -14 64849.2 2507.16 9
1 1 -13 36292.1 1797.25 4
1 -1 13 37857 1696.97 4
1 -1 13 35537.4 1449.44 14
-1 1 13 37635.1 1631.39 7
1 -1 13 37578.7 1617.68 7
-1 -1 -13 31568.1 1322.78 15
1 -1 13 34361.5 1643.53 13
-1 1 13 35499.4 1547.89 13
-1 1 13 38475.1 1330.43 1
1 1 -13 35622.2 1489.75 2
-1 1 13 37957 1791.28 5
-1 -1 -13 39596.6 1739.39 4
-1 -1 -13 35392.6 1403.84 10
1 1 -13 38399 1616.28 9
-1 -1 -13 38716.3 1673.94 21
1 -1 13 38544.2 1673.68 21
-1 1 13 31861.9 1560.38 21
-1 1 13 38537.3 1507.58 20
1 -1 13 36717 1602.18 20
-1 1 13 34845 1385.39 19
1 1 -12 114555 4121.07 4
1 -1 12 115100 3976.34 4
1 -1 12 112611 3725.82 14
-1 1 12 110715 3890.87 7
1 -1 12 115164 3899.99 7
-1 -1 -12 105708 3586.23 15
-1 1 12 110385 3811.92 13
1 -1 12 96687 3877.71 13
-1 1 12 117711 3598.88 1
1 1 -12 111827 3751.59 2
-1 1 12 119777 4113.12 5
-1 -1 -12 112487 3980.2 4
-1 -1 -12 112896 3657.62 10
1 1 -12 116682 3891.96 9
1 -1 12 107046 3893.44 21
-1 -1 -12 119591 3946.59 21
-1 1 12 100790 3828.32 21
-1 1 12 114102 3752.38 20
1 -1 12 109256 3864.55 20
-1 1 12 113789 3659.79 19
1 -1 11 29150.7 1366.49 4
1 1 -11 29896.7 1470.85 4
1 -1 11 28515.6 1199.12 14
-1 1 11 29109.7 1317.44 7
-1 -1 -11 26733.2 1085.63 15
-1 1 11 30134.1 1270.42 13
-1 1 11 29780.3 1111.35 1
1 1 -11 28347.6 1208.71 2
-1 -1 -11 27436.4 1347.71 4
-1 1 11 30140.2 1450.2 5
-1 -1 -11 28434.3 1136.77 10
-1 1 11 28342.3 1079.18 10
1 1 -11 28583.1 1292.17 9
1 -1 11 27837 1321.36 21
-1 -1 -11 30285.8 1344.95 21
1 -1 11 27960.4 1299.07 20
-1 -1 -11 29000.9 1255.42 20
-1 1 11 29053.9 1212.99 20
-1 1 11 29789.5 1154.54 19
-1 -1 -10 3931.49 397.336 4
1 1 -10 3062.73 393.11 4
1 -1 10 3951.14 401.866 4
1 -1 10 3086.39 301.559 14
-1 1 10 3230.72 315.585 13
-1 -1 -10 3253.61 349.293 21
1 -1 10 3165.32 344.287 21
-1 1 10 4161.66 292.153 1
-1 1 10 3855.3 422.62 5
-1 1 10 3528.08 283.221 19
-1 -1 -10 4097.49 294.249 10
-1 -1 -10 2891.79 178.295 11
-1 1 10 3525.69 250.226 10
-1 1 10 3181.5 347.397 7
1 1 -10 3008.18 289.624 2
-1 -1 -10 3140.07 254.324 15
-1 -1 -10 3239.32 321.068 20
-1 1 10 3954.62 324.04 20
1 -1 10 4083.62 378.988 20
1 1 -10 3586.65 358.294 9
1 1 -10 3373.54 329.211 10
-1 -1 -9 25442.2 1005.18 15
1 1 -9 28052.5 1108.36 2
-1 1 9 26776.5 1197.1 7
-1 1 9 25705.3 1117.02 13
1 1 -9 26024 1289.7 4
1 -1 9 25819.1 1210.74 4
-1 -1 -9 27001.6 1216.68 4
-1 1 9 27237.2 1055.03 1
-1 1 9 28143.4 1308.84 5
-1 1 9 27314.1 1001.23 10
-1 1 9 26928.8 880.524 11
-1 -1 -9 26405.1 1034.37 10
1 1 -9 27722.4 1192.31 9
1 1 -9 24997.7 1123.63 10
-1 1 9 27434.3 1065.07 19
1 -1 9 28810.6 1225.54 21
-1 -1 -9 29595.2 1219.77 21
1 -1 9 25871 1178.15 20
-1 1 9 27151.1 1102.12 20
-1 -1 -9 28794.7 1152.5 20
-1 1 8 5724.18 358.692 19
-1 -1 -8 5428.06 324.767 15
1 1 -8 6005.2 382.717 2
1 -1 8 5306.39 435.57 4
1 1 -8 6285.9 510.25 4
-1 -1 -8 6192.4 451.343 4
-1 1 8 5871.87 435.464 7
-1 1 8 6235.36 399.787 13
-1 -1 -8 5817.5 465.146 5
-1 1 8 5793.78 363.169 1
-1 1 8 6039.32 260.037 11
-1 1 8 5980.26 320.34 10
-1 -1 -8 6088.47 435.857 21
1 -1 8 5142.35 417.366 21
-1 -1 -8 5935.21 398.455 20
1 -1 8 5063.31 408.011 20
-1 1 8 5599.99 472.527 5
1 1 -8 5532.75 415.101 9
1 1 -8 5750.97 406.257 10
-1 1 7 38350.1 1365.14 1
-1 1 7 37808.2 1456.55 7
1 1 -7 36798.4 1359.28 2
-1 -1 -7 35575.9 1293.37 15
-1 -1 -7 38894 1488.52 13
1 -1 7 37329.9 1484.06 13
-1 1 7 37737.4 1370.26 13
1 -1 7 37698.1 1471.83 4
-1 -1 -7 36471.2 1438.37 4
1 1 -7 36054.6 1532.28 4
-1 -1 -7 37277.4 1496.79 5
-1 1 7 38530.5 1228.82 11
-1 1 7 37874.9 1535.75 5
-1 1 7 38521.3 1285.81 10
1 1 -7 36209.7 1434.61 9
1 1 -7 34966.7 1400.33 10
1 -1 7 35333.1 1446.95 20
-1 -1 -7 37799.5 1389.32 20
1 -1 7 39468.3 1475.48 21
-1 -1 -7 39090.2 1456.93 21
-1 1 7 35497.4 1335.55 19
-1 1 6 218023 6614.82 1
1 1 -6 214765 6761.49 7
-1 1 6 222996 6644.01 6
1 1 -6 235005 6609.99 2
-1 -1 -6 211083 6534.77 15
-1 1 6 206332 6572.61 13
-1 -1 -6 213506 6706.59 13
-1 -1 -6 218626 6661.93 4
1 1 -6 222024 6798.73 4
1 -1 6 206644 6684.86 4
-1 -1 -6 210677 6706.71 5
-1 1 6 222335 6488.53 11
-1 1 6 212227 6765.38 5
-1 1 6 211724 6508.95 10
1 1 -6 218179 6683.04 9
-1 1 6 214908 6536.44 9
-1 -1 -6 212900 6606.05 20
1 -1 6 221970 6692.38 21
-1 -1 -6 216708 6671.47 21
-1 1 6 200816 6568.08 19
-1 1 5 104261 3354.61 1
1 -1 5 103762 3200.08 1
-1 -1 -5 106813 3291.67 15
-1 -1 -5 105061 3445.99 3
1 1 -5 106533 3320.05 2
-1 1 5 99815.2 3349.07 6
1 1 -5 109403 3467.87 7
1 -1 5 108499 3434.53 13
-1 1 5 108022 3299.33 13
-1 1 5 105686 3290.08 12
-1 -1 -5 100572 3401.29 13
1 1 -5 104024 3476.26 4
-1 -1 -5 104236 3350.53 4
-1 -1 -5 106106 3404.74 5
-1 1 5 108408 3261.67 11
-1 1 5 100115 3446.81 5
-1 1 5 102205 3255.38 10
1 1 -5 106719 3403.16 9
-1 1 5 106337 3272.45 9
-1 -1 -5 100263 3317.63 20
-1 -1 -5 105857 3384.7 21
-1 1 5 100925 3315.63 19
-1 -1 -4 2399.62 183.447 4
1 1 -4 2391.12 231.804 4
-1 -1 -4 2689.94 190.667 15
-1 -1 -4 2672.78 231.742 3
1 1 -4 2223.22 176.035 2
-1 -1 -4 2570.87 191.132 20
-1 -1 -4 2707.04 213.856 21
1 -1 4 2868.27 234.104 13
-1 -1 -4 1913.06 198.202 13
-1 1 4 2844.72 186.895 12
-1 -1 -4 2425.29 178.604 12
-1 -1 -4 2467.19 206.991 5
-1 1 4 2170.49 198.603 6
-1 1 4 2548.51 177.427 11
-1 1 4 2630.21 174.307 9
1 1 -4 2565.62 219.241 9
1 1 -4 2021.94 217.309 7
1 -1 4 2801.32 159.322 1
-1 1 4 2364.99 204.851 1
-1 1 4 2816.9 205.534 19
-1 -1 -3 155691 5154.08 14
-1 -1 -3 156138 5089.46 15
1 -1 3 172721 5146.63 3
-1 -1 -3 162714 5141.36 3
1 1 -3 159192 5079.7 2
-1 -1 -3 165430 5147.44 13
-1 -1 -3 162153 5096.44 5
-1 -1 -3 162762 5003.01 6
-1 -1 -3 170588 5093.49 12
1 -1 3 184790 5069.28 1
-1 1 3 165956 5120.44 17
1 1 -3 158428 5185.23 7
-1 -1 -3 171433 5046.77 4
1 1 -3 171329 5154.44 9
1 -1 3 164534 5160.7 20
1 1 -2 35044.5 1223.04 7
1 -1 2 32981.1 1165.26 3
-1 -1 -2 34601.1 1176.77 3
1 -1 2 31434.3 1189.64 20
-1 -1 -2 35038.5 1220.71 14
1 1 -2 33313 1115.63 14
1 -1 2 35570.9 1179.42 13
-1 -1 -2 37122.5 1201.81 13
1 -1 2 32335.3 1200.21 12
-1 -1 -2 33511.1 1166.25 12
-1 -1 -2 34911.4 1115.83 6
-1 -1 -2 34361.4 1116.51 5
1 1 -2 33374 1195.85 8
1 1 -2 31371.2 1220.2 19
-1 -1 -2 34619.7 1081.86 18
-1 -1 -2 35049.9 1164.84 19
-1 1 2 33705.9 1163.02 17
1 1 -2 33612.2 1192.08 9
1 1 -2 34329.2 1156.77 2
-1 1 1 15425.7 569.671 17
1 1 -1 13026 577.983 7
-1 -1 -1 14594.9 566.444 8
-1 -1 -1 12451.3 581.193 14
1 1 -1 14974.3 561.112 14
1 1 -1 17302.3 645.773 19
1 -1 1 11925.9 528.149 13
1 -1 1 15134.1 606.598 12
-1 -1 -1 14462.1 584.604 12
1 -1 1 16213 576.697 3
1 -1 1 14515.4 594.739 11
-1 1 1 14603.2 591.438 11
-1 1 1 14986.8 559.209 18
-1 -1 -1 16680 605.205 19
1 1 -1 14442.5 568.579 2
1 -1 1 14228.6 583.902 6
-1 1 1 15427.9 597.89 6
-1 -1 -1 15002.6 567.661 3
-1 1 1 15686.4 613.719 1
1 1 -1 15988 599.332 8
1 1 -1 17170 609.7 9
1 -1 0 386693 12947 12
-1 1 0 394694 12948.8 12
-1 1 0 438964 12968.4 1
1 -1 0 481043 12995 1
-1 1 0 436843 12922.9 16
-1 1 0 432883 12971.5 11
1 -1 0 473143 12993.3 11
-1 1 0 418187 12953.1 6
1 -1 0 445999 12967.9 6
-1 1 0 432230 12900.7 18
-1 -1 0 453206 12947.8 8
1 1 0 401149 12930.9 8
-1 -1 0 423397 12951.4 14
1 1 0 432136 12952.8 14
-1 -1 0 438924 12986.7 19
1 1 0 431382 12983.1 19
1 -1 -1 14570.1 609.464 17
-1 1 -1 16550.1 613.476 16
-1 -1 1 17467.3 656.433 7
1 1 1 16053.2 650.8 14
1 -1 -1 14824.8 634.542 6
-1 -1 1 17152.4 685.409 19
1 -1 -1 16190.3 632.571 12
-1 1 -1 16324.6 653.713 12
-1 1 -1 18165.4 664.992 11
1 -1 -1 17497.6 659.406 11
-1 -1 1 17522.8 576.956 5
-1 -1 1 15274.7 599.522 4
-1 1 -1 18454.5 651.263 20
-1 -1 1 15579.2 631.459 8
-1 -1 1 17086.5 643.792 9
1 -1 -1 16317.3 666.968 1
-1 1 -1 17977.4 639.55 1
-1 -1 2 26543.9 1010.75 19
1 -1 -2 27823.9 980.169 19
1 -1 -2 24192.4 914.402 8
-1 1 -2 26127.7 947.32 16
1 1 2 28923.3 1001.15 14
1 -1 -2 23689 933.694 17
1 1 2 25543.8 959.816 13
1 -1 -2 27910.2 981.469 6
-1 -1 2 26437.5 967.241 4
1 -1 -2 27521.7 945.108 12
-1 1 -2 24382.5 948.753 11
-1 1 -2 31224.4 941.499 1
1 -1 -2 26637.5 997.9 1
-1 -1 2 28458.3 1008.19 7
-1 1 -2 27094.5 972.861 20
-1 -1 2 26765.2 969.009 9
-1 -1 2 28062.8 944.213 5
1 -1 -3 163516 5388.33 17
1 -1 -3 177310 5362.45 8
1 -1 -3 172816 5418.71 6
-1 -1 3 184744 5489.55 7
-1 -1 3 181868 5289.16 14
1 1 3 181755 5290.22 6
1 1 3 180918 5325.15 4
-1 -1 3 172224 5444.5 4
-1 1 -3 180105 5389.14 11
-1 1 -3 160236 5308.83 1
1 -1 -3 180534 5456.17 1
1 1 3 179074 5429.89 13
1 -1 -3 176738 5365.87 12
1 -1 -3 175493 5403.94 19
1 1 3 171819 5344.5 19
-1 1 -3 183847 5442.48 20
-1 -1 3 166055 5411.93 5
1 -1 -3 161916 5438.95 5
1 -1 -4 2944.78 221.575 19
1 -1 -4 3178.24 242.615 17
1 -1 -4 3410.48 219.243 8
1 -1 -4 3368.78 207.968 9
1 1 4 3246.75 197.885 15
-1 -1 4 2980.93 203.374 2
1 1 4 3227.22 249.825 13
1 -1 -4 3345.93 274.624 5
-1 -1 4 3143.86 254.726 5
1 1 4 3416.34 212.935 12
-1 1 -4 3179.98 211.794 11
1 -1 -4 3641.11 267.882 1
-1 -1 4 2755.85 255.246 7
1 -1 -4 2859.72 243.994 7
1 1 4 3168.72 211.384 4
-1 -1 4 3188.38 268.808 4
1 -1 -4 3154.01 277.911 4
-1 1 -4 3412.46 259.395 20
-1 1 -4 3475.91 174.045 1
1 -1 -5 100094 3405.09 7
1 -1 -5 108350 3346.88 19
1 1 5 106851 3396.39 14
1 -1 -5 99059.8 3381.29 17
1 1 5 103794 3193.48 6
1 1 5 104052 3292.25 12
1 -1 -5 100797 3287.58 9
1 -1 -5 104826 3334.2 8
-1 1 -5 118067 3308.21 11
1 -1 -5 108290 3405.82 1
1 -1 -5 98710.1 3451.96 5
-1 -1 5 105177 3447.8 5
-1 1 -5 105748 3414.81 4
1 1 5 103832 3349.86 4
1 -1 -5 107232 3504.39 4
-1 -1 5 103062 3465.43 4
-1 1 -5 114726 3454.7 20
-1 -1 5 100294 3421.07 19
-1 -1 5 99178.9 3343.81 10
-1 1 -6 185869 6508.8 11
-1 -1 6 219221 6782.39 5
1 -1 -6 211279 6784.21 5
-1 1 -6 214070 6722.77 4
1 1 6 211998 6612.14 20
-1 -1 6 212180 6678.51 21
1 1 6 215918 6659.39 4
1 -1 -6 216219 6820.53 4
-1 -1 6 213130 6783.84 4
1 1 6 220324 6680.32 14
1 -1 -6 219774 6482.65 14
1 1 6 217108 6564.31 12
1 -1 -6 224875 6730.79 7
1 -1 -6 216225 6615.98 19
-1 -1 6 225219 6741.04 19
-1 1 -6 242463 6768.69 20
1 -1 -6 205938 6570.29 9
-1 -1 6 219933 6639.27 10
1 -1 -7 33831.7 1273.91 9
-1 1 -7 36750.7 1212.66 11
-1 1 -7 37238.4 1361.38 10
-1 -1 7 36723.2 1325.15 10
-1 -1 7 37553.8 1416.8 19
-1 1 -7 38863 1449.03 20
1 -1 -7 34787.3 1497.58 4
1 1 7 34118.2 1361.98 4
-1 -1 7 35274.2 1467.33 4
1 1 7 34300.1 1346.69 14
1 -1 -7 35457.4 1176.82 14
1 1 7 34818.7 1256.59 12
1 -1 -7 34704.8 1406.9 7
1 1 7 33777.1 1309.33 20
-1 -1 7 32653.8 1356.81 21
-1 1 -7 35431.1 1421.19 4
1 1 7 34638.8 1421.72 5
-1 -1 7 36882.4 1479.98 5
1 -1 -7 37579.3 1498.74 5
1 -1 -8 4478.46 312.101 9
1 1 8 4082.4 282.148 12
1 1 8 4534.89 313.431 7
1 -1 -8 3983.44 366.711 7
-1 -1 8 4519.48 403.563 7
1 1 8 3835.07 320.382 14
1 -1 -8 4348.23 231.838 14
-1 1 -8 4476.58 241.277 11
-1 1 -8 5056.29 361.363 10
-1 -1 8 4340.17 321.426 10
-1 1 -8 4521.23 389.187 20
-1 -1 8 4520.82 369.143 19
-1 -1 8 4257.44 409.006 4
1 1 8 4248.2 363.624 4
1 -1 -8 3971.79 412.19 4
-1 -1 8 4152.27 354.533 21
1 1 8 4654.29 334.443 20
1 1 8 4667.78 404.078 5
-1 1 -8 4252.25 386.271 4
1 -1 -8 4193.66 413.748 5
-1 -1 8 3996.64 397.253 5
-1 -1 9 23538.6 984.132 1
-1 1 -9 21917.6 792.161 15
-1 -1 9 24908.7 1171.21 7
1 1 9 25367 1005.68 7
1 -1 -9 23784.2 1109.83 7
1 1 9 23434.1 1029.99 14
1 -1 -9 23864.5 989.878 9
1 1 9 23863.2 941.376 12
-1 1 -9 24009.3 834.792 11
-1 -1 9 24087.5 798.766 11
-1 1 -9 24247.5 1040.85 10
-1 -1 9 23248.2 990.81 10
1 1 9 24732.3 1109.62 4
-1 -1 9 21613.6 1143.93 4
1 -1 -9 25291.6 1238.67 4
-1 -1 9 23508.7 1088.73 20
-1 1 -9 26108.5 1143.93 20
-1 -1 9 26413.5 1111.18 19
-1 1 -9 24697 1155.13 4
-1 -1 9 24008.3 1196.27 5
1 -1 -9 23866 1190.69 5
1 1 9 27714.6 1207.55 5
1 1 9 24990.9 1034.76 20
-1 -1 9 25392.1 1105.99 21
-1 1 -10 2880 175.796 15
-1 -1 10 3411.08 386.858 7
1 -1 -10 3971.65 395.041 7
1 1 10 3237.95 301.44 7
1 -1 -10 3523.79 419.36 4
1 1 10 3735.67 376.008 4
1 1 10 2803.07 287.017 14
1 1 10 3219.57 351.239 13
1 1 10 3921.49 280.888 12
1 -1 -10 3694.59 427.903 5
1 1 10 2938.42 364.148 5
-1 -1 10 3778.44 424.418 5
-1 1 -10 3144.81 375.56 4
-1 1 -10 3681.81 331.081 10
-1 1 -10 3194.63 176.51 11
-1 -1 10 3138.65 289.292 10
-1 -1 10 3480.64 355.602 20
-1 1 -10 3561.66 370.584 20
-1 -1 10 3517.18 344.064 19
-1 -1 10 3405.57 287.35 1
-1 -1 10 3325.66 344.082 21
1 1 10 3446.38 313.563 20
1 -1 -10 3113.99 291.557 9
-1 1 -11 25158 955.383 15
-1 -1 11 29700.3 1392.08 7
1 1 11 30060.3 1213.29 7
-1 -1 11 29503.6 1134.42 1
1 1 11 29072.2 1210.19 14
1 1 11 28390.3 1328.06 13
1 1 11 29324.2 1121.94 12
1 -1 -11 29566.3 1458.02 5
-1 -1 11 28885.5 1430.31 5
-1 1 -11 26823.5 1352.83 4
1 1 11 28733.2 1397.64 5
-1 1 -11 33389 1282.05 10
-1 -1 11 28965.5 1172.55 10
1 -1 -11 28376.6 1185.05 9
1 1 11 29973 1333.17 4
1 -1 -11 27596.5 1442.75 4
-1 -1 11 28619.3 1293.34 21
1 1 11 28663.9 1219.37 20
-1 -1 11 28754.5 1265.46 19
-1 -1 11 30070.7 1314.35 20
-1 1 -12 101881 3595.47 15
1 1 12 123331 3930.72 7
-1 -1 12 120401 4158 7
-1 -1 12 126262 3794.76 1
1 1 12 114689 3885.91 14
1 1 12 116769 4081.26 13
1 1 12 120519 3796.49 12
1 -1 -12 111473 4204.34 5
-1 -1 12 123209 4266.38 5
1 1 12 124101 4218.74 5
-1 1 -12 115084 4142.64 4
-1 1 -12 119698 3944.97 10
-1 -1 12 121651 3860.49 10
1 1 12 126144 4107.44 4
1 -1 -12 117926 4282.05 4
1 -1 -12 114487 3879.76 9
-1 -1 12 116406 4032.46 21
1 1 12 121866 3940.25 20
-1 -1 12 124108 4002.6 19
-1 -1 12 122036 4043.01 20
1 1 13 39286.3 1703.6 4
1 -1 -13 36200.2 1835.09 4
-1 1 -13 32366.1 1245.61 15
1 1 13 40246.2 1575.84 7
-1 -1 13 39091.8 1756.12 7
-1 -1 13 40109.4 1397.32 1
1 1 13 38927.8 1528.67 14
1 1 13 38082.6 1698.15 13
1 1 13 39828.6 1438.68 12
1 -1 -13 36290 1796.6 5
-1 -1 13 36468.2 1800.08 5
-1 1 -13 37821.6 1759.17 4
1 1 13 39760.9 1803.37 5
-1 1 -13 37625.6 1562.16 10
-1 -1 13 40015.4 1496.85 10
1 -1 -13 39478.7 1544.05 9
-1 -1 13 38897.5 1595.64 19
-1 1 -13 41045.7 1727.61 21
-1 -1 13 35455.8 1626.57 21
1 1 13 38646.6 1559.33 20
-1 -1 13 35409.4 1608.19 20
1 1 14 68869.5 2616.27 4
1 -1 -14 70547.7 2850.78 4
-1 -1 14 67677.1 2720.08 4
-1 -1 14 69537.4 2679.38 7
1 1 14 65893.3 2427.16 7
-1 -1 14 68769.9 2197 1
1 1 14 66376.1 2375.82 14
1 1 14 65057.3 2587.85 13
-1 -1 14 68211.2 2581.76 13
1 1 14 68680 2276.64 12
1 -1 -14 67705.1 2770.58 5
-1 1 -14 66494.8 2691.82 4
-1 -1 14 67181.3 2768.02 5
1 1 14 68736.2 2740.01 5
-1 1 -14 64511.7 2420.38 10
1 -1 -14 66873.4 2408.15 9
-1 1 -14 73754.4 2655.82 21
1 1 14 68320.3 2443.09 20
-1 -1 14 62696.9 2529.81 21
1 1 14 67195.8 2190.09 19
-1 -1 14 71266.3 2555.38 20
-1 -1 14 67340.2 2457.14 19
-1 -1 15 7481.75 396.454 1
1 1 15 6589.34 506.224 14
-1 -1 15 8202.36 703.696 7
1 1 15 7451.44 568.667 7
1 1 15 6622.28 613.747 13
-1 -1 15 7484.03 634.488 13
-1 1 -15 5682.48 322.936 15
1 1 15 7411.1 464.483 12
1 1 15 6798.53 396.847 19
-1 -1 15 7172.14 594.714 20
1 1 15 7174.77 706.335 5
-1 1 -15 7602.13 718.362 4
-1 -1 15 6969.03 718.777 5
1 1 15 7771.88 572.795 20
-1 -1 15 7402.27 634.518 21
1 -1 -15 9138.23 827.919 4
1 1 15 7120.64 640.301 4
-1 1 -15 8237.86 588.592 10
1 -1 -15 6830.16 536.394 9
-1 -1 15 7305.56 565.72 19
-1 -1 16 3159.97 231.259 1
1 1 16 2908.64 332.615 14
-1 -1 16 3560.05 450.283 13
1 1 16 3000.05 428.824 13
-1 1 -16 2048.7 178.345 15
1 1 16 3208.87 300.972 12
1 -1 -16 3339.52 353.66 2
1 1 16 3577.64 475.632 4
1 -1 -16 2810.3 507.436 4
-1 1 -16 3684.91 519.421 4
-1 -1 16 3972.89 444.215 20
-1 -1 16 2935.39 501.804 5
1 1 16 3047.3 488.928 5
-1 -1 16 4120.11 503.842 7
1 1 16 3319.47 382.979 7
-1 -1 16 3320.26 437.441 21
1 1 16 3327.25 388.359 20
-1 1 -16 2953.93 369.234 10
1 -1 -16 2944.81 364.132 9
-1 -1 16 3152.19 373.321 19
1 1 16 2823.5 238.458 19
1 1 17 7600.46 602.302 7
-1 -1 17 6296.02 668.006 7
1 -1 -17 7325.08 797.36 4
1 1 17 6870.14 451.31 12
1 -1 -17 6100.53 500.287 2
-1 1 -17 6422.14 717.404 4
1 1 17 7455.59 767.059 5
-1 -1 17 6298.2 725.124 5
-1 1 -17 6538.94 601.473 9
1 -1 -17 7177.51 579.234 9
-1 1 -17 6605.58 560.532 10
-1 -1 17 5830.02 290.248 1
-1 -1 17 6715.69 643.751 13
1 1 17 6938.25 665.467 13
-1 -1 17 7118.13 565.023 19
1 1 17 6759.73 362.454 19
1 1 17 6746.85 560.356 20
-1 -1 17 5189.14 578.015 21
-1 -1 17 7049.63 626.078 20
-1 -1 18 50396.5 2187.75 21
1 1 18 48489 1994.3 20
1 1 18 43638.7 1562.46 19
-1 -1 18 50325.7 1963.5 19
1 -1 -18 46935.5 2391.12 4
-1 -1 18 54210.7 2475.83 5
-1 1 -18 48977.3 2336.81 4
1 1 18 47796.2 2330.95 5
1 1 18 46178.3 1671.53 6
1 1 18 51972.4 2047.03 7
-1 -1 18 51627.6 2273.08 7
1 1 18 45319.8 2157.34 13
-1 -1 18 48714.3 2173.77 13
1 1 18 49761.7 1766.58 12
-1 -1 18 51004.7 2109.54 20
-1 1 -18 47786.8 2079.2 9
1 -1 -18 46505.6 1961.98 9
-1 1 -18 49947.3 2012.93 10
1 1 19 5427.77 518.432 20
-1 -1 19 4623.03 575.396 21
-1 -1 19 4346.83 440.698 19
-1 1 -19 3862.1 605.889 4
1 -1 -19 4678.15 687.858 4
-1 -1 19 5350.2 656.348 7
1 1 19 4189.5 480.259 7
-1 -1 19 4829.57 680.054 5
1 1 19 5199.21 669.689 5
1 1 19 4064.27 343.015 12
1 1 19 4315.64 302.213 6
-1 1 -19 4590.89 494.236 10
-1 1 -19 4665.67 534.017 9
1 -1 -19 3999.73 466.565 9
-1 -1 19 4567.61 512.14 20
1 1 19 3790.29 534.699 13
-1 -1 19 3954.38 518.758 13
-1 -1 20 20225 1284.4 13
1 1 20 20610.3 1320.01 13
1 1 20 20405.5 1142.56 20
-1 -1 20 22211.4 1343.63 21
-1 1 -20 20222.9 1220.21 9
-1 -1 20 20904.4 1212.95 20
1 -1 -20 20174.4 1497.09 4
-1 1 -20 21894.3 1490.47 4
-1 -1 20 23001.3 1537.69 5
1 1 20 19263.3 1402.07 5
1 1 20 20399 1153.56 7
-1 -1 20 21691.8 1361.72 7
-1 -1 21 4667.98 504.526 6
-1 -1 21 4280.32 606.02 7
-1 -1 21 6142.82 612.598 20
-1 -1 21 4103.43 576.922 21
-1 1 -21 4638.79 554.829 9
1 1 21 4971.93 632.43 13
-1 -1 21 5151.8 627.804 13
1 1 21 5061.42 712.488 5
-1 1 -21 4887.06 721.202 4
1 -1 -21 4978.65 749.369 4
-1 -1 22 385.628 259.424 20
-1 -1 22 315.471 235.784 13
1 1 22 394.076 252.424 13
-1 -1 23 4362.72 546.693 20
-1 -1 23 4078.77 583.494 13
1 -2 24 4184.86 569.677 20
-1 -2 -23 15327.7 1297.8 4
1 -2 23 14443.2 1120.76 7
1 -2 23 17330.4 1160.34 20
-1 2 23 15607.5 1115.52 13
-1 -2 -22 26548.2 1723.81 4
1 -2 22 25916.5 1500.59 20
1 -2 22 25941.2 1553.29 7
-1 2 22 28289.8 1537.91 13
-1 -2 -21 11635.9 1135.99 3
1 -2 21 12449.6 980.141 7
1 2 -21 11669.9 958.568 9
-1 -2 -21 10896.9 1021.03 4
1 2 -21 11200.5 1119.3 4
-1 2 21 11689 912.431 13
1 -2 21 12159.6 1019.15 13
-1 2 21 11170.5 743.924 20
1 -2 21 10892 903.343 20
-1 2 20 7528.5 508.026 6
1 -2 20 8543.98 756.788 20
-1 2 20 8670.57 619.215 20
1 2 -20 8537.04 793.081 9
1 -2 20 7880.79 789.486 13
-1 2 20 7223.33 691.906 13
1 -2 20 7058.46 850.909 5
1 2 -20 7149.41 881.114 4
-1 -2 -20 8685.22 873.4 4
1 -2 20 7495.03 757.336 7
-1 -2 -20 7247.39 899.388 3
1 -2 19 2246.66 431.13 13
-1 2 19 2972.69 436.512 13
-1 2 19 2669.49 298.998 6
1 -2 19 2710.43 459.284 7
-1 -2 -19 2983.35 585.757 3
-1 2 19 1972.25 156.79 12
1 -2 19 3057.68 398.171 12
-1 -2 -19 3035.66 527.015 4
1 2 -19 2902.61 555.435 4
1 -2 19 2776.33 373.31 19
1 2 -19 2785.97 457.188 9
-1 -2 -19 2853.06 356.288 9
1 -2 19 3492.88 577.86 5
1 -2 19 2091.93 279.383 14
-1 2 19 3110.53 366.356 20
1 -2 19 3169.11 458.285 20
1 -2 18 6273.34 666.656 13
-1 2 18 6659.79 617.769 13
-1 2 18 6243.4 463.987 6
1 2 -18 5554.43 552.956 2
-1 -2 -18 6164.56 755.083 3
-1 2 18 5679.08 314.208 12
-1 2 18 5123.8 299.271 12
1 -2 18 6575.08 564.859 12
1 2 -18 5834.42 629.707 9
-1 -2 -18 5335.69 487.613 9
1 -2 18 6140.1 648.47 7
1 -2 18 5604.43 716.472 5
1 2 -18 6447.38 773.192 4
-1 -2 -18 5382.27 681.691 4
1 -2 18 5235.94 437.6 14
-1 2 18 6326.04 498.892 20
1 -2 18 6235.19 623.754 20
-1 2 17 20465.4 1134.99 13
1 -2 17 19407.1 1230.54 13
-1 2 17 20379.7 952.085 6
1 2 -17 18955.2 1088.39 2
-1 2 17 18999.3 775.041 12
-1 2 17 20176.6 777.368 12
1 -2 17 22282.7 1117.06 12
-1 -2 -17 16999.4 906.653 15
1 -2 17 19786.6 1205.51 7
1 -2 17 21054 1201.51 20
-1 2 17 20980.2 1008.95 20
-1 -2 -17 20504.8 1017.3 9
1 2 -17 19464.1 1181.64 9
-1 -2 -17 20368.4 908.566 10
1 -2 17 19213.8 941.696 14
1 2 -17 19830.8 1378.61 4
-1 -2 -17 20509.6 1316.16 4
-1 2 16 42349.4 1492.07 12
-1 2 16 44389.1 1683.08 6
1 2 -16 47856.2 1880.61 2
1 2 -16 44524.5 2178.86 4
-1 -2 -16 41219.9 2024.56 4
1 2 -16 43448.4 1952.81 9
-1 -2 -16 46104.6 1752.33 9
-1 -2 -16 40814.6 1592.3 10
-1 2 16 44804.8 1881.16 13
1 -2 16 43154.4 2011.27 13
-1 -2 -16 38542 1624.03 15
1 -2 16 42502.4 1958.91 7
1 -2 16 41087.9 1659.02 14
1 -2 16 44103.4 1944.95 20
-1 2 16 43670.2 1708.34 20
1 -2 15 60493 2507.88 13
-1 2 15 58625.6 1988.47 12
-1 2 15 61229 2346.85 13
1 2 -15 65247 2355.57 2
1 -2 15 56659.1 2413.56 21
-1 2 15 59419.7 2158.33 6
1 2 -15 58201 2625.95 4
-1 -2 -15 57522.1 2499.7 4
1 -2 15 59302.7 2513.1 4
1 -2 15 65339.4 2477.28 20
-1 2 15 62173.5 2198.89 20
-1 -2 -15 52726.3 2107.54 15
1 -2 15 60216.7 2454.58 7
1 -2 15 59845 2183.17 14
1 2 -15 61077.4 2448.28 9
-1 -2 -15 57097.8 2076.86 10
1 -2 14 13771.9 917.127 13
-1 2 14 13046.8 577.979 12
-1 2 14 13015 792.691 13
1 2 -14 13277 787.542 2
-1 -2 -14 13224.2 876.069 21
1 -2 14 13083.5 864.302 21
-1 2 14 12735.3 687.823 6
1 2 -14 13160.3 994.881 4
-1 -2 -14 12722.9 899.592 4
1 -2 14 13561.4 928.612 4
-1 2 14 12762.4 692.391 20
1 -2 14 12341.4 837.48 20
-1 -2 -14 9995.42 628.819 15
1 -2 14 12211.6 852.785 7
1 -2 14 11963.3 696.238 14
1 2 -14 12505.3 855.929 9
-1 -2 -14 12265.9 623.453 10
-1 -2 -13 35811.9 1498.5 15
1 -2 13 40533.4 1786.55 7
1 -2 13 38646.9 1567.34 14
-1 2 13 39833.6 1407.58 12
-1 2 13 40362.9 1662.94 13
-1 -2 -13 39937 1816.46 4
1 -2 13 41415.1 1837.96 4
-1 2 13 39296.3 1543.89 6
1 -2 13 37353.9 1724.78 20
-1 2 13 41082 1553.04 20
1 2 -13 39175.1 1899.53 4
-1 2 13 39547.8 1882.22 5
-1 -2 -13 41397.9 1472.19 10
1 2 -13 41972.7 1668.41 2
-1 2 13 41009.9 1456.18 1
1 -2 13 39579.9 1752.61 21
-1 -2 -13 41910.2 1778.1 21
1 2 -13 40902.1 1779.19 9
1 2 -13 39084.8 1703.81 10
-1 2 12 6633.44 395.885 1
1 2 -12 6270.12 491.601 2
1 -2 12 6165.92 538.349 21
-1 -2 -12 5819.24 529.093 21
-1 2 12 5733.12 466.835 13
-1 2 12 6928.79 365.35 12
1 -2 12 6207.11 573.162 4
-1 -2 -12 6351.4 565.701 4
-1 -2 -12 6765.29 618.421 5
-1 2 12 5686.62 416.047 6
1 -2 12 6620.45 552.34 20
-1 2 12 6735.23 439.278 20
-1 -2 -12 6073.56 263.923 11
-1 2 12 6319.71 368.843 19
-1 -2 -12 6022.54 375.213 10
1 2 -12 4919.32 477.62 10
1 2 -12 6302.78 553.117 9
-1 -2 -12 5564.01 408.738 15
1 2 -12 5738.34 596.564 4
-1 2 12 6262.08 608.748 5
1 -2 11 112209 3781.88 4
-1 -2 -11 98060.8 3692.36 4
-1 2 11 103207 3338.41 12
-1 2 11 103102 3551.4 13
-1 -2 -11 97249.8 3438.57 15
-1 -2 -11 115017 3713.06 21
1 -2 11 100075 3657.78 21
-1 2 11 102872 3477.7 6
-1 -2 -11 103335 3775.6 5
-1 -2 -11 108710 3385.85 10
-1 -2 -11 106236 3267.73 11
-1 2 11 113441 3871.34 5
1 2 -11 105279 3848.38 4
-1 2 11 110158 3431.32 1
1 2 -11 111636 3729.05 9
1 2 -11 101382 3633.37 10
-1 2 11 104891 3460.74 20
-1 -2 -11 106654 3533.57 20
1 -2 11 106739 3709.44 20
-1 2 11 104752 3370.71 19
1 2 -11 103369 3569.89 2
-1 -2 -10 173249 5817.61 4
1 -2 10 183487 5873.24 4
-1 2 10 176835 5468.64 12
-1 2 10 179645 5677.98 13
-1 -2 -10 169096 5577.94 15
-1 -2 -10 190332 5816.08 21
1 -2 10 179269 5793.1 21
-1 2 10 177477 5615.16 6
-1 -2 -10 173406 5879.86 5
-1 2 10 179810 5439.21 10
-1 -2 -10 182105 5445.85 11
-1 2 10 173718 5401.64 11
-1 -2 -10 167435 5487.1 10
-1 2 10 170117 5904.61 5
1 2 -10 178514 5950.16 4
-1 -2 -10 178394 5407.48 1
-1 2 10 181843 5571.26 1
1 2 -10 175069 5770.86 10
1 2 -10 183271 5844.09 9
-1 2 10 174772 5575.9 20
-1 -2 -10 177525 5639.59 20
1 -2 10 189984 5867.67 20
-1 2 10 178992 5509.15 19
1 2 -10 177787 5694.42 2
-1 -2 -9 111439 3668.45 15
1 -2 9 105829 3800.89 21
-1 -2 -9 113518 3814.93 21
-1 -2 -9 123814 3904.27 13
-1 2 9 114410 3718.17 13
-1 2 9 111768 3544.84 12
1 2 -9 113267 3747.37 2
-1 -2 -9 108579 3896 5
-1 2 9 113087 3686.04 6
-1 2 9 113962 3966.63 5
1 2 -9 115135 3981.97 4
1 -2 9 114717 3891.31 4
-1 -2 -9 112509 3847.37 4
1 2 -9 113988 3831.65 10
1 2 -9 114305 3877.6 9
1 -2 9 115399 3455.81 1
-1 2 9 116336 3663.39 1
-1 -2 -9 115821 3521.74 1
-1 -2 -9 110371 3557.16 11
-1 2 9 115311 3520.86 10
-1 -2 -9 105662 3558.07 10
-1 2 9 112408 3510 11
-1 -2 -9 111506 3682.95 20
-1 2 9 115090 3642.65 20
1 -2 9 117028 3888.38 20
-1 -2 -8 199636 6572.64 15
1 -2 8 208344 6709.44 21
-1 -2 -8 218679 6724.23 21
1 2 -8 192855 6621.26 2
-1 -2 -8 212948 6754.42 13
-1 2 8 211965 6602.45 13
-1 2 8 211645 6462.05 12
-1 2 8 209836 6592.42 6
-1 -2 -8 210090 6797.35 5
-1 -2 -8 203048 6714.32 4
1 -2 8 216745 6792.73 4
1 2 -8 205212 6839.83 4
-1 2 8 208724 6847.84 5
1 2 -8 206854 6762.67 9
1 2 -8 197771 6720.67 10
-1 2 8 211746 6582.67 1
1 -2 8 233122 6419.18 1
-1 -2 -8 215333 6453.61 1
-1 -2 -8 201496 6567.82 20
1 -2 8 220095 6793.97 20
-1 2 8 210705 6428.58 10
-1 2 8 214611 6451.46 11
-1 -2 -7 48566.8 1696.32 15
1 2 -7 47287.3 1725.9 2
-1 -2 -7 45698 1651.31 20
-1 -2 -7 50240.7 1803.03 14
-1 2 7 49529.6 1677.51 13
-1 -2 -7 48557.1 1805.86 13
-1 2 7 48092.7 1690.83 6
-1 -2 -7 47273.6 1827.41 5
-1 2 7 47364 1574.94 12
-1 2 7 50136.5 1592.06 11
-1 2 7 49917.1 1893.67 5
-1 2 7 46434.2 1544.4 10
1 2 -7 45680.8 1801.32 9
1 2 -7 44998.5 1784.89 10
1 -2 7 44050 1744.15 21
-1 -2 -7 48933.4 1775.57 21
-1 2 7 49115.9 1697.63 1
1 -2 7 51270.5 1563.75 1
1 2 -7 44197.7 1845.21 4
-1 -2 -7 47357.9 1765.17 4
-1 -2 -6 65788.9 2235.51 15
1 2 -6 64368.7 2254.82 2
-1 -2 -6 64766.5 2180.27 20
-1 -2 -6 71334.9 2347.86 13
-1 2 6 65421.1 2182.89 13
-1 2 6 67360.2 2233.47 6
-1 -2 -6 64690.5 2318.85 14
-1 2 6 69742.7 2129.24 12
1 -2 6 64809.4 2198.93 11
-1 2 6 67377.5 2151.58 11
-1 -2 -6 64420.7 2323.86 5
-1 2 6 65366.1 2090.13 10
1 2 -6 63226.9 2330.02 9
-1 2 6 64694.3 2111.24 9
1 2 -6 67958 2341 10
1 -2 6 62252.9 2263.79 21
-1 -2 -6 68532.6 2298.44 21
-1 2 6 68099.5 2250.72 1
1 -2 6 73073.3 2135.24 1
1 2 -6 67506 2401.37 4
-1 -2 -6 64424.7 2263.37 4
-1 -2 -5 76518.3 2469.72 15
-1 -2 -5 72090.3 2522.75 3
1 2 -5 80418.2 2484.52 2
-1 -2 -5 75425 2544.77 14
-1 -2 -5 75249 2517.25 13
-1 2 5 73635.2 2367.97 13
-1 2 5 76081.7 2448.82 6
-1 2 5 76927.9 2349.62 12
-1 -2 -5 73292.7 2357.95 12
-1 2 5 73491 2384.4 11
1 -2 5 70774 2420.41 11
-1 -2 -5 74864.3 2512.37 5
1 2 -5 66407 2496 10
1 2 -5 82087.7 2575.27 9
-1 2 5 73979.7 2320.64 9
-1 -2 -5 77301.1 2488.09 21
1 -2 5 72328.9 2455.83 21
-1 -2 -5 75011.9 2387.79 20
1 -2 5 69364.7 2350.13 1
-1 2 5 78012 2473.26 1
-1 -2 -5 71157.4 2439.05 4
1 -2 4 118873 3728.24 20
-1 2 4 118772 3676.44 17
-1 2 4 114606 3512.49 9
-1 -2 -4 119735 3667.8 15
1 -2 4 112497 3486.46 15
-1 -2 -4 116215 3679.78 3
-1 -2 -4 115862 3593.11 18
-1 -2 -4 117166 3724.15 14
-1 2 4 111808 3524.25 13
-1 -2 -4 121977 3704 13
-1 -2 -4 113588 3563.25 12
-1 2 4 109858 3540.46 12
-1 2 4 115197 3632.75 6
1 -2 4 127247 3654.79 11
-1 2 4 119688 3605.44 11
1 2 -4 110282 3635.48 2
-1 -2 -4 115416 3653.14 5
1 2 -4 113178 3704.14 9
1 2 -4 118489 3716.34 10
-1 -2 -4 116479 3592.02 4
-1 2 4 111585 3651.29 1
1 -2 4 103340 3557.48 1
-1 2 3 303632 9439.66 17
-1 2 3 296248 9323.43 8
-1 -2 -3 307579 9458.61 15
1 -2 3 341945 9315.18 15
-1 -2 -3 319335 9508.63 14
-1 -2 -3 309769 9396.57 5
-1 -2 -3 297490 9450.69 13
-1 -2 -3 306823 9376.62 12
-1 2 3 299568 9353.44 12
1 -2 3 312363 9392.53 1
-1 -2 -3 308073 9359.18 18
-1 -2 -3 299543 9359.47 19
-1 -2 -3 303935 9422.09 3
1 -2 3 314933 9422.16 3
1 -2 3 326621 9510.92 20
-1 -2 -3 309947 9332.88 4
1 2 -3 318046 9437.95 2
1 2 -3 300405 9473.54 9
-1 2 2 21911.3 830.505 8
1 -2 2 23353.7 933.544 20
-1 -2 -2 25210.5 968.196 14
-1 -2 -2 24993.5 950.501 15
-1 -2 -2 24266.5 893.961 12
-1 -2 -2 25124.4 848.767 5
-1 -2 -2 24921 883.626 3
1 -2 2 23994 871.872 3
-1 2 2 24242.7 917.239 18
-1 -2 -2 25193.1 895.614 19
-1 2 2 24533 917.716 17
-1 -2 -2 24287.7 843.078 18
-1 -2 -2 23525.7 815.652 17
-1 -2 -2 24985.6 860.244 8
-1 -2 -2 24678.7 793.977 16
1 2 -2 25259.1 945.711 9
1 2 -2 23250.7 905.415 2
-1 2 1 103022 3281.36 18
-1 2 1 102088 3281.82 16
-1 2 1 104970 3291.01 17
-1 -2 -1 107763 3159.51 17
1 -2 1 94412.3 3277.86 16
-1 -2 -1 115291 3352.3 14
1 2 -1 109366 3291.64 14
1 -2 1 95954.2 3278.71 20
1 -2 1 95977 3218.03 3
-1 -2 -1 103332 3296.39 19
-1 2 1 100541 3286.41 11
1 -2 1 110719 3322.85 11
-1 2 1 105066 3305.09 1
-1 -2 -1 102501 3238.97 8
-1 -2 -1 111644 3260.37 9
-1 -2 -1 108406 3237.37 3
1 2 -1 108104 3298.7 2
-1 -2 -1 94693.9 3287.77 2
-1 -2 -1 106004 3202.67 7
1 2 -1 99207.9 3288.48 9
-1 2 0 77374.8 2520.57 18
-1 2 0 79525.9 2531.98 16
1 -2 0 80872.6 2543.73 16
1 2 0 84542.7 2568.5 14
-1 -2 0 79576.4 2519.36 9
1 -2 0 75860.3 2558.19 1
-1 2 0 78951 2544.92 1
-1 -2 0 80563.5 2503.7 7
1 -2 0 75832.3 2545.32 12
1 -2 0 70421.2 2536.63 11
-1 2 0 79582.9 2551.15 11
-1 -2 0 81891.1 2436.58 4
1 -2 0 77997.5 2507.41 20
-1 -2 0 81880.8 2554.05 2
1 2 0 85449.2 2562.18 2
-1 -2 0 76680.2 2504.79 8
-1 -2 0 70916.5 2552.62 19
1 2 1 107560 3615.9 14
-1 -2 1 116548 3611.92 7
1 -2 -1 113826 3601.24 6
1 -2 -1 112622 3582.35 12
1 -2 -1 131961 3672.37 1
-1 2 -1 125629 3605.44 1
1 -2 -1 109346 3606.58 11
-1 2 -1 114749 3605.07 11
-1 -2 1 121918 3611.48 2
1 -2 -1 109265 3589.96 16
-1 2 -1 112848 3591.69 16
-1 -2 1 108213 3652.39 19
-1 -2 1 104682 3578.52 9
-1 -2 1 115926 3544.83 4
-1 2 -2 17454.6 716.237 16
1 2 2 17660 740.918 14
1 -2 -2 16800.8 735.869 1
-1 2 -2 18164.9 686.417 1
1 -2 -2 16788.5 700.94 6
-1 -2 2 18762.9 710.755 4
1 -2 -2 17264.1 673.402 12
-1 2 -2 17604.6 705.327 11
1 -2 -2 17555.3 715.725 11
-1 -2 2 17695.9 742.282 7
-1 -2 2 17028.9 712.695 9
-1 -2 2 16533.4 705.056 10
1 -2 -2 17451.7 708.205 18
1 -2 -2 17408.8 712.003 17
1 -2 -2 17632.3 716.114 16
-1 2 -2 17478.4 720.842 20
-1 -2 2 17413.3 773.02 19
1 -2 -3 308581 9280.28 17
-1 -2 3 284866 9282.84 4
-1 -2 3 301945 9333.22 7
1 -2 -3 293535 9156.64 8
-1 2 -3 271084 9167.56 21
-1 -2 3 304702 9188.05 14
1 -2 -3 303288 9107.63 13
1 -2 -3 308496 9190.05 12
1 -2 -3 321417 9270.31 6
1 -2 -3 322725 9266.54 11
-1 2 -3 326911 9258.61 11
-1 2 -3 276851 9288.22 20
1 2 3 315543 9187.02 19
1 2 3 294126 9209.29 5
-1 2 -3 320705 9214.01 1
1 -2 -3 319869 9329.84 1
1 -2 -3 313504 9291.42 18
-1 -2 3 309288 9289.93 9
1 -2 -4 114987 3724.71 17
1 -2 -4 113774 3603.08 8
1 2 4 118407 3686.01 15
-1 2 -4 108611 3646.47 21
1 -2 -4 121366 3593.64 13
1 2 4 118216 3615.5 12
1 -2 -4 114803 3611.79 12
-1 2 -4 111821 3765.31 20
1 -2 -4 121529 3693.33 11
-1 2 -4 110965 3661.92 11
1 -2 -4 118864 3675.74 19
1 2 4 119683 3593.54 19
1 -2 -4 119395 3764.81 1
1 2 4 118473 3710.69 5
1 -2 -4 116644 3804.34 5
-1 -2 4 115450 3814.73 7
-1 -2 4 115864 3754.27 5
1 -2 -4 119579 3706.38 6
-1 -2 4 111216 3769.4 4
1 -2 -5 68489.6 2454.91 7
-1 -2 5 72001.5 2566.28 7
-1 2 -5 79122.3 2435.81 21
1 2 5 73551.5 2489.14 14
1 -2 -5 70869.9 2548.44 5
1 2 5 72913.9 2472.94 5
-1 -2 5 72556.2 2512.07 5
1 2 5 74429.3 2330.49 12
-1 2 -5 73708.6 2526.55 20
-1 2 -5 75214 2389.44 11
1 -2 -5 76485.2 2406.29 11
1 -2 -5 70783.3 2341.87 8
1 -2 -5 73690.9 2479.55 17
1 2 5 72706.7 2284.93 19
1 -2 -5 68949.8 2375.99 19
1 -2 -5 75529.2 2498.29 1
-1 -2 5 75802.9 2556.63 4
1 -2 -6 65870.4 2346.18 17
1 -2 -6 68768 2338.54 7
1 2 6 68560.5 2124.74 7
-1 -2 6 55827.4 2266.13 21
-1 2 -6 68513.4 2295.6 21
1 2 6 71171.2 2352.44 14
-1 -2 6 67609.8 2317.63 10
-1 2 -6 70841.9 2353.92 10
-1 -2 6 65387.8 2389.99 5
1 2 6 66896 2157.68 12
1 2 6 67156 2100.2 19
1 -2 -6 66956.4 2217.4 19
-1 2 -6 73593.8 2220.06 11
1 -2 -6 67793.6 2224.99 11
1 2 6 66149.7 2346.87 5
1 -2 -6 64119 2421.28 5
1 -2 -6 65366.7 2155.69 9
1 -2 -6 63901.6 2200.34 8
-1 -2 6 68345.6 2417.69 4
1 -2 -6 69855.9 2461.2 4
-1 2 -6 77470.7 2452.21 20
1 -2 -6 70302.3 2347.24 1
1 -2 -7 53892.9 1797.13 9
1 -2 -7 53307.3 1850.38 8
1 2 7 54899.4 1778.87 7
1 -2 -7 53535.2 1975.92 7
-1 2 -7 52657.7 2031.13 20
1 -2 -7 54429.6 1836.54 19
1 2 7 53848.5 1959.31 14
1 -2 -7 54620.9 1823.59 14
-1 -2 7 53199.5 1957.98 21
-1 2 -7 60510.8 1977.95 21
1 2 7 55478.1 1783.91 12
-1 -2 7 51228.5 1788.72 11
-1 -2 7 53653.8 1937.34 10
-1 2 -7 55550 1982.6 10
1 -2 -7 53876.9 1829.37 11
-1 2 -7 59295.3 1829.33 11
1 2 7 53647.3 1705.95 19
-1 -2 7 56990.3 2090.57 4
1 -2 -7 50030.4 2077.81 4
1 2 7 55332.4 1937.83 4
1 -2 -7 56296.7 2005.93 17
1 -2 -7 54745.7 1964.45 1
1 2 7 51610.7 1997.58 5
-1 -2 7 56270.7 2077.16 5
1 -2 -7 52471.8 2079.11 5
1 2 8 204372 6338.92 7
1 -2 -8 195580 6518.97 7
1 -2 -8 213310 6528.54 1
1 -2 -8 212798 6357.83 14
1 2 8 208158 6524.87 14
-1 2 -8 221050 6673.82 20
-1 -2 8 202343 6624.71 19
1 2 8 175751 6512.77 13
1 2 8 215667 6313.65 12
-1 -2 8 199146 6528.45 21
-1 2 -8 205621 6524.52 21
-1 2 -8 191588 6310.68 11
-1 -2 8 205694 6492.5 10
-1 -2 8 220985 6314.82 11
-1 2 -8 202341 6538.11 10
1 -2 -8 201972 6339.88 9
1 -2 -8 208049 6575.11 17
-1 -2 8 219399 6712.63 4
1 2 8 207296 6521.87 4
1 -2 -8 211052 6738.19 4
1 2 8 202866 6616.63 5
-1 -2 8 216662 6701.83 5
1 -2 -8 203937 6704.49 5
-1 2 -8 208924 6647.8 4
1 2 9 112144 3587.73 7
-1 -2 9 113158 3931.62 7
1 -2 -9 106426 3758.65 7
1 -2 -9 115569 3826.6 17
1 2 9 108301 3724.18 14
1 -2 -9 110819 3562.58 14
1 -2 -9 115166 3748.97 1
1 2 9 116104 3827.33 13
1 2 9 114048 3526.57 12
-1 2 -9 114822 3779.77 21
1 2 9 112957 3637.03 20
-1 -2 9 106842 3757.98 21
1 2 9 110154 3858.97 5
-1 -2 9 103744 3888.81 5
-1 2 -9 115536 3899.22 4
1 -2 -9 114020 3967.46 5
1 -2 -9 107118 3947.7 4
-1 -2 9 122496 3961.11 4
1 2 9 114259 3778.42 4
1 -2 -9 107183 3569.61 9
1 2 9 111652 3425.22 19
-1 2 -9 125248 3819.73 10
-1 2 -9 113788 3520.56 11
-1 -2 9 109576 3483.27 11
-1 -2 9 116533 3724.15 10
-1 2 -9 110349 3859.98 20
-1 -2 9 111127 3840.47 20
-1 -2 9 115301 3871.24 19
1 2 10 179554 5935.33 13
1 2 10 178575 5736.06 20
-1 2 -10 198864 5947.55 21
-1 -2 10 197667 5937.3 21
1 2 10 180538 5607 12
-1 -2 10 177647 5798.06 10
-1 2 -10 174297 5565.43 11
-1 2 -10 177678 5867.41 10
-1 -2 10 189576 5532.95 11
1 -2 -10 167700 5851.38 7
1 2 10 181671 5698.91 7
-1 -2 10 172751 6021.66 7
1 2 10 185078 5903.08 4
-1 -2 10 181434 6051.58 4
1 -2 -10 176247 6105.69 4
1 -2 -10 180451 5680.72 9
1 -2 -10 184319 5645.66 14
1 2 10 176994 5822.5 14
1 -2 -10 193904 5975.89 17
-1 -2 10 193876 5991.02 19
-1 2 -10 184325 6002.79 20
-1 -2 10 175771 5947.57 20
1 2 10 179834 5997.23 5
1 -2 -10 176619 6076.05 5
-1 -2 10 177860 6058.78 5
-1 2 -10 183743 6026.56 4
1 2 11 100229 3435.53 14
1 -2 -11 104577 3247.18 14
1 -2 -11 99378.3 3734.09 4
1 2 11 108019 3554.1 4
1 2 11 104056 3569.4 13
-1 -2 11 99801.5 3508.94 21
1 2 11 102577 3363.69 20
-1 2 -11 103499 3554.91 21
1 2 11 106129 3224.24 12
-1 2 -11 91092 3129.33 11
-1 -2 11 111256 3447.3 10
-1 2 -11 103552 3502.02 10
-1 -2 11 101723 3091.41 11
1 -2 -11 105040 3585.4 17
1 -2 -11 95251.8 3482.01 7
-1 -2 11 98903.6 3649.37 7
1 2 11 102383 3332.13 7
1 2 11 101104 3093.82 6
1 -2 -11 93122.2 3284.11 9
-1 -2 11 97466.7 3543.11 19
-1 -2 11 99040.5 3559.26 20
-1 -2 11 107621 3744.21 5
1 2 11 101118 3633.76 5
-1 2 -11 101655 3644.18 4
1 -2 -11 103208 3723 5
-1 -2 12 5988.15 588.384 7
1 2 12 6533.87 291.051 6
1 2 12 6366.02 443.411 7
1 2 12 5957.97 469.601 14
1 2 12 6245.11 540.503 13
-1 -2 12 6339.31 540.399 19
-1 -2 12 6261.79 550.782 20
1 2 12 6574.79 367.958 12
-1 -2 12 7149.39 658.974 5
1 2 12 7067.47 616.511 5
-1 2 -12 6461.89 597.155 4
1 -2 -12 5677.02 594.389 5
-1 -2 12 7063.95 488.983 10
-1 2 -12 6720.99 522.717 10
1 -2 -12 5939.12 626.723 4
1 2 12 5948.06 525.605 4
-1 -2 12 6245.06 427.71 1
1 -2 -12 6530.37 430.013 9
-1 -2 12 6911.6 543.233 21
-1 2 -12 7317.2 574.723 21
1 2 12 6827.44 464.62 20
1 -2 -13 40559.3 1904.65 4
1 2 13 42823.8 1586.08 14
-1 -2 13 35224.8 1619.5 21
-1 2 -13 42613 1735.97 21
1 2 13 40080.1 1514.75 20
1 2 13 40417.7 1712.97 13
1 -2 -13 41779.3 1889.9 5
1 -2 -13 36691.7 1444.28 9
1 2 13 42210.8 1355.14 12
1 2 13 41036.9 1813.43 5
-1 2 -13 41898.6 1837.39 4
-1 -2 13 38008 1821.74 5
-1 2 -13 42312.8 1653.44 10
-1 -2 13 38587.4 1520.7 10
-1 -2 13 41474.4 1444.82 1
1 2 13 40088.9 1230.68 6
-1 -2 13 40756.1 1813.92 7
1 2 13 40948 1508.7 7
-1 -2 13 45322.3 1731.66 19
-1 -2 13 38539 1685.02 20
1 -2 -13 40089.3 1726.92 17
-1 -2 14 12078.9 898.652 7
1 2 14 12265.3 693.459 7
-1 -2 14 12084.3 821.667 20
-1 -2 14 11071.2 765.397 19
1 -2 -14 12553.6 865.63 17
1 2 14 11300.1 806.703 13
1 2 14 12055.7 467.818 6
1 -2 -14 11065.1 899.781 5
-1 -2 14 12227.4 607.162 1
1 2 14 11129.4 543.841 12
-1 -2 14 11478.3 921.838 5
-1 2 -14 11235.9 882.816 4
1 2 14 11408.1 874.6 5
-1 2 -14 12192 771.372 10
1 -2 -14 13284.5 997.171 4
1 2 14 11738.3 712.571 14
-1 2 -14 12784.4 851.163 21
1 2 14 12154.2 695.89 20
-1 -2 14 11349.1 785.298 21
1 -2 -14 10699.5 638.352 9
1 2 15 57165.6 2359.12 13
1 2 15 54756.9 1790.68 6
1 2 15 57160 2131.68 7
-1 -2 15 60040.3 2490.41 7
1 -2 -15 55769.5 2560.25 4
1 2 15 57744.5 1919.42 12
1 2 15 58547.3 2149.99 20
-1 -2 15 51746.3 2274.26 21
-1 2 -15 56543.7 2243.23 10
1 -2 -15 57509.9 2097.22 9
1 2 15 54355.2 2138.81 14
-1 -2 15 56127.8 1943.92 1
-1 -2 15 57132.4 2275.51 19
-1 -2 15 59260.1 2348.12 20
-1 2 -15 56737.6 2480.73 4
-1 -2 15 56018 2539.36 5
1 2 15 56748.8 2469.93 5
1 2 16 43726.4 1947.96 13
-1 -2 16 46295.9 1989.65 13
1 2 16 37876.4 1328.16 6
1 2 16 43707.6 1479.24 12
1 -2 -16 44475 2166.19 4
-1 -2 16 40287.5 1868.69 21
1 2 16 41999.2 1704.08 20
-1 -2 16 43422.2 1835.81 19
-1 -2 16 45694.5 1934.42 20
-1 -2 16 44221.2 1473.33 1
1 2 16 41891.6 1705.21 7
-1 -2 16 45377.9 2062.1 7
-1 2 -16 44419.5 2087.29 4
1 2 16 45152.1 2086.58 5
-1 -2 16 41163.9 2087.15 5
-1 2 -16 41406.5 1807.69 10
1 -2 -16 40708.2 1658.23 9
1 2 17 18226.6 746.051 12
1 -2 -17 18264.3 1307.74 4
-1 -2 17 17956.1 1108.66 21
-1 -2 17 19013.2 1073.87 19
-1 -2 17 19121 1130.47 20
1 2 17 15200.2 1070.14 13
-1 -2 17 16943 1128.13 13
-1 -2 17 18363 694.419 1
1 2 17 19307.1 1268.12 5
-1 -2 17 19921.3 1335.14 5
-1 2 -17 17456.9 1241.09 4
1 -2 -17 18176.4 943.359 9
-1 2 -17 18247.8 1115.81 9
-1 2 -17 18844.3 1061.06 10
1 2 17 17820 965.206 7
-1 -2 17 18342.5 1214.4 7
-1 -2 18 5932.6 681.315 7
-1 -2 18 4752.48 540.816 20
1 2 18 4874.55 642.109 5
-1 2 -18 5135.18 682.465 4
-1 -2 18 5392.18 702.339 5
-1 -2 18 4815.82 503.117 19
-1 -2 18 5546.25 600.156 21
1 2 18 4720.27 574.542 13
-1 -2 18 4763.4 577.67 13
1 -2 -18 4415.98 436.789 9
1 2 18 5160.91 306.096 12
-1 2 -18 4400.13 536.586 9
-1 2 -18 4764.8 515.648 10
1 -2 -18 5508.35 729.897 4
-1 -2 19 3272.71 474.257 20
1 2 19 3411.55 574.103 5
-1 -2 19 3858.75 626.074 5
1 -2 -19 2649.3 531.664 4
-1 -2 19 2977.26 469.303 21
-1 -2 19 3219.92 484.256 13
1 2 19 3116.07 472.955 13
-1 -2 19 2764.75 389.031 19
1 -2 -19 3159.99 434.484 8
-1 -2 19 2671.32 489.661 7
-1 2 -19 3083.65 429.452 10
-1 2 -19 2945.45 441.914 9
1 2 20 8208.64 789.251 13
-1 -2 20 8187.29 784.359 13
-1 -2 20 9267.88 785.946 20
1 -2 -20 9629.03 985.056 4
-1 -2 20 7211.39 874.899 5
1 2 20 8815.19 906.178 5
-1 -2 20 8407.84 839.527 7
-1 2 -20 7412.55 722.584 9
-1 2 -20 7163.28 667.806 10
-1 -2 20 8210.49 778.548 21
-1 -2 21 13359.8 963.181 20
-1 2 -21 13980.7 1010.82 9
1 -2 -21 12634.2 1175.39 4
1 2 21 11739.3 1098.94 5
-1 -2 21 12062.3 1073.87 7
1 2 21 12816.8 1019.6 13
-1 -2 21 13587.5 1036.01 13
-1 -2 21 12054 987.798 21
-1 -2 22 25881.5 1492.7 20
-1 -2 22 26046.3 1587.75 13
1 2 22 29741.3 1661.4 13
-1 -2 22 28233.7 1680.78 7
-1 -2 23 14763.5 1066.03 20
-1 -2 23 13770 1160.8 7
-1 -2 24 3722.95 544.478 20
-1 3 24 7005.5 724.482 13
1 -3 23 4967.62 642.157 20
-1 -3 -23 5368.4 759.296 4
-1 3 23 5802.86 656.486 13
1 -3 23 5196.65 683.916 7
-1 -3 -22 8583.37 941.821 4
1 -3 22 10082.1 931.721 7
-1 3 22 10010.5 838.31 13
1 -3 22 9994.59 887.478 20
1 -3 21 11946.8 979.159 20
-1 3 21 13570.5 1036.23 21
-1 3 21 12302.3 915.001 13
1 -3 21 12783.2 1068.97 13
1 -3 21 11579.6 1014.02 7
-1 -3 -21 12518 1192.32 3
1 3 -21 13362.1 1057.02 9
1 3 -21 11700.9 1159.94 4
-1 -3 -21 12629.2 1087.04 4
1 3 -20 17325.9 1202.89 9
-1 -3 -20 16968.6 1274.05 4
1 3 -20 18992.1 1425.55 4
1 -3 20 16590 1199.46 7
1 -3 20 17190.3 1171.94 20
-1 -3 -20 14850.9 1279.59 3
1 -3 20 18063.7 1259.52 13
-1 3 20 17399.1 1106.08 13
-1 3 20 17791.9 1196.43 21
-1 3 20 17673.3 898.177 20
1 -3 19 59858.5 2678.51 13
-1 3 19 59724.5 2473.5 13
-1 -3 -19 58005.2 2812.84 3
1 -3 19 63835.5 2473.59 12
1 3 -19 60452 2869 4
-1 -3 -19 58866.3 2710.02 4
-1 3 19 62018 2223.51 20
-1 3 19 59941 2588.31 21
1 -3 19 63863.1 2700.56 7
1 3 -19 61693.4 2646.97 9
1 -3 19 62435.9 2623.56 20
1 -3 19 54538 2134.73 14
-1 3 19 59360.5 2079.12 6
-1 3 18 24314 1034.38 6
-1 -3 -18 23265.8 1543.4 3
1 3 -18 25854 1459.91 9
-1 -3 -18 25276.9 1138.55 9
1 -3 18 26730.7 1449.07 20
-1 3 18 25584 1117.42 20
-1 -3 -18 23807.5 1480.99 4
1 3 -18 22910.1 1556.56 4
1 -3 18 23521.1 1090.13 14
1 -3 18 25533.3 1461.47 7
-1 3 18 24767.1 1399.28 21
-1 3 18 25150.3 1324.72 13
1 -3 18 26504 1504.61 13
-1 3 17 31698 1228.22 6
1 3 -17 29278.7 1478.43 2
-1 -3 -17 29436.9 1716.01 3
1 3 -17 29969.6 1606.46 9
-1 -3 -17 29444.6 1282.22 9
-1 3 17 31154.4 1276.98 20
1 -3 17 29538.9 1568.9 20
-1 -3 -17 32285.7 1693.46 4
1 3 -17 30105.1 1755.07 4
1 -3 17 29625.2 1287.79 14
1 -3 17 32678 1656.66 7
-1 -3 -17 29047.1 1326.46 15
1 -3 17 29493.9 1626.73 13
-1 3 17 30061.3 1467.79 13
-1 3 17 30510.2 1553.56 21
1 -3 16 12545.1 942.436 13
-1 3 16 11380.9 785.227 13
1 3 -16 11482.2 809.318 2
-1 3 16 12362.8 639.824 6
-1 -3 -16 11977.3 676.063 9
1 3 -16 12695.1 930.349 9
-1 -3 -16 11428.4 924.042 4
1 3 -16 12849 1040.65 4
1 -3 16 11483.8 691.811 14
1 -3 16 11846.6 902.908 7
-1 -3 -16 12177.6 727.409 15
1 -3 16 11702.9 858.789 21
-1 3 16 12782 875.361 21
1 -3 16 11876.4 878.971 20
-1 3 16 12855 673.911 20
1 -3 15 127.225 166.335 7
-1 -3 -15 244.379 145.662 15
1 -3 15 264.403 185.616 13
1 -3 15 166.28 109.806 14
-1 3 15 373.372 151.407 13
1 3 -15 417.818 260.167 4
-1 -3 -15 525.303 242.657 4
-1 3 15 213.991 95.2731 6
1 3 -15 210.63 204.853 9
-1 -3 -15 322.456 126.055 9
-1 -3 -15 288.271 221.622 5
-1 3 15 184.432 155.435 21
1 -3 15 192.088 186.851 21
-1 -3 -15 349.712 91.7002 10
1 -3 15 488.77 193.073 20
-1 3 15 354.626 125.278 20
1 3 -15 231.801 161.111 2
-1 3 14 37521 1425.48 6
-1 -3 -14 37358 1829.76 5
1 3 -14 36677.6 1630.37 2
1 -3 14 39557.3 1824.89 4
-1 -3 -14 35900.9 1759.6 4
-1 -3 -14 35684 1507.99 15
1 3 -14 36034.7 1690.73 10
1 3 -14 37928.4 1758.91 9
-1 -3 -14 36422.7 1315.68 10
1 3 -14 35612.6 1851.77 4
-1 3 14 36550.1 1585.92 13
1 -3 14 37006.5 1760.46 7
-1 -3 -14 42782.2 1781.89 21
1 -3 14 35484.8 1680.56 21
-1 3 14 37344.1 1684.98 21
-1 3 14 38965.7 1432.43 20
1 -3 14 36699.8 1734.55 20
1 3 -13 61159.7 2387.17 2
1 -3 13 64599.9 2587.68 4
-1 -3 -13 63466.5 2543.94 4
-1 3 13 64252.3 2360.79 13
-1 -3 -13 56794.4 2250.88 15
-1 -3 -13 64363.9 2618.35 5
-1 3 13 63555.8 2194.99 6
-1 -3 -13 63942.6 2015.45 11
1 3 -13 61812.6 2648.88 4
1 -3 13 61086.4 2503.38 20
-1 3 13 64736.2 2179.07 20
-1 -3 -13 62563.7 2074.8 10
1 3 -13 61441.9 2471.69 10
1 3 -13 64192.7 2544.47 9
-1 -3 -13 60654.1 2027.02 1
1 -3 13 65030.6 2487.66 21
-1 3 13 62190.3 2436.49 21
-1 -3 -13 68783 2525.39 21
-1 -3 -12 23962 1217.83 4
1 -3 12 20893.5 1187.85 4
-1 3 12 23889.6 1075.51 13
1 -3 12 20449.5 737.981 1
-1 3 12 23567.5 958.819 1
-1 -3 -12 22960.3 860.811 1
1 3 -12 23571.9 1111.27 2
-1 -3 -12 20337.6 995.397 15
-1 3 12 22673.1 947.421 6
-1 -3 -12 22404.6 1240.92 5
-1 -3 -12 23159.4 835.121 11
-1 -3 -12 21841.4 837.32 10
1 3 -12 22503.1 1173.95 10
1 3 -12 21188.8 1180.25 9
-1 -3 -12 25162.3 1188.56 21
1 -3 12 20918.4 1119.04 21
-1 3 12 22083.2 1116.11 21
1 3 -12 19761.2 1220.9 4
1 -3 12 20738.6 1162.51 20
-1 3 12 23266.3 920.872 20
-1 -3 -11 37945 1532.7 15
1 3 -11 38528.3 1614.68 2
-1 3 11 39034.3 1560.27 13
-1 -3 -11 42700.1 1737.36 13
-1 -3 -11 39112.8 1397.88 1
-1 3 11 40365.2 1484.65 1
1 -3 11 40036.3 1308.22 1
-1 3 11 40463.9 1475.04 6
-1 -3 -11 40847.2 1792.31 5
1 3 -11 40867.3 1829.36 4
-1 -3 -11 38443.3 1342.35 10
-1 -3 -11 39402.9 1376.38 11
1 3 -11 39414.6 1705.7 10
1 3 -11 40375.3 1743.47 9
-1 3 11 39321.7 1416.74 20
1 -3 11 37391.2 1705.44 20
-1 -3 -11 37931.7 1649.43 21
-1 3 11 37036.3 1620.5 21
1 -3 11 40279.7 1674.14 21
1 -3 11 39439.3 1751.26 4
-1 -3 -11 40636.7 1721.91 4
-1 -3 -10 16277.7 840.305 15
1 3 -10 18012.4 915.432 2
1 -3 10 20081.6 709.35 1
-1 3 10 17855.7 813.52 1
-1 -3 -10 17902.8 755.885 1
-1 -3 -10 18885.6 960.62 14
-1 -3 -10 19697.5 993.899 13
-1 3 10 17209.2 851.773 13
-1 -3 -10 17823.8 1023.86 5
-1 3 10 16993.9 790.946 6
-1 3 10 18248.9 629.812 12
1 3 -10 18707.1 1065.73 4
-1 -3 -10 17829.6 751.955 11
-1 3 10 17644.6 724.487 11
-1 -3 -10 18641.1 697.629 10
1 3 -10 19362.2 1007.78 10
1 3 -10 17856.5 1002.51 9
-1 3 10 18159.5 750.585 20
-1 -3 -10 18564.2 811.54 20
1 -3 10 18788.6 1018.76 20
1 -3 10 19748.8 970.001 21
-1 -3 -10 20751.8 987.039 21
-1 3 10 18054.6 921.718 21
-1 -3 -10 18052.4 973.4 4
1 -3 10 19693.6 1040.81 4
-1 -3 -9 26227.3 1238.17 4
1 -3 9 28239.3 1309.92 4
-1 -3 -9 24181.5 1131.72 15
1 3 -9 28542.9 1220.91 2
-1 3 9 29361.6 1139.1 1
1 -3 9 31968.8 1035.69 1
-1 -3 -9 27684.6 1058.42 1
-1 -3 -9 29197.5 1270.04 14
-1 -3 -9 29385.3 1281.66 13
-1 3 9 28202.8 1148.27 13
-1 3 9 28639.3 1108.73 6
-1 3 9 27686.7 924.473 12
1 -3 9 30438.1 1111.45 11
-1 -3 -9 27203.3 1070.46 11
-1 3 9 29240.4 1045.57 11
1 3 -9 28960.1 1331.77 9
1 3 -9 26596.5 1277.3 10
-1 -3 -9 28044.6 1230.04 21
-1 3 9 26578.3 1196.99 21
1 -3 9 29124.4 1241.91 21
-1 -3 -9 26494.7 1300.3 5
1 3 -9 28269 1356.66 4
-1 -3 -9 27828.5 1083.62 20
-1 3 9 28318 1029.06 20
1 -3 9 25195.5 1280.9 20
-1 -3 -8 78690.5 2845.39 4
-1 -3 -8 81045.4 2793.86 15
1 3 -8 76809.4 2815.41 2
-1 -3 -8 81105 2675.5 1
-1 3 8 83811.2 2758.47 1
1 -3 8 77124.1 2630.08 1
-1 -3 -8 84997.6 2912.38 14
-1 -3 -8 86101.2 2903.35 13
-1 3 8 83393.8 2740.93 13
-1 3 8 79538 2707.4 6
-1 3 8 81897.3 2533.58 12
1 -3 8 84489.9 2730.88 11
-1 3 8 82710 2509.33 10
-1 -3 -8 83209.5 2712.8 11
-1 3 8 84429.8 2666.08 11
-1 3 8 79077.8 2806.1 21
-1 -3 -8 86803.6 2866.23 21
1 -3 8 86154.5 2855.74 21
1 3 -8 87921.4 2986.74 9
1 3 -8 82905.9 2930.95 10
-1 -3 -8 80181 2932.21 5
1 3 -8 78399.2 2959.97 4
-1 -3 -8 80363.9 2666.06 20
-1 3 8 82777.6 2613.66 20
-1 -3 -7 201608 6347.02 21
1 -3 7 194439 6318.75 21
-1 3 7 199358 6309.4 21
-1 -3 -7 202061 6351.3 4
-1 -3 -7 196186 6321.66 15
1 3 -7 182075 6315.57 2
-1 3 7 206706 6292.19 1
1 -3 7 207940 6196.13 1
-1 -3 -7 213530 6444.17 14
-1 3 7 204610 6236.15 13
-1 -3 -7 202477 6393.1 13
-1 3 7 209088 6246.98 6
-1 3 7 203541 6072.24 12
1 -3 7 219072 6283.46 11
1 3 -7 183906 6445.48 4
-1 -3 -7 202644 6427.5 5
1 3 -7 204518 6457.74 10
-1 3 7 193612 6033.83 10
1 3 -7 203937 6468.89 9
-1 -3 -7 200444 6313.2 18
-1 -3 -7 198110 6167.21 20
-1 3 7 203625 6201.16 11
-1 -3 -7 203886 6255.65 11
-1 -3 -6 135261 4318.49 18
-1 -3 -6 134598 4321.72 17
-1 -3 -6 132151 4326.58 4
-1 -3 -6 138784 4364.57 15
1 3 -6 131045 4354.55 2
-1 -3 -6 125951 4375.97 3
-1 3 6 138039 4328.3 1
1 -3 6 135540 4238.45 1
-1 -3 -6 141655 4449.49 14
-1 3 6 135969 4233.13 13
-1 -3 -6 140352 4407.45 13
-1 3 6 135406 4269.41 6
-1 3 6 138309 4132.08 12
-1 -3 -6 135270 4154.78 12
1 -3 6 128504 4283.6 11
-1 3 6 136091 4246.49 11
-1 -3 -6 135852 4343.53 21
1 -3 6 121591 4289.73 21
-1 3 6 135833 4314.89 21
-1 -3 -6 133810 4189.44 20
-1 -3 -6 139235 4416.73 5
-1 3 6 137939 4099.2 9
1 3 -6 133554 4440.59 10
1 3 -6 132027 4442.69 9
-1 -3 -5 25363.6 990.734 17
-1 3 5 24432.7 1041.1 17
-1 -3 -5 25424 996.304 4
-1 -3 -5 25492.3 1054.42 15
1 3 -5 24943.2 1039.49 2
-1 -3 -5 25047.7 1040.65 3
1 -3 5 27007.4 1129.26 20
-1 -3 -5 25732.5 1100.64 14
-1 -3 -5 25851.6 1065.59 13
-1 -3 -5 25833.6 911.122 12
-1 3 5 26198.9 985.087 6
-1 3 5 25506.6 884.863 12
-1 3 5 26245.3 977.717 11
1 -3 5 26036.9 1019.59 11
-1 -3 -5 24544.7 1042.39 5
-1 -3 -5 25719.5 1017.71 21
1 -3 5 24767.6 980.904 21
-1 3 5 25150.4 981.892 21
-1 -3 -5 24870.1 883.031 19
-1 -3 -5 25711 1004.64 18
-1 3 5 25353.3 837.957 9
1 3 -5 26495.7 1108.17 10
1 3 -5 23905.9 1091.82 9
1 -3 5 24870.4 966.937 1
-1 3 5 26254.4 1030.95 1
-1 3 4 105041 3312.85 21
1 -3 4 99536.1 3459.55 20
-1 -3 -4 105868 3281.2 19
-1 3 4 106769 3412.34 17
-1 -3 -4 105457 3343.05 18
-1 -3 -4 108950 3327.76 17
-1 -3 -4 104819 3277.99 16
1 -3 4 106254 3270.67 15
-1 -3 -4 106774 3440.59 15
-1 -3 -4 101131 3363.87 3
-1 -3 -4 106380 3475.63 14
-1 -3 -4 105089 3418.07 13
-1 -3 -4 104375 3289.99 12
-1 -3 -4 99160.9 3370.41 5
-1 3 4 104310 3342.87 11
1 -3 4 94161.4 3357.4 11
1 3 -4 105610 3469.6 10
1 3 -4 104391 3461.54 9
-1 3 4 107054 3214.18 8
-1 -3 -4 104737 3259.89 8
-1 3 4 97461 3374.98 1
1 -3 4 108612 3358.87 1
-1 3 4 108313 3354.2 6
1 3 -4 100837 3393.83 2
-1 3 3 473.682 104.256 17
-1 -3 -3 405.594 77.1318 17
-1 -3 -3 408.011 68.1911 16
-1 -3 -3 328.187 64.2115 8
-1 -3 -3 517.688 92.3017 19
-1 -3 -3 400.177 103.295 15
1 -3 3 455.896 83.5028 15
-1 -3 -3 482.808 113.15 14
-1 3 3 358.527 67.8163 21
-1 -3 -3 428.137 82.427 3
1 3 -3 522.308 104.826 2
-1 3 3 416.326 54.4809 2
-1 3 3 644.936 117.093 18
-1 -3 -3 365.528 80.2728 18
-1 -3 -3 619.9 101.808 5
1 -3 3 285.277 90.2534 20
1 3 -3 663.197 124.174 10
1 -3 3 520.766 98.4371 1
-1 3 3 488.386 68.2893 8
-1 -3 -3 417.327 73.915 9
1 3 -3 489.081 108.517 9
-1 -3 -2 130314 4097.72 14
-1 -3 -2 127967 3874.23 7
-1 3 2 129637 4046.26 18
1 -3 2 118736 4039.98 20
-1 -3 -2 126196 4005 19
-1 -3 -2 129881 3941.89 3
1 -3 2 132399 3940.04 3
1 3 -2 133204 4051.38 2
-1 3 2 126089 3884.42 2
-1 -3 -2 134065 4058.51 2
-1 -3 -2 127857 3974.01 18
-1 3 2 123517 3892.83 20
-1 3 2 123422 3888.1 21
-1 -3 -2 129173 3947.06 9
-1 -3 -2 129163 3928.05 8
1 -3 2 119272 4057.34 16
1 -3 2 126267 3953.36 15
-1 -3 -2 128418 4098.87 15
1 3 -2 122818 4046.86 9
1 3 -2 123978 4054.02 10
-1 3 2 126685 4033.3 16
-1 3 2 123012 4027.85 17
-1 -3 -2 130066 3914.61 16
-1 -3 -2 123500 3910.43 17
1 -3 1 490002 14310.4 16
-1 -3 -1 470727 14167.4 16
-1 -3 -1 487821 14172 7
-1 3 1 472635 14270.3 18
-1 -3 -1 471048 14344 15
-1 -3 -1 477364 14313.9 14
1 3 -1 463765 14331.1 15
1 -3 1 473650 14259.7 20
-1 -3 -1 480347 14288.8 19
-1 3 1 481151 14170.3 20
-1 3 1 475614 14150.2 2
1 -3 1 464957 14143.4 3
-1 3 1 405037 14223 11
1 -3 1 433028 14263.8 11
-1 -3 -1 482969 14149.2 3
-1 3 1 507435 14294.3 1
1 3 -1 480259 14274.1 2
-1 -3 -1 457990 14271.3 2
-1 -3 -1 477503 14187.1 8
-1 3 1 482413 14273.8 16
-1 3 1 479055 14277.6 17
-1 -3 -1 463121 14199.2 9
-1 3 0 309658 9464.99 18
1 -3 0 302523 9474.48 11
-1 3 0 313338 9459.96 11
1 -3 0 300335 9410.83 20
-1 -3 0 318384 9422.56 7
-1 3 0 310904 9462.9 16
1 -3 0 323677 9491.61 16
-1 3 0 319033 9476.51 1
1 -3 0 292112 9479.77 1
1 3 0 347586 9500.68 2
-1 -3 0 280666 9442 2
-1 -3 0 311310 9421.15 9
-1 -3 0 321589 9438.9 10
1 3 0 303200 9380.2 16
1 3 0 302741 9510.85 15
-1 3 -1 447748 13624.3 3
-1 -3 1 472681 13739.3 9
-1 -3 1 456266 13739.6 10
1 3 1 450799 13602.3 17
1 3 1 440622 13627.3 16
1 -3 -1 451042 13753.9 16
-1 3 -1 462859 13759.9 16
1 3 1 474319 13803.2 15
-1 -3 1 458923 13762.8 7
1 -3 -1 428917 13740.8 18
1 3 1 469314 13619 3
-1 3 -1 453083 13743.3 11
1 -3 -1 451708 13766.5 11
1 -3 -1 425753 13720.1 12
-1 -3 1 445996 13673.8 4
1 3 1 447468 13662.1 8
1 -3 -1 462636 13661.3 20
1 -3 -1 464716 13808.7 1
-1 3 -1 476029 13765.1 1
-1 -3 1 461514 13756.5 2
-1 -3 2 118024 3859.87 10
-1 -3 2 116771 3849.39 9
1 -3 -2 121475 3864.29 18
1 3 2 114881 3776.55 18
1 3 2 124193 3729.89 17
1 -3 -2 117730 3857.69 16
1 -3 -2 119448 3864.93 17
1 3 2 121053 3720.69 16
-1 3 -2 117487 3869.91 16
-1 -3 2 131525 3927.3 7
1 3 2 127416 3928.88 14
1 -3 -2 120854 3843.7 6
1 -3 -2 128471 3927.76 1
1 -3 -2 123164 3809.19 12
1 -3 -2 116739 3859 11
-1 3 -2 111094 3824.67 11
-1 -3 2 119709 3822.61 4
1 3 2 122276 3750.78 8
-1 3 -2 120192 3688.94 21
-1 -3 2 122435 3860.16 2
-1 3 -2 120363 3761.12 3
1 3 2 124727 3750.26 3
-1 -3 3 954.412 142.816 10
1 -3 -3 732.379 126.124 18
1 3 3 545.189 93.7146 18
1 -3 -3 925.593 137.656 17
-1 3 -3 630.582 130.102 16
1 -3 -3 560.032 114.276 16
1 -3 -3 592.945 63.0111 2
-1 3 -3 847.753 117.196 3
-1 3 -3 605.033 81.7794 21
-1 -3 3 730.422 141.525 7
1 -3 -3 780.733 79.4335 13
1 -3 -3 615.157 91.7523 12
1 -3 -3 345.792 87.7821 6
1 -3 -3 709.643 123.81 11
-1 3 -3 534.9 115.648 20
-1 -3 3 465.733 110.002 4
1 -3 -3 789.434 138.284 1
-1 -3 3 477.733 105.524 9
-1 3 -3 675.177 116.116 11
1 -3 -4 106136 3450.94 17
-1 -3 4 107802 3487.99 4
1 3 4 100683 3423.84 15
-1 3 -4 111637 3421.82 3
1 -3 -4 105867 3212.51 2
-1 3 -4 113274 3336.4 21
-1 -3 4 103076 3536.75 7
1 -3 -4 104317 3277.26 13
1 -3 -4 97726.3 3293.2 12
1 -3 -4 102711 3389.32 6
-1 3 -4 107556 3396.02 11
1 -3 -4 108058 3427.55 11
1 -3 -4 116241 3523.06 1
-1 -3 4 103107 3459.84 9
1 -3 -4 106378 3467.84 18
-1 3 -4 104775 3457.95 10
-1 3 -4 100313 3490.01 20
-1 3 -5 28194.6 1059.17 21
-1 3 -5 26006 1178.97 20
1 -3 -5 27581.9 1166.29 18
1 -3 -5 28477.9 1156.81 17
1 -3 -5 27247 965.92 8
1 3 5 30061.6 1138.34 15
-1 3 -5 30988.5 1167.98 3
-1 -3 5 29082.3 1247.28 7
1 -3 -5 29001.3 1015.71 13
1 -3 -5 27749.4 1088.66 6
1 -3 -5 26961 980.09 12
-1 3 -5 31102.9 1101.76 11
1 -3 -5 29781.7 1114.09 11
1 -3 -5 27149.7 1204.03 5
1 -3 -5 30983 1198.45 1
1 -3 -5 28834.1 923.135 2
-1 -3 5 27290.9 1184.19 4
-1 -3 5 26462.6 1065.55 11
-1 3 -5 27550.6 1156.14 10
-1 3 -6 143939 4598.67 20
1 -3 -6 139127 4343.64 19
1 -3 -6 137836 4519.3 18
1 -3 -6 137347 4502.07 17
1 -3 -6 140024 4279.94 8
-1 3 -6 136120 4244.49 15
1 -3 -6 138872 4410.01 6
-1 -3 6 144174 4653.2 7
-1 -3 6 135408 4440.79 21
-1 3 -6 149042 4429.51 21
1 3 6 139996 4520.96 14
1 -3 -6 142431 4351.85 13
-1 -3 6 146937 4581.87 5
-1 3 -6 143889 4538.37 3
-1 3 -6 130577 4366.86 11
1 -3 -6 143246 4416.74 11
1 3 6 143498 4514.46 5
1 -3 -6 138805 4605.41 5
1 -3 -6 139280 4515.85 1
1 -3 -6 132558 4219.08 2
-1 -3 6 144127 4594.9 4
-1 -3 6 131231 4363.4 11
-1 3 -6 142100 4531.75 10
1 -3 -7 206606 6373.65 19
1 -3 -7 212701 6594.49 17
1 -3 -7 195609 6337 8
-1 3 -7 197972 6267.34 15
1 -3 -7 199342 6519.16 7
-1 -3 7 209153 6537.7 21
-1 3 -7 207292 6496.89 21
1 3 7 210002 6589.35 14
1 3 7 202811 6574.46 13
-1 -3 7 202838 6651.62 5
-1 3 -7 228112 6671.73 3
1 -3 -7 205705 6450.2 11
1 -3 -7 214114 6721.13 5
1 3 7 209892 6607.62 5
1 -3 -7 204550 6571.18 1
-1 -3 7 217495 6699.2 4
1 -3 -7 198065 6699.19 4
-1 3 -7 220837 6703.77 20
-1 3 -7 222452 6441.73 11
-1 3 -7 199669 6584.85 10
-1 -3 7 221214 6425.63 11
-1 -3 7 211376 6564.93 10
1 -3 -8 75306.6 2550.42 8
-1 3 -8 76251 2441.83 15
1 -3 -8 75488.3 2711.64 7
-1 3 -8 78959.2 2868.49 20
1 -3 -8 77016.1 2537.52 19
1 3 8 78866.5 2762.97 14
1 -3 -8 79115.9 2631.04 14
1 3 8 79792.8 2789.91 13
-1 3 -8 83411.2 2733.98 21
-1 -3 8 75928.5 2722.34 21
-1 -3 8 83696.6 2905.33 5
1 -3 -8 83903.3 2633.37 11
1 3 8 80513.6 2818.99 5
1 -3 -8 78627 2905.76 5
1 -3 -8 79122.8 2758.83 1
1 -3 -8 80119.5 2797.97 17
-1 -3 8 85511.8 2928.23 4
1 -3 -8 76296.3 2903.68 4
-1 -3 8 86493.2 2592.88 11
-1 -3 8 73836.6 2717.92 10
-1 3 -8 76093.3 2778.4 10
-1 3 -8 76345.7 2584.46 11
1 -3 -9 29453.9 1052.57 9
1 -3 -9 29054.8 1125.48 8
-1 3 -9 29400.6 985.801 15
1 -3 -9 28074.3 1249.23 7
-1 -3 9 29749.7 1379.22 20
-1 3 -9 32764.8 1429.54 20
1 3 9 30479.2 1295.04 14
1 -3 -9 30447.9 1177 14
1 3 9 29440.9 1000.79 12
1 3 9 28803.2 1303.41 13
-1 -3 9 29004.1 1273.65 21
-1 3 -9 32919.6 1304.35 21
-1 -3 9 28044.2 1384.19 5
1 -3 -9 29646.6 1141.19 11
1 -3 -9 28150.5 1404.42 5
1 3 9 31180.2 1368.91 5
1 -3 -9 29960.1 1323.47 17
1 -3 -9 28702.7 1268.18 1
1 -3 -9 28405.1 1425.13 4
-1 -3 9 30891.1 1411.43 4
-1 3 -9 28643.5 1306.95 10
-1 -3 9 31785.3 1103.87 11
-1 -3 9 30850.8 1278.37 10
-1 3 -9 30474.2 1127.66 11
1 -3 -10 19374.6 841.241 8
1 -3 -10 17936.7 761.364 9
1 -3 -10 21876.1 887.803 14
1 3 10 21718.3 1000.32 14
1 -3 -10 19169.8 960.743 7
-1 -3 10 20377.9 1125.17 7
-1 3 -10 17107.7 666.612 15
1 3 10 20142.1 697.438 12
1 3 10 19413 1005.29 13
-1 -3 10 23993.2 1136.28 20
-1 -3 10 21664.9 1009.08 21
-1 3 -10 20162.5 988.905 21
1 -3 -10 21680.3 837.514 11
-1 -3 10 21740.5 1143.71 5
1 -3 -10 19033.6 1104.19 5
1 3 10 19272.9 1044.51 5
1 -3 -10 19730.6 965.908 1
1 -3 -10 21007 1047.74 17
1 -3 -10 19894 1142.62 4
-1 -3 10 18125.1 1074.28 4
-1 -3 10 21177.4 773.214 11
-1 3 -10 19306.9 1000.86 10
-1 3 -10 19545.2 800.336 11
-1 -3 10 18259 935.22 10
1 -3 -11 35020.9 1335.43 8
1 -3 -11 32855.6 1232.26 9
1 3 11 34604.5 1451.69 14
1 -3 -11 35825.7 1333.34 14
1 -3 -11 34001.4 1455.09 7
-1 -3 11 36292.5 1665.91 7
-1 3 -11 28687.3 1088.99 15
-1 -3 11 34302.4 1571.81 20
1 -3 -11 35789.9 1460.76 1
-1 -3 11 39530.5 1206.9 11
-1 3 -11 31839.7 1217.95 11
-1 3 -11 37181.9 1542.81 10
-1 -3 11 37830 1470.61 10
1 -3 -11 38335.9 1588.52 17
-1 -3 11 37484.6 1675.82 4
1 -3 -11 34291.2 1681.16 4
1 3 11 34654.7 1523.48 13
1 3 11 34980.3 1131.74 12
-1 -3 11 33322.5 1467.65 21
-1 3 -11 41636.1 1568.21 21
1 -3 -11 36944.3 1691.22 5
1 3 11 35748 1599.19 5
-1 -3 11 35766.4 1662.44 5
1 -3 -12 20228.3 1034.3 7
-1 -3 12 19974.9 1195.14 7
-1 -3 12 23505.2 1118.83 21
-1 3 -12 24597.2 1155.42 21
-1 -3 12 20634.7 1142.92 20
-1 -3 12 21014.6 1156.46 19
-1 -3 12 19539.7 719.97 14
1 3 12 21327 1043.89 14
1 -3 -12 21284.4 920.343 14
-1 -3 12 22530.3 774.961 11
1 -3 -12 20489.5 1227.07 5
1 3 12 22154.6 1197.72 5
-1 -3 12 19964.1 1209.18 5
1 -3 -12 20642.4 1126.92 17
1 -3 -12 21924.3 962.216 8
1 -3 -12 21546.8 866.399 9
1 3 12 20493.7 1100.99 13
1 3 12 20039.6 729.539 12
-1 -3 12 20505.7 1203.03 4
1 -3 -12 22242.5 1289.8 4
-1 -3 12 21405.6 1031.02 10
-1 3 -12 21179.3 1097.15 10
-1 -3 13 63507.2 2678.68 7
-1 -3 13 62215 2487.07 21
-1 3 -13 71846.4 2587.71 21
1 -3 -13 66142 2263.21 14
1 3 13 61364.3 2028.55 12
1 3 13 64872.3 2546.59 13
1 -3 -13 74547.6 2654.17 17
-1 -3 13 65284.2 2050.5 11
-1 -3 13 64890.9 2586.87 19
-1 -3 13 72015.1 2655.94 20
-1 -3 13 71386.2 2455.69 10
-1 3 -13 63625.7 2508.08 10
1 -3 -13 63017.3 2210.48 9
1 -3 -13 66837.5 2350.45 8
1 -3 -13 66382.1 2748.32 5
1 3 13 65390.1 2648.18 5
-1 -3 13 63814.6 2713.22 5
1 -3 -13 65533.4 2763.58 4
1 -3 -14 33941.1 1767.25 5
1 3 14 34064.3 1699.37 5
-1 -3 14 36969.2 1818 5
-1 3 -14 32546.7 1551.33 10
-1 -3 14 34242.2 1471.07 10
1 -3 -14 31102.2 1751.19 4
-1 -3 14 35264.7 1637.85 19
-1 -3 14 32896.4 1619.97 20
-1 -3 14 34850.1 1750.65 7
1 3 14 34669.7 1614.51 13
-1 -3 14 33958.5 1571.48 21
-1 3 -14 38942 1669.15 21
-1 -3 14 34158.8 1354.68 1
1 -3 -14 32616.8 1296.84 9
1 -3 -14 33713.4 1423.31 8
1 -3 -15 1135.09 221.695 8
-1 -3 15 633.684 243.604 7
-1 -3 15 707.173 157.455 1
1 3 15 374.489 222.685 5
-1 -3 15 527.866 257.345 5
-1 3 -15 716.398 221.152 10
-1 -3 15 768.512 241.618 20
-1 -3 15 472.613 202.498 21
1 -3 -15 749.874 152.952 9
1 3 15 892.805 246.815 13
1 -3 -15 760.127 301.528 4
-1 -3 15 757.087 247.662 19
1 -3 -16 14005.7 810.829 8
1 -3 -16 12586.2 683.301 9
-1 -3 16 13422.9 650.249 1
-1 -3 16 12708.2 1044.52 5
1 3 16 14553.4 1043.05 5
1 -3 -16 12841.3 1051.27 4
-1 -3 16 13251.4 1017.59 7
-1 -3 16 13651.6 914.581 21
1 3 16 14010.9 947.231 13
-1 -3 16 13988.4 928.008 19
-1 -3 16 13178.9 932.436 20
-1 3 -16 13135.6 889.084 10
-1 3 -17 33825.4 1825.79 3
1 -3 -17 29496.4 1291.81 9
1 -3 -17 30411 1432.53 8
-1 -3 17 33656.3 1191.76 1
-1 -3 17 35806.1 1910.91 5
1 3 17 31763.9 1744.55 5
-1 -3 17 31345.3 1747.21 7
1 -3 -17 31840.9 1849.37 4
-1 -3 17 31841.4 1599.35 21
-1 -3 17 32786 1685.9 13
1 3 17 31767.8 1631.65 13
-1 -3 17 34367.1 1673.57 20
-1 -3 17 33601.8 1612.37 19
-1 3 -17 35043.8 1694.59 9
-1 3 -17 29286.1 1532.43 10
-1 -3 18 24945.3 1504.98 7
-1 3 -18 24444.4 1538.94 3
1 -3 -18 25285.9 1222.97 8
-1 -3 18 22942.3 837.982 1
-1 -3 18 24810.1 1330.3 19
-1 -3 18 23961 1558.96 5
1 3 18 22720.3 1460.33 5
-1 -3 18 23430.5 1342.92 21
-1 -3 18 27094.8 1429.87 20
-1 -3 18 23652.7 1403.28 13
1 3 18 23987.7 1380.68 13
-1 3 -18 23941.1 1370.79 9
-1 3 -18 21760.4 1273.65 10
1 -3 -18 24818 1596.36 4
-1 -3 19 56048.3 2555.03 21
-1 -3 19 62419.9 2531.24 19
1 -3 -19 59845.6 2387.67 8
-1 3 -19 59795.4 2528.44 10
-1 3 -19 61944.6 2632.32 9
-1 -3 19 61789.6 2795.54 7
-1 3 -19 58477.5 2811.04 3
1 3 19 63904.8 2824.96 5
-1 -3 19 64139.4 2921.35 5
-1 -3 19 63260 2635.58 20
1 3 19 59344.9 2608.18 13
-1 -3 19 61288 2667.57 13
1 -3 -19 60522.9 2887.8 4
1 -3 -20 16349.3 1352.12 4
-1 3 -20 18808.4 1215.42 9
-1 3 -20 18771.8 1156.75 10
-1 -3 20 17076.5 1279.63 7
-1 3 -20 16615 1336.3 3
-1 -3 20 19028.1 1221.31 21
-1 -3 20 18953 1211.51 20
1 3 20 17347.7 1317.08 5
-1 -3 20 19007 1433.06 5
1 3 20 16099.5 1151.01 13
-1 -3 20 19787.9 1279.74 13
1 -3 -21 13537.4 1229.18 4
1 3 21 12265.4 1121.93 5
-1 -3 21 11470.3 1053.56 7
-1 -3 21 12146.8 966.19 20
-1 3 -21 13398.5 1013.32 9
-1 -3 21 11799.9 971.128 21
-1 3 -21 11656.5 1141.21 3
-1 -3 21 14616.6 1075.17 13
1 3 21 10134.5 920.039 13
-1 3 -22 8635.28 834.337 9
-1 -3 22 9258.43 852.963 20
-1 -3 22 9222.33 943.172 7
1 3 22 9445.22 875.04 13
-1 -3 22 8120.71 848.228 13
-1 -3 23 5239.42 655.063 20
-1 4 23 18441.9 1204.65 13
-1 -4 -23 21309.7 1495.95 4
1 -4 23 19616 1413.58 7
1 -4 22 8867.17 899.957 7
1 -4 22 8252.18 838.284 20
1 4 -22 9308.99 913.518 9
-1 -4 -22 8501.41 917.301 4
-1 4 22 8052.78 741.248 13
1 -4 21 47068.4 2363.13 7
1 -4 21 53980.9 2397.46 20
1 4 -21 48164.5 2362.33 9
-1 -4 -21 47098.2 2392.55 4
-1 -4 -21 45622.2 2493.89 3
-1 4 21 47301.9 2141.88 13
1 -4 21 49538.6 2411.34 13
1 4 -20 8256.76 958.532 4
-1 -4 -20 8178.96 852.655 4
1 4 -20 7054.4 769.364 9
1 -4 20 7723.35 816.172 7
1 -4 20 8144.96 791.68 20
-1 4 20 8386.64 775.619 21
-1 -4 -20 5180.34 755.967 3
-1 4 20 6599.81 640.315 13
1 -4 20 6367.21 748.172 13
-1 -4 -19 5995.13 719.202 4
1 4 -19 7161.63 868.126 4
1 -4 19 6720.31 738.252 13
-1 4 19 6254.07 603.888 13
1 -4 19 5755.65 455.579 14
-1 4 19 6318.28 429.019 20
-1 4 19 5698.72 635.844 21
1 -4 19 5245.6 681.985 7
1 -4 19 6862.58 713.014 20
-1 -4 -19 4841.98 719.058 3
1 4 -19 5266.34 668.937 9
1 4 -18 8749.82 822.225 9
-1 -4 -18 8655.06 839.97 4
1 4 -18 7855.31 877.542 4
1 -4 18 8160.4 792.817 7
-1 4 18 7370.65 467.24 20
-1 4 18 7184.19 710.546 21
-1 4 18 8169.27 673.728 13
1 -4 18 8140.31 800.503 13
1 -4 18 7164.33 524.054 14
-1 -4 -18 8111.48 860.018 3
1 -4 18 7563.12 740.825 20
-1 4 17 57788.5 1954.73 6
-1 -4 -17 55417.1 2602.18 3
1 -4 17 59532.8 2164.42 14
-1 4 17 57385.9 2008.55 20
-1 4 17 56646 2421.15 21
-1 -4 -17 57320.6 2546.54 4
1 -4 17 56338.4 2491.39 20
1 -4 17 57935.6 2568.42 13
-1 4 17 55505.9 2297.42 13
1 -4 17 56152.4 2532.75 7
1 4 -17 57567.5 2693.06 4
1 4 -17 57119.3 2542.14 9
-1 -4 -17 56223.5 2012.5 9
-1 -4 -16 2410.25 341.14 15
-1 4 16 2414.57 347.149 13
1 -4 16 2581.12 425.758 13
-1 -4 -16 2227.98 441.628 3
-1 -4 -16 2057.26 402.87 4
1 4 -16 2265.21 469.76 4
-1 4 16 2282.95 229.551 6
1 -4 16 2110.69 403.036 7
1 4 -16 2240.38 426.516 9
1 4 -16 2525.04 407.239 2
1 -4 16 1969.4 385.365 20
-1 -4 -16 2599 259.492 9
-1 4 16 2322.49 240.988 20
1 -4 16 3094.56 439.06 21
-1 4 16 2184.55 370.284 21
-1 4 15 73739.7 2747.42 13
1 4 -15 78283.1 2864.82 2
-1 -4 -15 70186.5 3005.59 3
-1 -4 -15 70761.4 2950.1 4
-1 4 15 76233.5 2475.05 6
-1 -4 -15 78052 3084.95 5
-1 -4 -15 70261.1 2329.75 11
1 4 -15 73397.9 3102.09 4
1 -4 15 77660.6 3041.35 7
1 -4 15 70253.2 2845.48 21
-1 4 15 70297.2 2828.13 21
1 4 -15 74249.7 2988.5 9
1 4 -15 72003.2 2915.57 10
-1 -4 -15 75134.5 2486.55 9
-1 -4 -15 72160.2 2702.53 15
1 -4 15 79701.7 3014.14 20
-1 4 15 74740.6 2462.93 20
-1 -4 -14 18770.4 1149.96 4
1 -4 14 18669.8 1188.36 4
1 4 -14 19985.4 1091.1 2
-1 -4 -14 20709.7 845.293 9
1 4 -14 18060.5 1158.1 9
1 4 -14 19425.1 1158.14 10
-1 4 14 20816.9 1036.7 13
1 -4 14 18049.5 676.228 1
-1 -4 -14 19681.3 1016.93 15
-1 -4 -14 19173.3 1214.1 5
-1 4 14 20515.1 843.976 6
-1 -4 -14 20515 779.724 11
1 4 -14 18618.7 1239.31 4
-1 -4 -14 19364.9 826.443 1
1 -4 14 18225.2 1075.67 21
-1 4 14 21434.4 1127.21 21
-1 -4 -14 22539.5 1177.63 17
1 -4 14 19809.3 1177.84 20
-1 4 14 20348.8 816.241 20
-1 -4 -13 28689.8 1338.23 15
-1 -4 -13 32029.9 1488.36 17
1 4 -13 28699.4 1410.59 2
-1 4 13 30374.6 1353.89 13
-1 4 13 31737.7 1194.09 6
-1 -4 -13 31027.6 1595.3 5
-1 -4 -13 30524.1 1201.98 1
1 -4 13 32734.1 1096.81 1
-1 -4 -13 31491.6 1145.55 11
1 4 -13 31767.9 1645.07 4
1 -4 13 31576.8 1589.6 4
-1 -4 -13 31717.2 1543.95 4
-1 -4 -13 32856.2 1496.08 21
-1 4 13 28774.4 1419.17 21
1 -4 13 27478.6 1415.52 21
-1 4 13 31388.8 1137.1 20
1 -4 13 29159.1 1518.09 20
1 4 -13 31654.3 1536.79 10
1 4 -13 29687.2 1547.81 9
1 -4 12 34650.1 1636.57 4
-1 -4 -12 33897.6 1565.91 4
-1 -4 -12 31665 1401.95 15
1 4 -12 33869.5 1494.8 2
-1 -4 -12 35803.6 1536.27 17
-1 -4 -12 35676.6 1532.65 14
-1 -4 -12 37157.4 1584.93 13
-1 4 12 33914.2 1411.97 13
1 -4 12 31691.3 1640.81 5
-1 -4 -12 33123.7 1625.6 5
-1 4 12 34319.7 1260.05 6
-1 -4 -12 35606.1 1301.86 1
1 -4 12 35003 1191.7 1
-1 -4 -12 33355.1 1230.99 11
1 4 -12 34010.9 1672.04 4
-1 -4 -12 29859.3 1059.58 10
1 4 -12 33826.5 1589.07 10
1 4 -12 33020.3 1605.54 9
-1 -4 -12 33662.2 1496.16 18
-1 -4 -12 35514.1 1530.03 21
-1 4 12 31135.2 1454.91 21
1 -4 12 34026.9 1507.88 21
1 -4 12 32689.8 1587.6 20
-1 4 12 33353.7 1176.5 20
-1 -4 -11 75375.1 2763.5 18
-1 -4 -11 73448.4 2832.95 4
1 -4 11 73515.1 2890.66 4
-1 -4 -11 73309.6 2698.33 15
1 4 -11 71764.9 2760.69 2
-1 -4 -11 83006.8 2830.55 17
-1 -4 -11 81633 2859.4 14
-1 4 11 74317.2 2664.63 13
-1 -4 -11 81627.7 2865.59 13
-1 4 11 79852 2550.82 6
-1 -4 -11 75809.5 2576.97 1
1 -4 11 82924.8 2508.36 1
1 -4 11 80563.9 2600.37 11
-1 4 11 74533.7 2516.78 11
-1 -4 -11 71099.6 2341.33 10
-1 -4 -11 76588.1 2540.35 11
-1 -4 -11 83789.3 2836.41 21
-1 4 11 74835.5 2762.71 21
1 -4 11 73717.9 2766.32 21
1 4 -11 76994.8 2900.9 10
1 4 -11 77946.1 2941.12 9
1 4 -11 78103.8 2982.28 4
-1 -4 -11 76544.9 2938.48 5
1 -4 11 70902.1 2876.93 20
-1 4 11 75440 2433.24 20
-1 -4 -10 13861.7 775.375 18
-1 -4 -10 13050.6 807.252 4
1 -4 10 12502 839.551 4
-1 -4 -10 11793.6 719.89 15
1 4 -10 14778.1 817.012 2
-1 -4 -10 14500.6 799.852 17
-1 -4 -10 13295 806.6 14
-1 4 10 14916.5 731.073 13
-1 -4 -10 13112.7 798.012 13
-1 4 10 13637.4 638.584 6
1 -4 10 13699.8 619.585 1
-1 -4 -10 13470.9 665.106 1
1 -4 10 13326.3 676.021 11
-1 -4 -10 14011 663.748 11
-1 4 10 12993.9 630.801 11
-1 -4 -10 13529 493.772 10
-1 -4 -10 13402 781.955 21
-1 4 10 13791.2 765.736 21
1 -4 10 14374.4 790.431 21
1 4 -10 14423.8 888.612 10
1 4 -10 14613 899.49 9
-1 -4 -10 13393.8 862.86 5
1 4 -10 13939.9 898.493 4
-1 -4 -10 13833.9 617.817 20
-1 4 10 14230.2 546.246 20
-1 -4 -9 175765 5675.04 18
-1 -4 -9 170722 5723.25 4
-1 -4 -9 168563 5662.1 15
1 4 -9 159064 5674.47 2
-1 -4 -9 184643 5706.26 17
-1 -4 -9 180216 5792.18 14
-1 4 9 181697 5588.79 13
-1 -4 -9 186296 5765.88 13
-1 4 9 180115 5511.7 6
1 -4 9 166527 5488.9 1
-1 4 9 180793 5615.98 1
-1 -4 -9 173986 5541.8 1
1 -4 9 191581 5600.04 11
-1 4 9 173725 5515.95 11
-1 -4 -9 178273 5557.34 11
-1 -4 -9 185541 5714.56 21
-1 4 9 167586 5651.81 21
1 -4 9 167981 5659.83 21
1 4 -9 181347 5878.32 9
1 4 -9 173100 5831.61 10
1 4 -9 166388 5840.34 4
-1 -4 -9 172496 5813.75 5
-1 -4 -9 172786 5436.25 20
-1 4 9 178754 5345.09 20
-1 -4 -8 4741.11 394.305 18
-1 -4 -8 5127.29 401.921 17
-1 -4 -8 5062.44 414.905 4
-1 -4 -8 4818.25 406.03 15
-1 -4 -8 4668.73 418.878 3
1 4 -8 4546.96 399.473 2
-1 -4 -8 4796.51 432.226 14
-1 4 8 4411.72 327.405 13
-1 -4 -8 5048.73 418.911 13
1 -4 8 4711.43 327.398 1
-1 -4 -8 5105.34 355.797 1
-1 4 8 5326.64 383.464 1
-1 4 8 4659.24 323.158 6
1 -4 8 5135.22 365.258 11
-1 4 8 4463.55 322.132 11
-1 -4 -8 4214.04 337.811 11
-1 4 8 4498.25 214.728 20
-1 -4 -8 4438.45 268.506 20
1 4 -8 4260.36 437.613 9
1 4 -8 4394.26 440.349 10
-1 -4 -8 4592.82 383.152 21
-1 4 8 4812.01 376.645 21
1 -4 8 5139.22 390.205 21
-1 -4 -8 4997.69 453.887 5
-1 -4 -7 77810.7 2661.44 17
-1 -4 -7 78119.4 2681.66 4
-1 -4 -7 78449.6 2708.39 15
1 4 -7 66403.6 2658.32 2
-1 -4 -7 70461.7 2677.56 3
-1 -4 -7 79675.6 2673.71 21
1 -4 7 80315.4 2644.55 21
-1 4 7 75391.1 2620.54 21
-1 -4 -7 81337.8 2790.63 14
-1 -4 -7 79704.9 2725.82 13
-1 -4 -7 77769.4 2419.15 12
1 -4 7 79011.4 2594.17 1
-1 4 7 80710.3 2662.42 1
1 -4 7 68418.5 2595.7 11
-1 -4 -7 75090.2 2741.9 5
1 4 -7 79022.7 2820.6 10
1 4 -7 80961.6 2837.77 9
-1 -4 -7 79374.3 2673.75 18
-1 -4 -7 76225.5 2450.44 20
1 -4 7 74836.5 2806.54 20
-1 4 7 81871.6 2599.23 11
-1 -4 -7 78397.8 2634.93 11
1 -4 6 47988.4 1812.98 20
-1 -4 -6 44334.3 1464.32 19
-1 -4 -6 45731 1657.28 18
-1 -4 -6 44264.3 1626.66 17
-1 -4 -6 43324.1 1580.1 16
-1 -4 -6 43560.1 1699.64 15
1 4 -6 44136.3 1696.52 2
-1 -4 -6 40324.2 1638.09 3
-1 -4 -6 44397 1467.26 20
-1 4 6 42207.9 1586.87 21
1 -4 6 43469.9 1595.05 21
-1 -4 -6 43297 1631.58 21
-1 -4 -6 46928 1769 14
-1 -4 -6 47255.8 1715.41 13
-1 -4 -6 44616.6 1481.07 12
1 -4 6 43679.3 1608.53 1
-1 4 6 48458.2 1680.53 1
1 -4 6 44461.9 1638.96 11
-1 -4 -6 43420.3 1708.18 5
-1 -4 -6 44097.5 1638.45 4
1 4 -6 47106.4 1795.99 9
1 4 -6 46782.4 1791.61 10
-1 -4 -6 43226.7 1473.92 8
-1 -4 -6 44469.8 1646.41 11
-1 4 6 43460.2 1595.92 11
-1 -4 -5 174654 5544.33 19
-1 -4 -5 187426 5653.21 17
-1 -4 -5 185097 5685.86 18
-1 -4 -5 184068 5606.83 16
-1 -4 -5 183092 5781.07 15
-1 -4 -5 167466 5648.49 3
1 -4 5 177404 5821.36 20
-1 -4 -5 184209 5814.05 14
1 -4 5 182289 5595.64 15
-1 -4 -5 185187 5564.35 12
-1 -4 -5 185010 5743.36 13
-1 4 5 179605 5604.97 21
-1 -4 -5 179355 5654.59 21
1 -4 5 173446 5589.63 21
1 -4 5 180238 5676.47 1
-1 4 5 189952 5725.54 1
1 -4 5 179788 5693.94 11
-1 -4 -5 181583 5732.87 5
1 4 -5 170011 5721.05 2
1 4 -5 181502 5822.08 10
1 4 -5 177403 5811.52 9
-1 -4 -5 173635 5509.33 9
-1 -4 -5 179894 5496.3 8
-1 -4 -5 184085 5711.13 11
-1 4 5 188889 5668.39 11
-1 4 4 19562.6 897.576 18
-1 -4 -4 19173.1 804.931 17
-1 -4 -4 19876.8 847.108 18
-1 -4 -4 19675.7 784.535 16
-1 -4 -4 20329.2 935.728 15
1 -4 4 19256.2 797.562 15
-1 -4 -4 19194.6 812.278 3
-1 -4 -4 18689 787.405 19
-1 4 4 20520.9 676.533 20
1 -4 4 19144.6 931.402 20
-1 -4 -4 19357.8 932.546 14
-1 -4 -4 19908.1 885.345 13
1 -4 4 20888.1 884.081 1
-1 4 4 18788.5 869.706 1
-1 -4 -4 20566 751.461 9
1 4 -4 19689.7 932.557 10
1 4 -4 19752.7 930.637 9
1 -4 4 22299 902.116 11
-1 -4 -4 20034.2 883.207 11
-1 4 4 21680.5 869.178 11
-1 4 4 19440.5 769.654 21
-1 -4 -4 19904.4 722.523 8
-1 4 4 19677 681.545 8
-1 4 4 18496.8 719.424 2
-1 -4 -4 18686.8 871.197 2
1 4 -4 19286.2 888.636 2
-1 -4 -4 19103.7 851.85 5
-1 -4 -3 353770 10401.6 15
1 -4 3 369861 10228.4 15
-1 -4 -3 328644 10155.5 3
-1 4 3 338110 10312.3 18
-1 -4 -3 327699 10353.3 14
1 4 -3 324872 10346.9 15
1 -4 3 343100 10357.9 20
-1 4 3 342340 10072.3 20
-1 -4 -3 330265 10220.6 19
1 -4 3 349455 10297.7 1
-1 4 3 330854 10107 21
1 4 -3 290686 10280.5 9
-1 -4 -3 340940 10138.4 9
1 4 -3 326375 10340.9 10
-1 -4 -3 314183 10139.1 10
1 4 -3 358587 10325.8 2
-1 4 3 324027 10100.4 2
-1 -4 -3 323335 10280 2
-1 -4 -3 335058 10172.9 17
-1 -4 -3 337702 10163.1 16
-1 -4 -3 339419 10108.6 8
-1 -4 -3 343834 10246 18
-1 -4 -3 343295 10302.9 11
-1 -4 -2 41390.9 1388.97 9
-1 -4 -2 39658 1397.77 10
-1 4 2 43419.5 1527.72 18
-1 4 2 39875.9 1296.05 21
-1 -4 -2 42554.6 1520.78 11
-1 -4 -2 39449.1 1564.14 15
1 -4 2 42765.2 1446.55 15
1 -4 2 39790.5 1538.87 16
-1 -4 -2 40143.4 1399.2 16
-1 -4 -2 40695.3 1350.2 3
1 -4 2 38671.3 1339.66 3
-1 -4 -2 39793 1536.65 14
1 4 -2 35821.7 1523.61 15
1 4 -2 41336.4 1501.09 2
-1 4 2 39365.7 1354.41 2
-1 -4 -2 38541.1 1481.94 2
-1 4 2 39142.3 1338.53 20
1 -4 2 37795.8 1486.4 20
-1 4 2 37358.1 1470.01 17
-1 4 1 162873 4850.69 20
1 -4 1 152375 4932.77 20
-1 4 1 166068 4991.22 18
-1 -4 -1 150007 4861.56 9
-1 -4 -1 156849 4887.95 10
1 -4 1 142484 4947.23 11
-1 4 1 141469 4921.67 11
-1 4 1 157165 4706.17 21
1 4 -1 172333 4993.22 2
-1 -4 -1 176454 5003.14 2
-1 -4 -1 149249 5038.82 15
-1 -4 -1 167588 5032.92 14
-1 4 1 153952 4838.69 2
1 -4 1 151102 4768.45 3
-1 -4 -1 154383 4877.31 16
1 -4 1 157159 5006.83 16
1 4 -1 170614 5067.62 15
-1 4 1 151046 4951.91 17
-1 4 1 151441 4946.81 16
-1 -4 0 192361 6118.82 15
-1 4 0 194252 5938.74 2
1 -4 0 203226 6096.7 1
-1 -4 0 185830 5977.71 10
-1 -4 0 192425 5969.75 9
-1 4 0 205115 6069.41 18
-1 4 0 182044 6010.14 11
1 -4 0 189827 6041.85 11
-1 4 0 181794 5943.32 20
1 -4 0 186909 5959.62 20
1 4 0 195922 5967.5 8
-1 -4 0 184489 6022.59 2
1 4 0 191217 5951.42 16
1 4 0 190662 6081.5 15
1 -4 0 208491 6085.12 16
-1 4 0 192187 6029.38 16
1 4 0 194812 5826.73 3
1 -4 0 193438 5836.75 3
1 4 1 155477 4870.27 17
1 -4 -1 153510 5018.64 16
1 4 1 154209 4899.27 16
-1 4 -1 161587 5030.86 16
1 -4 -1 159522 4908.22 20
-1 4 -1 152772 4998.65 11
1 -4 -1 157734 5030.35 11
1 4 1 153396 4926.66 9
1 4 1 169214 4917.89 8
-1 -4 1 161526 5001.07 10
-1 -4 1 149215 4965.07 9
1 4 1 145236 4947.75 18
1 -4 -1 165416 5052.59 18
1 -4 -1 165292 5087.36 1
1 4 1 167162 4821.61 3
1 4 1 158052 5062.19 15
-1 -4 1 167844 5037.99 2
-1 -4 1 140602 4989.57 11
-1 4 -2 37001.2 1434.03 16
1 -4 -2 35894.1 1459.51 1
1 4 2 41363.1 1279.33 3
-1 4 -2 34865.4 1268.9 3
1 4 2 37476.5 1304.1 16
1 -4 -2 37173.2 1422.96 16
-1 4 -2 37405 1193.6 21
1 -4 -2 36735.8 1424.79 11
-1 4 -2 38520.7 1417.15 11
1 4 2 36864.9 1319.2 9
1 4 2 38523.4 1294.62 8
-1 -4 2 36329.7 1402.43 9
-1 -4 2 37207.2 1415.57 10
1 -4 -2 37164.1 1431.52 18
1 4 2 36270.1 1293.69 17
1 4 2 38391.5 1378.2 18
-1 -4 2 39590.4 1435.74 2
-1 -4 2 36888.1 1372.99 4
1 -4 -3 334137 10232.5 16
1 4 3 330399 10068.6 16
1 -4 -3 333323 10227.5 17
-1 4 -3 337133 10279.1 16
1 -4 -3 344794 10302.6 1
-1 4 -3 338298 10088.6 3
1 -4 -3 333712 10025.8 2
-1 -4 3 344353 10233.7 2
1 -4 -3 333379 10177.5 6
-1 4 -3 311394 9988.27 21
1 -4 -3 329802 10116.6 12
1 -4 -3 325473 10215 11
-1 4 -3 322558 10187.4 11
-1 -4 3 333273 10204.3 4
1 4 3 337473 10156.2 18
1 -4 -3 337252 10237.5 18
1 4 3 335027 10088.2 17
-1 -4 3 303745 10201.7 10
1 4 3 340325 10038.2 8
-1 4 -3 378331 10274.8 10
-1 4 -4 22858.4 1037.9 16
-1 4 -4 21095.2 823.991 21
-1 4 -4 22733.3 910.976 3
1 -4 -4 22302.7 801.616 2
-1 4 -4 22858.4 1005.87 10
-1 -4 4 25456.5 986.246 11
-1 -4 4 22685.2 992.773 10
1 -4 -4 22663.9 837.916 13
1 -4 -4 22405.1 868.364 12
1 -4 -4 23047.8 939.266 6
1 -4 -4 22997.8 978.488 11
-1 4 -4 23744.2 965.872 11
-1 -4 4 22178.4 990.431 4
1 4 4 22439.5 928.054 18
1 -4 -4 22276 1024.03 1
1 -4 -4 21620.2 980.732 16
1 -4 -4 21889 976.437 17
1 -4 -4 22716.3 1002.36 18
1 -4 -5 180615 5891.18 18
1 -4 -5 185981 5872.67 17
1 -4 -5 184168 5886.5 16
1 4 5 189791 5872.82 15
-1 4 -5 177087 5690.35 15
-1 4 -5 166395 5913.13 20
-1 4 -5 197113 5827.77 3
1 -4 -5 196841 5696.7 13
1 -4 -5 178249 5769.48 6
1 -4 -5 176873 5652.39 12
1 -4 -5 178850 5823.21 11
-1 4 -5 199813 5931.33 10
-1 4 -5 191479 5820.98 11
-1 -4 5 184538 5803.64 11
1 -4 -5 182836 5604.72 2
-1 4 -5 187344 5705.49 21
1 -4 -5 182757 5914.96 1
-1 -4 5 181576 5905.67 4
1 -4 -6 41222.2 1647.34 18
1 -4 -6 40747.9 1625.62 17
-1 -4 6 44108.4 1709.81 4
-1 4 -6 39843.7 1439.52 15
-1 4 -6 46607.6 1647.65 3
-1 4 -6 43150.4 1727.23 20
-1 -4 6 41971.1 1759.76 7
1 -4 -6 39778 1464.06 13
1 -4 -6 42467.3 1538.54 6
1 -4 -6 40695 1387.69 12
1 -4 -6 42002.1 1580.52 11
-1 -4 6 44856.2 1567 11
-1 4 -6 45354.8 1579.45 11
-1 4 -6 41262.2 1654.44 10
1 -4 -6 41319 1657.88 1
-1 4 -6 42504.2 1513.35 21
1 -4 -6 41218.8 1711.63 5
1 -4 -6 41137 1373.84 2
-1 4 -7 82418.8 2826.18 20
1 -4 -7 75662.4 2480.7 19
1 -4 -7 77680.2 2714.8 18
1 -4 -7 77666.7 2698.47 17
1 -4 -7 73831.1 2376.84 8
-1 4 -7 76159.5 2444.09 15
1 -4 -7 75140.9 2708.21 1
-1 -4 7 75616.4 2842.26 7
1 -4 -7 75453.1 2520.7 13
-1 4 -7 73084.6 2676.02 3
1 -4 -7 73806.1 2550.79 6
1 -4 -7 76194.2 2598.7 11
-1 4 -7 73865.2 2568.99 11
-1 -4 7 82839.5 2585.24 11
-1 4 -7 87014.7 2788.3 10
-1 -4 7 66486.5 2574.09 21
-1 4 -7 76427.4 2570.12 21
1 -4 -7 75496.7 2394.64 2
1 -4 -7 75597.5 2794.19 5
-1 -4 7 73621.3 2749.32 4
-1 4 -8 5498.13 510.664 20
1 -4 -8 6395.29 351.24 19
1 -4 -8 6021.91 490.854 18
1 -4 -8 7235.84 528.397 17
1 -4 -8 6066.54 315.194 8
-1 4 -8 6267.77 332.55 15
1 -4 -8 6024.93 442.528 7
1 -4 -8 6050.63 482.97 1
1 -4 -8 6549.6 444.925 14
1 -4 -8 6836.25 423.432 13
-1 4 -8 6382.31 507.7 3
-1 -4 8 7534.07 582.414 5
1 -4 -8 6103.94 423.962 11
-1 4 -8 6430.66 418.829 11
-1 4 -8 6677.9 519.155 10
-1 -4 8 7171.75 416.533 11
-1 -4 8 5597.27 460.053 10
1 -4 -8 5798.6 536.893 4
-1 -4 8 6691.88 548.57 4
-1 -4 8 5789.02 436.214 21
-1 4 -8 6739.25 449.957 21
1 -4 -8 6774.24 568.301 5
1 -4 -8 6368.38 322.123 2
1 -4 -9 174202 5254.93 19
1 -4 -9 173514 5624.54 17
1 -4 -9 169228 5272.6 8
-1 4 -9 167805 5242.17 15
1 -4 -9 164141 5485.83 7
1 -4 -9 174997 5636.09 18
1 -4 -9 176182 5477.26 14
1 4 9 168225 5590.3 13
-1 -4 9 178412 5753.74 5
1 -4 -9 165317 5580.96 1
1 -4 -9 176854 5446.13 11
-1 4 -9 177118 5662.87 10
-1 4 -9 178087 5422.18 11
-1 -4 9 176025 5371.43 11
-1 -4 9 169656 5561.04 10
1 -4 -9 170716 5776.28 4
-1 -4 9 184280 5763.65 4
-1 -4 9 145459 5470.93 21
-1 4 -9 169265 5503.9 21
1 -4 -9 173627 5766.64 5
1 -4 -9 166779 5266.4 2
1 -4 -10 14007.8 812.113 17
1 -4 -10 11785.4 544.553 8
-1 4 -10 10658.4 479.69 15
1 -4 -10 11510.8 682.863 7
1 -4 -10 11503.7 754.207 18
1 -4 -10 12508.2 668.404 14
1 4 10 12232.9 747.088 13
-1 -4 10 12014.3 829.951 5
1 -4 -10 12091.9 734.299 1
1 -4 -10 11802.4 624.798 11
-1 -4 10 12027.4 719.529 10
-1 -4 10 12479.3 580.254 11
-1 4 -10 11608.6 757.021 10
-1 4 -10 12244.3 615.356 11
-1 -4 10 11222.5 787.663 20
1 -4 -10 11316.6 836.155 4
-1 -4 10 12455.5 842.252 4
-1 -4 10 12492.9 720.283 21
-1 4 -10 11781.7 700.726 21
1 -4 -10 11522.1 837.807 5
1 4 10 11301.7 761.617 5
1 -4 -11 74936.3 2559.46 8
-1 4 -11 74580.9 2434.92 15
1 -4 -11 73440.1 2743.46 7
-1 -4 11 73543.4 3041.61 7
1 -4 -11 81689.2 2929.5 17
1 -4 -11 77789 2700.86 14
1 4 11 78252.1 2870.26 13
-1 -4 11 77865.3 3032 5
-1 -4 11 78543.2 2550.54 11
1 -4 -11 79342.9 2645.71 11
-1 -4 11 80359.8 2827.01 10
-1 4 -11 79384.2 2921.32 10
-1 4 -11 79430.3 2616.22 11
-1 -4 11 81152.2 3009.79 20
1 -4 -11 76160.5 3053.45 4
-1 -4 11 80294.8 3032.61 4
-1 -4 11 77980.5 2819.05 21
-1 4 -11 80730.3 2841.58 21
1 4 11 76863.6 2936.74 5
1 -4 -11 79232.5 3068.56 5
1 -4 -11 77529 2829.13 1
1 -4 -12 30681.5 1201.04 8
1 -4 -12 31565.6 1301.32 14
1 -4 -12 31388.6 1361.34 7
-1 -4 12 32234.7 1627.76 7
-1 4 -12 28727.8 1027.43 15
1 -4 -12 31784.1 1407.79 1
-1 -4 12 34373 1159.3 11
-1 -4 12 33316.7 1420.8 10
-1 4 -12 32907.3 1506.43 10
-1 4 -12 28330.3 1172.03 11
1 4 12 32136.7 1472.72 13
1 -4 -12 34608.6 1538.82 17
-1 -4 12 30465.1 1527.36 20
1 -4 -12 27847.8 1571.27 4
-1 -4 12 31107.2 1588.5 4
-1 4 -12 35120.7 1474.24 21
-1 -4 12 28937 1386.17 21
-1 -4 12 36082.6 1681.15 5
1 4 12 31491.2 1533.85 5
1 -4 -12 32164.4 1633.07 5
-1 -4 13 34876.8 1710.87 7
1 -4 -13 30173.8 1380.48 7
-1 -4 13 32072 1592.83 20
-1 -4 13 28396.3 1536.54 19
1 4 13 30969.5 1491.99 13
1 -4 -13 33846.7 1573.28 17
1 -4 -13 32656.9 1700.49 4
-1 -4 13 30299.6 1630.76 4
-1 -4 13 31971.3 1145.92 11
-1 4 -13 29934 1492.32 10
-1 -4 13 34855 1461.97 10
1 -4 -13 33619.4 1342.91 14
-1 4 -13 32552.9 1499.27 21
-1 -4 13 30536 1450.61 21
1 -4 -13 31362.8 1252.22 8
1 4 13 31278.9 1576.26 5
-1 -4 13 31479.1 1658.83 5
1 -4 -13 30864.6 1661.41 5
1 -4 -13 31526 1422.74 1
1 4 14 21710.5 1186.63 13
1 -4 -14 21358.6 953.963 8
1 -4 -14 22593 1367.01 4
-1 -4 14 23410.3 816.617 11
-1 -4 14 21816.6 1101.86 10
-1 4 -14 22086.8 1202.39 10
-1 -4 14 21247.5 1144.75 21
-1 4 -14 27062.8 1266.81 21
-1 -4 14 22968.2 1366.08 7
-1 -4 14 22348.3 1260.66 20
-1 -4 14 21449.9 1238.96 19
-1 -4 14 24581.2 1398.23 5
1 -4 -14 20287 1313.38 5
1 4 14 20651.7 1237.76 5
1 -4 -14 22092.2 1002.63 14
-1 -4 14 18134.4 737.594 14
-1 4 -15 78795.6 3261.93 3
-1 -4 15 81984.9 3304.82 7
1 -4 -15 82653.2 2794.68 8
-1 -4 15 75854.6 2478.33 11
1 4 15 85068.1 3260.77 5
-1 -4 15 88354.3 3401.76 5
1 -4 -15 88057.5 3418.88 4
-1 -4 15 81589.4 3163.49 19
-1 -4 15 89164.4 3256.63 20
1 4 15 81805.5 3106.93 13
-1 -4 15 83581.1 3072.85 21
-1 4 -15 83570.4 3121.16 10
1 -4 -16 2982.5 527.393 4
1 4 16 2172.63 372.259 13
1 -4 -16 3312.29 338.873 8
-1 4 -16 3551.57 530.441 3
-1 -4 16 3343.07 316.456 1
1 4 16 3062.78 480.468 5
-1 -4 16 3280.86 541.434 5
-1 4 -16 3172.27 444.967 10
-1 -4 16 2565.26 387.709 21
-1 -4 16 2229.28 450.654 7
-1 -4 16 2866.49 439.757 20
-1 -4 16 2902.99 442.746 19
-1 -4 17 62671.2 2790.64 7
1 -4 -17 59393.3 2821.99 4
1 4 17 61635.8 2720.59 5
-1 -4 17 65562.2 2892.1 5
-1 -4 17 59972.3 2590.77 19
-1 -4 17 61288.6 2636.65 20
-1 4 -17 64868.9 2677.49 9
-1 4 -17 60735.6 2559.98 10
1 4 17 59287 2562.42 13
-1 -4 17 61317.8 2149.97 1
-1 4 -17 65750.1 2815.47 3
-1 -4 17 57465.9 2515.8 21
1 -4 -17 62735.7 2288.42 8
-1 -4 18 7041.29 807.745 7
1 -4 -18 9216.72 949.085 4
1 4 18 7565.15 802.656 5
-1 -4 18 8358.63 882.934 5
-1 -4 18 8405.88 778.671 20
-1 -4 18 8596.95 767.454 19
-1 4 -18 8117.95 740.965 10
-1 4 -18 8796.98 799.331 9
1 4 18 8049.58 736.573 13
-1 -4 18 7982 438.527 1
-1 4 -18 7321.44 820.282 3
-1 -4 18 7665.02 714.307 21
1 -4 -18 8211.95 587.25 8
-1 -4 19 5204.47 756.538 5
-1 -4 19 5106.96 603.376 19
-1 -4 19 5709.68 658.291 20
-1 4 -19 6651.76 702.375 9
-1 4 -19 5848.19 633.474 10
1 4 19 5682.07 635.211 13
-1 -4 19 6290.15 709.919 13
-1 -4 19 6077.92 743.427 7
-1 4 -19 4818.12 717.021 3
1 -4 -19 5308.27 759.36 4
-1 -4 19 5138.97 603.475 21
-1 -4 20 7716.3 896.956 5
-1 -4 20 7454.58 747.655 20
-1 4 -20 7627.76 771.4 9
-1 4 -20 7063.22 713.886 10
1 4 20 6868.56 725.104 13
-1 -4 20 7920.2 797.827 13
-1 -4 20 7857.8 851.57 7
-1 4 -20 5907.4 790.163 3
1 -4 -20 7640.66 908.053 4
-1 -4 20 7561.05 741.694 21
-1 -4 21 51259.9 2322.74 20
-1 4 -21 45089.8 2186.78 10
-1 4 -21 48584.5 2302.12 9
-1 -4 21 44983.3 2291.43 13
1 4 21 44191 2202.71 13
-1 -4 21 47554.5 2424.72 7
-1 4 -21 47091 2471.66 3
1 -4 -21 47893.5 2525.51 4
-1 -4 21 50202.1 2281.74 21
-1 -4 22 9598.82 983.856 7
-1 -4 22 10072.1 900.536 20
-1 4 -22 9022.27 878.813 9
1 4 22 9806.48 890.158 13
-1 -5 -22 4181.93 645.268 4
1 5 -22 3793.06 604.979 9
1 -5 22 4261.61 659.413 7
1 -5 21 1959.53 436.663 20
1 -5 21 1674.57 418.348 7
-1 -5 -21 1306.41 405.964 4
1 5 -21 1816.24 453.675 9
1 -5 20 2187.83 435.306 20
1 -5 20 2157.29 459.845 13
-1 5 20 1822.13 344.358 13
1 -5 20 3072.06 531.185 7
-1 -5 -20 1511.12 449.972 3
-1 -5 -20 1716.01 421.367 4
1 5 -20 2532.08 482.67 9
-1 -5 -19 32909.7 1810.39 4
1 5 -19 34555.5 1850.7 9
-1 5 19 33559.2 1711.62 21
-1 -5 -19 36342.3 1951.59 3
1 -5 19 31198.9 1370.56 14
1 -5 19 34098 1802.51 20
1 -5 19 28508.9 1736 13
-1 5 19 33468.1 1590.01 13
1 -5 19 31825.9 1827.22 7
1 -5 18 4898.81 639.579 7
1 5 -18 4938.22 631.845 9
1 -5 18 4630.23 597.923 20
-1 -5 -18 3691.93 601.845 3
1 -5 18 4701.08 434.024 14
-1 -5 -18 4240.22 584.056 4
-1 5 18 4942.83 586.663 21
-1 5 18 3918.24 464.684 13
1 -5 18 4555.52 612.111 13
-1 -5 -17 7296.65 791.937 3
-1 5 17 8742.65 672.389 13
1 -5 17 9048.16 845.655 13
-1 -5 -17 8144.91 782.236 4
1 5 -17 7527.43 861.256 4
1 5 -17 8662.99 838.709 9
-1 5 17 8024.89 714.04 21
1 -5 17 8643.5 817.132 7
1 -5 17 7326.3 754.299 20
1 -5 16 24459.8 1437.79 7
-1 5 16 22897.1 1174.54 13
-1 -5 -16 22306.2 1394.43 3
-1 -5 -16 21425.9 1175.39 15
1 -5 16 24441.3 1517.82 5
-1 -5 -16 23108.5 952.392 1
1 5 -16 22610.7 1476.13 4
1 -5 16 23964.8 1395.06 20
-1 -5 -16 21381 836.835 9
1 5 -16 25856.7 1415 10
1 5 -16 23631.3 1409.95 9
-1 5 16 24006.2 1290.96 21
-1 -5 -16 20855.5 1324.75 4
-1 -5 -15 14337.4 894.394 15
-1 5 15 14553.2 934.962 21
1 -5 15 15339.5 964.783 21
-1 5 15 14178.4 854.339 13
-1 -5 -15 13775.2 1023.91 3
1 5 -15 14347.2 955.175 2
-1 -5 -15 16546.5 1032.29 18
1 -5 15 15358.7 1143.97 5
-1 -5 -15 15142.2 668.164 11
1 -5 15 15210.9 1053.58 20
1 5 -15 15250.6 1075.54 9
-1 -5 -15 13929.2 589.306 9
1 5 -15 15032.7 1046.34 10
-1 -5 -15 13211.3 710.992 1
1 -5 15 14873 603.587 1
-1 -5 -15 14023.1 1011.91 4
1 5 -15 13755.8 1088.29 4
-1 -5 -14 1210.13 133.531 9
1 5 -14 1149.46 305.843 10
-1 -5 -14 894.909 268.967 18
-1 -5 -14 1425.21 301.842 17
1 -5 14 1277.17 288.039 21
-1 5 14 1147.1 264.036 21
-1 -5 -14 1062.84 254.352 15
-1 5 14 730.91 191.572 13
1 -5 14 998.743 276.89 20
-1 -5 -14 1358.48 321.344 3
-1 -5 -14 1407.13 184.528 11
1 -5 14 1170.97 155.583 1
-1 -5 -14 1528.59 215.32 1
-1 -5 -14 1616.79 329.809 4
1 5 -14 1175.42 330.391 4
1 5 -14 1175.82 275.97 2
1 5 -14 1267.09 328.393 9
-1 -5 -14 1027.84 302.379 5
1 -5 14 1243.18 325.229 5
1 -5 13 154545 5339.22 4
-1 -5 -13 150025 5243.2 4
-1 -5 -13 147544 5071.24 15
1 -5 13 152190 5333.07 20
-1 -5 -13 154313 5198.92 14
1 5 -13 149110 5337.01 9
-1 -5 -13 145762 4650.13 9
1 5 -13 147007 5287.26 10
-1 -5 -13 163835 5249.06 13
-1 5 13 144957 4985.62 13
-1 -5 -13 150674 5330.14 5
1 -5 13 152248 5428.73 5
-1 -5 -13 147778 4809.81 11
1 -5 13 157588 4890.53 11
1 5 -13 151366 5399.98 4
-1 5 13 153535 5135.79 21
-1 -5 -13 160506 5193.25 21
1 -5 13 153359 5137.98 21
1 -5 13 156018 4784.33 1
-1 -5 -13 149919 4907.22 1
-1 -5 -13 155162 5146.26 18
-1 -5 -13 138185 5211.88 3
1 5 -13 158561 5195.83 2
-1 -5 -13 157764 5190.59 17
-1 -5 -12 12924.3 798.251 15
-1 -5 -12 12980 816.925 18
-1 -5 -12 14464 890.823 14
1 5 -12 13783.4 946.374 9
1 5 -12 14250.5 946.277 10
-1 -5 -12 12525.4 830.004 13
1 5 -12 14606.3 872.756 2
-1 -5 -12 11511.7 834.972 3
-1 5 12 13001.2 799.807 21
-1 -5 -12 13239.7 822.773 21
1 -5 12 11568.6 779.911 21
-1 -5 -12 12694.1 652.649 11
1 -5 12 14213.1 712.946 11
1 -5 12 12096.3 889.281 4
-1 -5 -12 12579 858.871 4
-1 -5 -12 13828.5 843.802 17
1 -5 12 12021.5 894.128 20
1 -5 12 12366.7 622.183 1
-1 -5 -12 12828.4 699.018 1
1 5 -12 12263.4 932.933 4
-1 -5 -12 13715.3 940.76 5
-1 -5 -11 105948 3905.16 4
-1 -5 -11 117809 3965.42 14
-1 -5 -11 108359 3838.4 18
-1 -5 -11 116788 3921.48 13
1 -5 11 102980 3802.15 21
-1 -5 -11 116562 3878.5 21
-1 5 11 112756 3835.87 21
1 5 -11 107330 3877.36 2
-1 -5 -11 99802 3880.19 3
-1 -5 -11 110225 3656.87 11
-1 5 11 108704 3639.32 11
1 -5 11 127860 3759.2 11
-1 -5 -11 103808 3806.77 15
-1 -5 -11 109648 3697.78 1
1 -5 11 116425 3635.92 1
-1 -5 -11 114323 3879.11 17
1 5 -11 115815 4087.48 9
1 5 -11 110555 4032.71 10
1 5 -11 104324 4031.29 4
-1 -5 -11 109110 4011.07 5
-1 -5 -10 34326 1590.81 4
-1 -5 -10 37326.2 1584.14 15
-1 -5 -10 35786.8 1564.89 18
-1 -5 -10 40700.7 1688.75 14
-1 -5 -10 38793.3 1629.69 13
-1 -5 -10 33166.5 1585.37 3
1 5 -10 40799.1 1653.55 2
-1 -5 -10 39786.6 1596.87 21
-1 5 10 36516.6 1536.65 21
1 -5 10 39462.1 1573.29 21
1 -5 10 39290 1498 11
-1 -5 -10 35241.2 1669.41 5
1 -5 10 38529.4 1434.77 1
-1 -5 -10 37533.7 1477.38 1
-1 -5 -10 37390.4 1581.54 17
1 5 -10 35666 1697.81 10
1 5 -10 39656.5 1767.72 9
-1 -5 -10 36049.9 1450.03 11
-1 5 10 37135.5 1439.37 11
-1 -5 -9 11872.6 486.033 20
-1 -5 -9 12062.7 712.166 18
-1 -5 -9 12525.9 714.534 17
-1 -5 -9 11135.8 462.657 9
-1 -5 -9 11942.4 724.678 15
-1 -5 -9 10904.1 490.369 8
-1 -5 -9 12062.1 766.9 14
-1 -5 -9 11009.9 706.277 13
1 5 -9 11399.1 798.162 9
1 5 -9 13211.5 843.915 10
1 -5 9 11852.4 625.12 1
-1 -5 -9 10668.4 625.265 1
1 -5 9 11823 654.241 11
-1 5 9 11957 627.362 11
-1 -5 -9 11300.9 638.531 11
-1 -5 -9 10613.9 703.16 3
1 5 -9 12908.1 756.114 2
-1 -5 -9 12499.4 707.327 21
-1 5 9 11847.7 673.662 21
1 -5 9 12466.3 688.902 21
-1 -5 -9 11788.7 777.107 5
-1 -5 -9 11287.3 713.884 4
1 -5 8 38152.6 1732.28 20
-1 -5 -8 38954.8 1308.63 20
-1 -5 -8 39197.5 1276.47 10
1 5 -8 38716.5 1736.59 9
1 5 -8 44993.6 1796.54 10
-1 -5 -8 40691.9 1588.59 17
-1 -5 -8 39490 1600.97 18
-1 -5 -8 40531.2 1539.04 16
-1 -5 -8 39430.4 1629.69 15
1 5 -8 34586.1 1593.18 2
-1 -5 -8 36277.9 1573.62 3
-1 -5 -8 40515.3 1692.48 14
-1 -5 -8 40274.2 1631.73 13
-1 -5 -8 38161.6 1535.33 1
1 -5 8 39226.7 1520.84 1
-1 -5 -8 40372.6 1277.04 12
1 -5 8 43871.2 1586.05 11
-1 5 8 40543.1 1521.43 11
-1 -5 -8 38594.5 1541.47 11
-1 -5 -8 40680.7 1621.07 4
1 -5 8 41366 1552.12 21
-1 -5 -8 40657.2 1576.31 21
-1 5 8 40080.6 1542.67 21
-1 -5 -8 38044.3 1664.35 5
-1 -5 -8 39586.9 1308.43 9
-1 -5 -8 38665.4 1320.93 8
-1 -5 -7 177933 5713.39 2
-1 5 7 178090 5601.28 21
-1 -5 -7 183757 5655.74 21
1 -5 7 171872 5587.19 21
-1 -5 -7 171659 5381.87 20
1 -5 7 175880 5873.33 20
-1 -5 -7 179004 5416.15 19
-1 -5 -7 179733 5667.93 17
-1 -5 -7 179763 5697.74 18
-1 -5 -7 181194 5615.21 16
-1 -5 -7 182268 5768.12 15
-1 -5 -7 162075 5641.69 3
1 5 -7 184252 5769.98 2
1 -5 7 194544 5683.81 1
-1 -5 -7 181940 5820.92 14
-1 -5 -7 182539 5743.29 13
-1 -5 -7 174580 5337.09 6
-1 -5 -7 180942 5422.47 12
1 -5 7 151983 5607.89 11
-1 -5 -7 173236 5757.45 5
-1 -5 -7 171914 5668.58 4
-1 -5 -7 178859 5382.56 8
-1 5 7 183782 5635.5 11
-1 -5 -7 181435 5681.05 11
1 5 -7 179387 5876.57 10
1 5 -7 178167 5857.23 9
-1 -5 -7 172338 5389.84 9
-1 -5 -7 178027 5388 10
1 -5 6 10161.7 676.807 20
-1 -5 -6 9398.09 547.866 17
-1 -5 -6 10243.9 588.066 18
-1 -5 -6 9178.46 516.965 16
-1 -5 -6 9670.8 624.587 15
-1 -5 -6 9426.87 539.628 21
-1 5 6 9656.42 517.931 21
1 -5 6 8836.32 490.633 21
-1 -5 -6 9412.22 632.485 14
1 5 -6 9354.26 619.862 15
-1 -5 -6 9511.12 580.961 11
-1 5 6 9816.24 557.98 11
-1 5 6 9078.59 370.084 10
-1 -5 -6 9158.71 453.921 12
-1 -5 -6 10736 617.639 13
-1 -5 -6 8590.59 529.741 3
1 -5 6 9357.86 564.592 1
1 -5 6 9989.66 582.593 11
1 -5 6 10416.4 654.19 4
-1 -5 -6 8815.24 590.421 5
-1 -5 -6 10406.3 606.765 2
1 5 -6 10557.8 631.038 2
1 5 -6 11031.1 695.531 10
-1 -5 -6 9592.83 423.622 10
1 5 -6 10347.8 681.531 9
-1 -5 -6 9883.14 421.749 9
-1 -5 -6 9252.66 391.235 8
-1 -5 -6 9477.67 461.151 19
1 -5 5 231493 7442.11 20
-1 -5 -5 231570 7167.8 19
-1 5 5 205114 7314.26 18
-1 -5 -5 234042 7241.2 17
-1 -5 -5 238670 7297.44 18
-1 -5 -5 231655 7202.52 16
-1 -5 -5 239893 7412.81 15
-1 -5 -5 236037 7219.96 21
1 -5 5 232753 7134.72 21
-1 5 5 227106 7147.88 21
1 -5 5 237723 7228.75 15
-1 -5 -5 235457 7424.84 14
1 5 -5 225111 7386.25 15
-1 -5 -5 235363 7326.82 13
-1 -5 -5 221892 7194.55 3
-1 -5 -5 233735 7326.78 11
-1 5 5 226165 7033.04 10
-1 5 5 243549 7291.69 11
1 -5 5 256609 7347.54 11
1 -5 5 239577 7324.62 1
1 5 -5 222690 7334.47 2
-1 -5 -5 236524 7326.76 2
-1 -5 -5 233971 7091.19 10
-1 -5 -5 226642 7065.52 9
1 5 -5 221264 7396.07 9
1 5 -5 237435 7450.72 10
-1 -5 -5 238749 7036.22 8
-1 -5 -5 233943 7321.21 5
-1 -5 -4 15741.4 714.037 17
-1 -5 -4 14783.2 684.251 16
-1 -5 -4 15522 836.718 15
1 -5 4 15038.5 716.595 15
-1 5 4 15219.5 557.877 8
1 5 -4 15944 836.397 15
-1 -5 -4 14434.7 811.114 14
-1 -5 -4 14716.2 664.51 3
-1 5 4 14440.6 625.58 21
1 -5 4 17835.3 819.15 1
1 -5 4 14918.8 768.088 11
-1 -5 -4 15443.1 755.721 18
1 5 -4 15770.1 833.882 10
-1 -5 -4 15537.8 627.556 9
-1 -5 -4 14657.2 638.752 10
-1 5 4 16148.8 766.639 11
-1 -5 -4 15038.4 779.744 11
-1 5 4 16084.2 617.136 10
-1 5 4 14810.9 789.461 18
1 -5 4 15661.3 832.322 20
-1 5 4 15490 563.582 20
-1 -5 -4 14824.5 702.655 19
-1 5 4 15966.5 642.05 2
1 5 -4 13530.8 756.833 2
-1 -5 -4 14361.1 754.513 2
-1 -5 -3 31450.1 1303.5 14
-1 -5 -3 27295.9 1049.15 3
-1 5 3 28387.3 1015.21 21
1 -5 3 29196.2 1231.5 1
-1 -5 -3 28923 1208.68 2
-1 5 3 28323.1 1067.01 2
1 5 -3 26606.2 1195.56 2
-1 -5 -3 29137.4 1124.79 16
-1 -5 -3 29107.6 1119.47 17
-1 -5 -3 27724 1082.68 10
-1 -5 -3 28962.8 1066.29 9
-1 -5 -3 29786.2 1193.61 18
-1 5 3 30812.8 1028.62 20
1 -5 3 29258.3 1253.91 20
-1 5 3 29412.8 1240.08 18
-1 5 3 29728.8 1061.77 10
-1 -5 -3 28282 1220.05 11
-1 -5 -3 31866.7 1320.68 15
1 -5 3 31951.3 1182.96 15
1 5 -3 27849.6 1265.1 15
-1 -5 -2 71535.8 2466.69 9
-1 -5 -2 77120.7 2508.57 10
1 -5 2 75905.1 2632.26 20
-1 5 2 72578 2435.88 20
-1 -5 -2 80655.1 2662.72 11
-1 5 2 75357.6 2472.22 10
1 -5 2 73556.7 2683.17 16
-1 -5 -2 80381 2741.43 15
-1 -5 -2 76773.5 2536.71 16
1 5 -2 82918.1 2720.41 15
1 -5 2 82520.2 2596.56 15
-1 -5 -2 72592.5 2598.03 2
1 5 -2 81769.6 2643.91 2
-1 5 2 75787.8 2474.06 2
-1 5 2 71402.6 2342.22 21
-1 -5 -2 76395.1 2401.47 3
-1 -5 -2 69317.7 2647.91 14
-1 5 2 74291.7 2627.64 18
1 5 -1 136777 4773.08 9
-1 -5 -1 151842 4754.78 10
-1 -5 -1 147922 4723.18 9
1 -5 1 131838 4811.33 11
1 -5 1 151712 4806.7 20
-1 5 1 165954 4726.52 20
-1 5 1 139037 4800.66 11
-1 -5 -1 148776 4861.18 11
-1 5 1 157008 4733.44 10
-1 5 1 153076 4870.47 18
-1 -5 -1 131210 4845.56 14
-1 -5 -1 156465 4973.01 15
1 -5 1 146479 4575.96 3
-1 -5 -1 158636 4857.4 2
-1 5 1 155156 4719.21 2
1 5 -1 148740 4900.68 15
1 5 -1 152575 4809.85 16
1 -5 1 161350 4823.14 15
-1 -5 -1 151274 4772.39 16
1 -5 1 150490 4894 16
1 -5 0 4817.95 411.614 1
1 5 0 5937.3 381.731 9
-1 -5 0 5283.56 359.707 9
-1 -5 0 5410.9 374.233 10
1 -5 0 5834.27 422.194 11
-1 5 0 5731.67 364.737 20
1 -5 0 4932.62 346.756 20
-1 5 0 5055.44 390.41 11
-1 5 0 5857.73 372.445 10
-1 -5 0 5398.78 410.584 11
-1 5 0 5311.88 409.006 18
-1 -5 0 4894.64 434.119 15
1 -5 0 5618.66 423.672 16
1 5 0 4878.8 349.802 16
1 5 0 5360.39 427.451 15
1 -5 0 5262.23 257.073 3
1 5 0 5460 249.127 3
-1 5 0 5054.42 340.319 2
-1 -5 0 5741.19 411.333 2
1 -5 -1 138759 4721.93 20
-1 5 -1 143205 4810.09 20
-1 5 -1 144325 4854.44 11
1 5 1 143906 4825.81 18
1 5 1 163050 4754.34 8
1 -5 -1 169573 4941.44 11
-1 -5 1 142445 4817.17 10
-1 -5 1 154209 4832.96 9
1 5 1 161234 4794.92 9
-1 -5 1 146634 4869.22 2
1 5 1 150164 4920.99 15
1 5 1 157365 4604.35 3
-1 5 -1 154784 4802.71 2
1 -5 -1 144524 4875.88 16
-1 5 -1 147810 4867.53 16
1 5 1 149547 4723.63 17
1 5 1 146171 4753.04 16
1 -5 -1 152768 4950.39 1
-1 -5 2 74401 2502.41 2
1 -5 -2 67367.2 2328.84 2
1 -5 -2 65635.9 2293.94 20
-1 5 -2 73928.3 2271.26 3
1 5 2 73654.8 2470.61 2
1 -5 -2 68709.9 2485.52 11
1 5 2 65320.9 2489.36 15
1 -5 -2 69833 2470.62 15
-1 5 -2 67822.9 2456.23 20
1 5 2 71031 2430.78 18
1 5 2 70751.2 2334.73 17
1 -5 -2 72254.9 2516.37 18
1 -5 -2 70610.8 2489.04 16
1 5 2 71891.7 2356.92 16
-1 5 -2 69492 2495.54 16
1 -5 -2 69947 2535.11 1
1 5 2 72166.3 2354.36 9
1 5 2 70645 2308.79 8
-1 -5 2 75368.7 2484.81 10
-1 5 -2 70907.6 2473.33 11
1 -5 -3 30180.5 1104.94 2
-1 5 -3 30263.5 1096.02 3
-1 -5 3 29396.9 1252.6 2
-1 5 -3 29950.3 1011.4 21
-1 5 -3 31130.6 1302.21 16
1 -5 -3 30179.3 1310.7 1
1 -5 -3 30633.8 1268.84 11
-1 -5 3 28623.7 1213.99 4
1 5 3 29057.3 1202.02 18
1 -5 -3 28460.1 1254.85 18
1 5 3 29981.4 1133.64 17
1 5 3 30896 1078.49 8
1 5 3 30324.6 1116.43 9
1 5 3 30573.4 1137.8 16
1 -5 -3 32086.5 1284.26 16
-1 5 -3 32875 1274.57 11
-1 -5 3 29193.9 1246.58 10
-1 5 -4 11620.8 694.471 16
1 -5 -4 11683.2 697.038 1
-1 -5 4 11747.9 665.779 2
1 -5 -4 11063.8 512.528 2
-1 5 -4 11734.7 559.589 3
1 -5 -4 10709.3 597.839 6
1 -5 -4 10658.8 650.291 18
1 5 4 11961.1 578.198 17
1 -5 -4 11594.7 568.157 12
1 -5 -4 11992.1 663.836 11
-1 5 -4 12050.4 652.624 11
-1 5 -4 12751 696.624 10
-1 -5 4 12076.4 672.747 10
-1 -5 4 13008.6 670.482 11
1 5 4 12406.3 637.751 18
1 -5 -4 11891 671.253 16
1 -5 -4 12330.5 675.685 17
-1 5 -4 10975.4 485.842 21
-1 -5 4 11508.5 653.211 4
-1 5 -5 226570 7016.89 15
-1 5 -5 225011 7244.86 16
1 5 5 227223 7189.42 15
1 -5 -5 243815 7265.18 1
1 -5 -5 238837 7205.38 18
-1 5 -5 232897 7040.47 3
1 -5 -5 219895 6898.14 2
1 -5 -5 221682 6946.94 13
1 -5 -5 220372 6941.78 12
1 -5 -5 218883 7042.79 6
1 -5 -5 227337 7141.29 11
-1 -5 5 232632 7119.28 11
-1 5 -5 222026 7184.63 10
-1 5 -5 216207 7099.91 11
-1 -5 5 224113 7167.86 10
1 -5 -5 224829 7159.67 17
1 -5 -5 228006 7177.2 16
-1 5 -5 232262 6933.23 21
-1 -5 5 213406 7157.53 4
1 5 5 232018 7095.57 18
1 -5 -6 12171 703.519 18
1 -5 -6 10309.1 655.694 16
1 -5 -6 11090.6 666.085 17
-1 5 -6 10903 550.455 15
-1 5 -6 10174.1 695.804 20
-1 5 -6 12599.8 640.323 3
1 -5 -6 11453 543.141 13
1 -5 -6 9617.42 556.321 6
1 -5 -6 10431.2 480.374 12
1 -5 -6 9697.36 607.157 11
-1 -5 6 9983.63 589.909 11
-1 5 -6 11847.2 642.501 11
-1 5 -6 10612.1 676.211 10
1 -5 -6 10460.8 678.962 1
-1 5 -6 10960.5 537.712 21
-1 -5 6 10696.2 684.349 4
1 -5 -6 10290.8 471.34 2
-1 -5 7 160719 5470.13 21
-1 5 -7 186704 5461.35 21
1 -5 -7 175679 5650.66 18
1 -5 -7 176026 5630.15 17
1 -5 -7 178738 5656.34 16
-1 5 -7 163519 5378.66 15
-1 5 -7 180393 5589.3 3
1 -5 -7 172364 5297.85 2
-1 -5 7 172695 5809.28 7
1 -5 -7 172111 5414.45 13
1 -5 -7 165772 5254.49 12
1 -5 -7 173010 5459.37 6
1 -5 -7 172878 5546.62 11
1 -5 -7 172302 5733.53 5
-1 -5 7 164101 5654.41 4
-1 -5 7 186452 5524.8 11
-1 5 -7 169441 5669.96 10
-1 5 -7 166655 5515.28 11
-1 5 -7 182857 5774.65 20
1 -5 -7 170865 5665.42 1
1 -5 -8 43217.3 1741.29 17
-1 -5 8 45020.1 1822.7 4
-1 5 -8 41562.3 1489.27 15
1 -5 -8 42288.5 1756.61 1
-1 -5 8 41814.3 1902 7
1 -5 -8 41834.8 1555.98 13
-1 5 -8 45971.9 1755.57 3
1 -5 -8 42612.4 1567.88 6
1 -5 -8 42711.7 1643.98 11
-1 -5 8 45939.4 1614.12 11
-1 5 -8 42822.2 1630.11 11
-1 5 -8 38576.5 1734.28 10
-1 -5 8 40187.7 1694.77 10
1 -5 -8 41023.1 1425.59 2
1 -5 -8 40712 1729 18
1 -5 -8 42042.4 1477.02 19
-1 5 -8 39496.3 1568.05 21
-1 -5 8 37044.1 1587.6 21
1 -5 -8 40977.6 1811.95 5
1 -5 -9 10974.5 718.764 17
-1 -5 9 10366.8 755.254 4
1 -5 -9 9850.61 762.619 4
-1 5 -9 10024.6 507.405 15
1 -5 -9 10570.1 626.921 7
1 -5 -9 10469.3 706.955 1
1 -5 -9 10394.5 642.914 14
1 -5 -9 10948.9 605.719 13
-1 5 -9 11267.7 732.571 3
-1 -5 9 11638.7 789.066 5
1 -5 -9 10948.3 637.401 11
-1 -5 9 10103.6 681.905 10
-1 5 -9 10398.8 725.426 10
-1 -5 9 12648.4 619.612 11
-1 5 -9 10187.7 608.544 11
1 -5 -9 10082.5 480.088 2
1 -5 -9 10356.5 482.406 19
1 -5 -9 10016.3 702.03 18
-1 5 -9 11441.9 641.518 21
-1 -5 9 10201.8 633.619 21
1 -5 -9 10916.6 792.004 5
1 -5 -10 34443.3 1180.37 19
1 -5 -10 35241.7 1586.41 18
1 -5 -10 37238.9 1609.11 17
1 -5 -10 35004.9 1180.24 8
-1 5 -10 33415.9 1250.89 15
1 -5 -10 34578.5 1438.32 7
1 -5 -10 35361.1 1564.4 1
1 -5 -10 37334.9 1489.45 14
1 -5 -10 36974.9 1448.28 13
-1 -5 10 36152.2 1684.95 5
1 -5 -10 34318.8 1247.41 2
1 -5 -10 35313.6 1435.1 11
-1 -5 10 34981.4 1351.35 11
-1 -5 10 33638 1518.74 10
-1 5 -10 37003.2 1634.28 10
-1 5 -10 34339.1 1403.52 11
-1 -5 10 36004.5 1666.93 4
1 -5 -10 35576.6 1701.79 4
-1 5 -10 38753.6 1502.1 21
-1 -5 10 33962.7 1469.73 21
1 -5 -10 35266.3 1697.16 5
-1 5 -10 36243.6 1610.44 3
-1 -5 11 104929 4011.98 20
1 -5 -11 120109 3988.97 17
1 -5 -11 110843 3469.88 8
-1 5 -11 109609 3495.98 15
1 -5 -11 109185 3741.16 7
1 -5 -11 110735 3928.19 18
1 -5 -11 111572 3771.67 14
-1 5 -11 116859 4015.74 3
-1 -5 11 121236 4135.35 5
1 -5 -11 110644 3896.67 1
1 -5 -11 112315 3718.43 11
-1 -5 11 108300 3602.74 11
-1 5 -11 113471 3989.21 10
-1 5 -11 103606 3656.1 11
-1 -5 11 111662 3857.14 10
1 -5 -11 107736 4093.02 4
-1 -5 11 108106 4030.39 4
-1 5 -11 115642 3828.62 21
-1 -5 11 106971 3802.63 21
1 -5 -11 108804 4079.44 5
1 -5 -11 112864 3535.24 2
-1 -5 12 10569.8 828.08 20
1 -5 -12 10887.5 797.418 17
1 -5 -12 11200.8 516.881 8
-1 5 -12 10281.6 482.121 15
1 -5 -12 11111 687.008 14
1 -5 -12 12019.7 777.908 1
-1 -5 12 11727.6 742.836 21
-1 5 -12 13043.8 771.612 21
-1 5 -12 10797.8 821.393 3
-1 -5 12 12648.9 909.911 5
1 -5 -12 11056.3 545.076 2
-1 -5 12 12094.5 588.647 11
1 -5 -12 11548.1 657.301 11
1 -5 -12 10668.4 866.618 5
1 -5 -12 9454.57 830.91 4
-1 -5 12 10670.1 871.418 4
-1 5 -12 10384.6 607.601 11
-1 5 -12 11351 814.581 10
-1 -5 12 12160.3 767.269 10
1 -5 -12 11488.2 811.63 18
1 -5 -12 11487.8 694.291 7
-1 -5 12 11247.7 890.71 7
1 -5 -13 152685 5274.75 18
1 -5 -13 162478 5319.5 17
1 -5 -13 153017 4782.53 8
-1 -5 13 154132 5488.91 7
1 -5 -13 141091 4994.07 7
1 -5 -13 148522 5151.14 1
1 -5 -13 164400 5068.89 14
-1 5 -13 149050 5339.75 3
1 -5 -13 150619 5469.69 4
-1 -5 13 155726 5465.96 5
1 -5 -13 155839 4933.28 11
-1 -5 13 160373 4834.62 11
-1 -5 13 154025 5148.79 10
-1 5 -13 151095 5283.29 10
1 -5 -13 146301 4805.35 2
-1 -5 13 146080 5338.13 20
-1 -5 13 145121 5116.65 21
1 -5 -13 153116 5460.78 5
1 -5 -14 446.787 152.741 14
1 -5 -14 730.249 143.986 2
1 5 14 742.182 210.691 13
1 -5 -14 831.719 223.939 1
-1 5 -14 1098.19 294.971 3
-1 -5 14 844.642 235.192 10
-1 5 -14 999.916 260.997 10
-1 -5 14 754.294 136.768 11
-1 -5 14 415.91 247.227 5
1 -5 -14 1088.01 228.121 7
-1 -5 14 630.748 262.658 7
1 -5 -14 755.175 146.33 8
1 -5 -14 1231.66 334.978 4
-1 -5 14 868.336 263.698 20
-1 -5 14 678.58 219.23 21
1 -5 -15 14598.9 1117.34 4
1 -5 -15 15618.2 847.976 14
1 5 15 14903.4 972.27 13
1 -5 -15 13996.8 695.544 8
-1 5 -15 16289 1109.3 3
1 -5 -15 14961.9 906.01 1
-1 -5 15 14940.9 653.407 11
-1 -5 15 16639.5 1186.11 5
-1 -5 15 16032.6 1084.5 20
-1 -5 15 14949.9 1052.42 19
-1 -5 15 13323.8 1067.05 7
-1 5 -15 14180 986.268 10
-1 -5 15 14220.4 926.029 21
1 5 16 19333.4 1191.78 13
1 -5 -16 21288.7 942.738 8
-1 5 -16 23252.4 1404.43 3
-1 5 -16 20509.3 1256.56 10
-1 -5 16 20602.9 802.049 11
-1 -5 16 22134.1 1445.97 5
1 -5 -16 23593.3 1268.56 15
-1 -5 16 23708.6 1375.37 19
-1 -5 16 23882.5 1383.81 20
-1 -5 16 23177.5 1463.2 7
-1 -5 16 23986 1259.25 21
1 -5 -16 21846.3 1447.46 4
-1 5 -17 9776.25 913.412 3
1 -5 -17 9538.69 774.636 15
-1 -5 17 8461.45 748.536 21
1 -5 -17 9544.07 950.732 4
-1 -5 17 10109.9 868.515 20
-1 -5 17 10383.4 613.73 1
-1 -5 17 10574.1 983.851 7
1 5 17 9444.13 785.691 13
-1 -5 17 9768.39 953.313 5
-1 5 -17 8744.64 826.825 9
-1 5 -17 9499.3 815.259 10
-1 -5 18 4463.72 672.374 5
-1 5 -18 5173.01 603.327 10
-1 5 -18 5005.24 620.419 9
1 -5 -18 3511.9 611.655 4
1 5 18 3654.52 500.123 13
-1 -5 18 4836.69 607.491 20
-1 5 -18 2975.34 532.753 3
-1 -5 18 4178.26 621.689 7
-1 -5 18 3720.14 495.251 21
-1 -5 19 32249.7 1932.62 5
-1 5 -19 38010.6 1878.89 9
-1 5 -19 32013.1 1710.11 10
1 -5 -19 32811.6 1947.35 4
1 5 19 29761.6 1644.42 13
-1 -5 19 33270.6 1779.31 20
-1 5 -19 32057.1 1881.5 3
-1 -5 19 35164.6 1958.57 7
-1 -5 19 29529.9 1628.97 21
-1 5 -20 2117.91 439.116 9
-1 5 -20 1515.12 370.991 10
1 -5 -20 2253.08 532.017 4
-1 -5 20 871.431 325.162 13
-1 -5 20 2194.58 444.496 20
-1 5 -20 1352.47 439.431 3
-1 -5 20 1997.19 492.753 7
-1 -5 20 1264.73 349.643 21
-1 5 -21 1391.35 367.444 10
-1 -5 21 2404.6 448.453 21
-1 5 -21 2687.72 488.711 9
-1 -5 21 1793.09 425.754 20
-1 -5 21 2057.25 491.995 7
-1 -5 21 2028.91 448.248 13
1 -5 -21 1678.66 498.593 4
-1 -5 22 4123.05 609.194 20
-1 -6 -21 10497.2 1003.61 4
1 -6 21 11827.6 1046.2 20
1 -6 21 11569.4 1074.41 7
1 6 -21 13207.6 1125.01 9
1 6 -20 14826.2 1198.33 9
1 -6 20 15571.7 1205.26 13
-1 -6 -20 13823.8 1211.15 3
1 -6 20 15694.4 1191.19 20
1 -6 20 14361.6 1182.54 7
-1 -6 -20 12783.4 1101.31 4
1 6 -19 5405.04 732.059 9
1 -6 19 5581.16 767.831 5
-1 -6 -19 5796.99 701.819 4
1 -6 19 6581.11 741.447 20
1 -6 19 5190.57 675.67 13
1 -6 19 5087.36 685.565 7
-1 -6 -19 5272.16 723.459 3
1 -6 19 5333.77 471.481 14
1 -6 18 8621.03 840.536 20
1 -6 18 8088.26 863.611 7
1 -6 18 8597.54 930.089 5
-1 -6 -18 8952.15 893.958 3
-1 -6 -18 7681.1 797.814 4
1 6 -18 8940.52 890.985 9
1 -6 17 44559.2 2252.4 5
1 -6 17 38948.3 1341.52 1
-1 -6 -17 42141.7 2085.61 3
1 -6 17 48786.1 2239.43 7
1 -6 17 40881.6 2061.12 20
-1 6 17 42555.7 1933.15 21
-1 -6 -17 42231.8 2044.48 4
1 6 -17 40661.5 2052.18 10
1 6 -17 50658.2 2262.23 9
1 6 -17 39976.4 1750.06 15
1 -6 16 26085.9 1603.52 5
-1 -6 -16 23923.3 1118.38 1
1 -6 16 24220.9 966.333 1
-1 -6 -16 22074.8 1403.07 3
-1 -6 -16 24650 1319.07 15
1 -6 16 29573.8 1621.7 7
1 -6 16 26895.7 1529.04 20
-1 6 16 27091.4 1383.52 21
-1 -6 -16 25835 1467.27 4
1 6 -16 26149.7 1547.85 9
1 6 -16 24974.2 1478.25 10
1 6 -16 25120.3 1257.87 15
-1 -6 -15 67560.5 2628.94 14
1 6 -15 59185.7 2425.71 15
-1 -6 -15 62459.1 2678.57 3
1 -6 15 61921.8 2169.35 1
-1 -6 -15 62347 2328.68 1
1 -6 15 65377.8 2873.18 5
-1 -6 -15 66017.6 2231.76 11
1 -6 15 57544.1 2675.73 20
-1 6 15 66081.9 2563.48 21
1 -6 15 63768.3 2551.89 21
1 6 -15 61395.4 2701.15 10
1 6 -15 66555.7 2801.37 9
-1 -6 -15 62601.1 2648.6 4
-1 -6 -15 61575.6 2514.72 15
-1 -6 -14 19151.8 1195.82 4
-1 -6 -14 20406.7 1137.89 15
-1 -6 -14 19834.7 795.937 8
1 -6 14 22398.6 927.24 1
-1 -6 -14 21010.7 1022.78 1
-1 -6 -14 22339.3 1225.25 14
1 6 -14 18864.8 1081.56 15
-1 -6 -14 21439.6 1198.98 13
1 6 -14 20609.1 1185.62 2
-1 -6 -14 20493.1 1227.98 3
1 -6 14 19208 1304.99 5
1 -6 14 21249.3 990.798 11
-1 -6 -14 21239.4 940.226 11
-1 -6 -14 20643.9 1301 5
1 6 -14 21442 1320.01 9
1 6 -14 21306.6 1292.85 10
1 -6 14 20978.2 1295.37 20
-1 6 14 21231.4 1145.76 21
1 -6 14 19768.8 1124.69 21
-1 -6 -14 20435 1169.69 18
-1 -6 -13 7123.66 650.852 4
-1 -6 -13 6319.97 583.761 15
-1 -6 -13 6594.6 348.154 8
1 6 -13 5780.57 554.295 15
-1 -6 -13 7394.8 658.683 14
-1 -6 -13 6543.75 632.814 3
1 6 -13 8591.79 680.924 2
-1 -6 -13 7060.24 616.465 13
-1 -6 -13 7780.95 547.526 1
1 -6 13 7350.74 469.54 1
-1 -6 -13 7443.29 614.253 21
1 -6 13 7316.66 602.408 21
-1 6 13 7812.95 606.953 21
-1 -6 -13 7313.61 487.803 11
1 -6 13 6716.34 502.257 11
-1 -6 -13 7150.34 625.055 17
1 6 -13 8126.18 765.452 9
1 6 -13 7814.32 748.657 10
-1 -6 -13 6861.57 608.039 18
1 -6 13 6948.11 694.028 20
-1 -6 -13 8653.28 759.039 5
-1 -6 -12 10028.8 732.812 15
-1 -6 -12 11150.2 790.659 3
1 6 -12 12310.4 823.359 2
1 6 -12 11333.9 876.296 10
1 6 -12 12997.4 939.044 9
-1 -6 -12 11441 814.583 14
1 6 -12 9627.6 714.121 15
-1 -6 -12 11824.9 798.947 13
1 -6 12 11766.9 636.464 1
-1 -6 -12 11790.7 695.464 1
-1 6 12 11006.7 724.986 21
-1 -6 -12 12727.6 787.774 21
1 -6 12 11619.4 741.585 21
-1 -6 -12 11119.8 639.79 11
1 -6 12 10228.4 645.258 11
-1 -6 -12 10659.7 788.257 4
-1 -6 -12 11945.6 783.377 17
-1 -6 -12 10563.5 762.981 18
-1 -6 -12 10360 453.306 8
-1 -6 -12 10257.5 819.952 5
-1 -6 -11 63261.8 2360.75 16
-1 -6 -11 63710.4 2452.44 15
1 6 -11 63221.4 2480.17 2
-1 -6 -11 57609.4 2414.66 3
1 6 -11 68684.3 2668.51 10
1 6 -11 65538.6 2655.23 9
-1 -6 -11 67852.6 2554.26 14
1 6 -11 57297 2384.62 15
-1 -6 -11 65461.6 2463.33 13
-1 -6 -11 61397.2 2465.48 4
-1 -6 -11 58387.9 2295.68 1
1 -6 11 68816.7 2288.54 1
1 -6 11 71996.1 2367.4 11
-1 6 11 60133.1 2250.83 11
-1 -6 -11 63057.4 2278.7 11
-1 -6 -11 66605.6 2458.45 18
-1 -6 -11 64139.3 2433.14 17
-1 -6 -11 68172.9 2439.1 21
-1 6 11 61614.4 2365.97 21
1 -6 11 59653.1 2346.79 21
-1 -6 -11 62341.3 2554.29 5
-1 -6 -11 60180.1 1981.32 8
-1 -6 -10 6822.08 537.379 17
-1 -6 -10 5306.7 500.386 18
-1 -6 -10 6301.57 496.984 16
-1 -6 -10 6830.46 557.299 15
1 6 -10 6313.98 549.954 2
-1 -6 -10 5676.94 499.109 3
1 6 -10 5957.27 603.151 10
1 6 -10 5895.54 603.883 9
1 6 -10 6399.48 543.419 15
-1 -6 -10 6336.82 580.51 14
-1 -6 -10 6536.96 537.761 13
-1 -6 -10 6028.96 527.294 4
-1 -6 -10 6599.72 491.468 1
1 -6 10 7831.65 501.643 1
1 -6 10 6901.52 496.453 11
-1 6 10 5966.72 452.45 11
-1 -6 -10 5674.9 456.932 11
-1 -6 -10 6228.67 507.179 2
-1 -6 -10 6405.46 504.575 21
1 -6 10 6195.02 483.982 21
-1 6 10 5880.95 472.72 21
-1 -6 -10 5954.79 570.734 5
-1 -6 -10 5875.89 263.291 8
1 -6 9 97213.3 3813.64 20
1 6 -9 109832 3895.38 10
1 6 -9 110187 3892.82 9
-1 -6 -9 112161 3696.12 18
-1 -6 -9 111857 3666.26 17
-1 -6 -9 106466 3584.89 16
-1 -6 -9 100370 3678.52 15
-1 -6 -9 91728.7 3576.97 3
1 6 -9 99951.4 3689.38 2
1 6 -9 104747 3703.89 15
-1 -6 -9 108718 3777.16 14
-1 -6 -9 111525 3698.59 13
-1 -6 -9 103312 3588.17 1
1 -6 9 109754 3583.19 1
1 -6 9 103087 3585.46 11
-1 6 9 104635 3555.56 11
-1 -6 -9 106985 3592.13 11
-1 -6 -9 107052 3655.93 2
1 -6 9 104940 3555.62 21
-1 6 9 103843 3563.3 21
-1 -6 -9 111456 3627.17 21
-1 -6 -9 103874 3752.02 5
-1 -6 -9 102754 3660.74 4
-1 6 8 18304.8 894.028 21
1 -6 8 20198.6 906.395 21
-1 -6 -8 20625.4 953.6 21
-1 -6 -8 18970 665.639 20
1 -6 8 20663.8 1137.74 20
-1 -6 -8 19052.8 732.23 19
-1 -6 -8 20898 1015.04 18
-1 -6 -8 19777.7 967.931 17
-1 -6 -8 19795.5 934.921 16
-1 -6 -8 18437.6 1027.67 15
-1 -6 -8 18074.4 932.604 3
1 -6 8 21579.5 982.872 1
1 6 -8 18775.4 1016.27 15
-1 -6 -8 20151.8 1078.26 14
-1 -6 -8 19404.1 996.978 13
-1 -6 -8 18796.8 679.871 6
-1 -6 -8 19795.8 726.481 12
1 -6 8 18852 949.682 11
-1 -6 -8 19470.8 1043.76 5
1 -6 8 18611.9 1049.33 4
1 6 -8 20744.5 1046.87 2
-1 -6 -8 20620.3 999.756 2
-1 -6 -8 19533 672.516 9
1 6 -8 21338.6 1145.94 10
1 6 -8 22030.6 1157.74 9
-1 -6 -8 19228.2 977.442 4
-1 6 8 19080.4 932.926 11
-1 -6 -8 19583.1 961.629 11
-1 -6 -8 19626.3 690.084 10
-1 -6 -7 20164.8 961.803 18
-1 -6 -7 17987.3 897.389 17
-1 -6 -7 19374.2 884.976 16
-1 -6 -7 18008.4 993.485 15
-1 -6 -7 16735 855.095 3
-1 -6 -7 18458.3 758.04 19
1 6 -7 16001.5 940.289 15
-1 -6 -7 20275.3 1041.16 14
-1 -6 -7 18399.2 743.841 12
-1 -6 -7 19050.8 951.044 13
1 -6 7 15268.4 878.316 1
1 -6 7 16596.8 1010.23 20
1 -6 7 19077.7 931.554 11
-1 -6 -7 19075.7 698.139 10
-1 -6 -7 19271.6 946.28 11
-1 6 7 17218.4 882.03 11
-1 -6 -7 17708.5 663.917 9
-1 6 7 17595 626.286 10
1 6 -7 18792.5 1054.21 9
1 6 -7 18326.5 1051.44 10
-1 -6 -7 20092.3 955.986 2
1 6 -7 20968.5 1015.07 2
-1 -6 -7 18695.4 654.742 20
-1 6 7 18308.1 834.704 21
-1 -6 -7 18734.6 873.145 21
1 -6 7 16836 802.412 21
1 -6 7 19416.1 1015.13 4
-1 -6 -7 18261.2 969.206 5
-1 -6 -6 75767 2597.31 17
-1 -6 -6 76797.4 2570.36 16
1 6 -6 74160.5 2729.68 15
-1 -6 -6 75449.3 2747.22 15
-1 -6 -6 68639.9 2515.93 3
-1 -6 -6 71098.9 2349.33 9
1 6 -6 73925.9 2795.03 10
1 6 -6 79865.8 2805.42 9
-1 -6 -6 77494.8 2777 14
-1 -6 -6 75238.3 2664.02 13
1 -6 6 73887 2661.59 1
1 -6 6 66126.9 2602.43 11
-1 -6 -6 76788.1 2398.73 10
-1 6 6 73729.7 2337.4 10
-1 -6 -6 75202.9 2665.1 11
-1 6 6 72827 2615.44 11
-1 -6 -6 74275.1 2486.68 19
1 -6 6 66852.7 2744.76 20
-1 -6 -6 72074.1 2636.73 18
-1 -6 -6 74943.4 2650.66 2
1 6 -6 75024.7 2702.77 2
-1 6 6 73305.2 2492 21
1 -6 6 74396.1 2465.68 21
-1 -6 -6 77344.4 2558.86 21
-1 -6 -6 74741.9 2679.66 5
-1 -6 -5 83747.6 2952.26 14
-1 -6 -5 76908.1 2659.22 3
-1 -6 -5 81737.4 2824.35 18
-1 -6 -5 81365.8 2714.91 19
1 -6 5 73515.9 2905.3 20
1 -6 5 80638.1 2858.61 1
-1 -6 -5 82056.5 2572.27 9
1 6 -5 88406.7 2989.5 10
1 -6 5 77466.7 2814.97 11
-1 6 5 81200.9 2564.48 10
-1 6 5 78885.8 2803.64 11
-1 -6 -5 78866.8 2602.42 10
-1 -6 -5 81601 2852.07 11
-1 -6 -5 82098.2 2938 15
1 -6 5 83296.9 2783 15
1 6 -5 82225.4 2921.23 15
-1 -6 -5 80984.9 2755.27 17
-1 -6 -5 81517.8 2734.1 16
-1 6 5 78582.9 2626.44 2
1 6 -5 71497.6 2814.38 2
-1 -6 -5 80700.4 2823.21 2
-1 -6 -5 83554.5 2706.51 21
-1 6 5 74064.9 2611.19 21
1 6 -4 143110 4641.43 15
-1 -6 -4 141997 4668.58 15
1 -6 4 151894 4525.72 15
-1 -6 -4 138155 4329.09 3
-1 -6 -4 142814 4539.75 18
-1 -6 -4 138755 4647.52 14
1 -6 4 139527 4637.09 20
1 -6 4 127526 4551.01 1
1 -6 4 140598 4560.78 11
-1 6 4 139433 4538.62 11
-1 6 4 138152 4309.4 10
-1 -6 -4 136857 4561.51 11
-1 -6 -4 137709 4307.44 9
-1 -6 -4 138931 4350.17 10
1 6 -4 123500 4583.08 10
1 6 -4 127763 4530.02 2
-1 6 4 135947 4345.04 2
-1 -6 -4 136429 4528.72 2
-1 -6 -4 137552 4441.88 17
-1 -6 -4 139876 4442.46 16
-1 6 4 131485 4565.38 18
-1 6 4 135599 4290.12 21
1 -6 3 153642 4782.63 1
-1 -6 -3 139900 4515.02 10
-1 -6 -3 142897 4482.45 9
-1 6 3 140013 4478.9 10
-1 -6 -3 144163 4715.32 11
-1 -6 -3 149511 4793.01 14
-1 -6 -3 137920 4414.51 3
-1 6 3 142123 4717.43 18
-1 6 3 137419 4379.74 21
1 6 -3 139102 4677.59 2
-1 6 3 143260 4505.04 2
-1 -6 -3 140897 4670.78 2
-1 -6 -3 150301 4816.47 15
1 -6 3 150413 4652.07 15
1 6 -3 138862 4746.02 15
-1 -6 -3 143186 4586.31 16
1 -6 3 144488 4734.92 20
1 6 -2 58824.4 2147.75 9
-1 -6 -2 58281.8 2008.68 9
-1 6 2 55459.3 1960.94 20
1 -6 2 57651.8 2152.66 20
-1 -6 -2 55519.9 2019.88 10
-1 6 2 60730.6 2019.63 10
-1 -6 -2 62671.1 2212.88 11
-1 -6 -2 58005.3 2234.99 14
-1 6 2 56878.4 2010.05 2
1 6 -2 54126.2 2128 2
-1 -6 -2 57855.4 2146.96 2
-1 -6 -2 57547.9 2086.58 16
1 -6 2 57488 2236.16 16
-1 -6 -2 62776.4 2295.34 15
1 -6 2 64066.3 2150.77 15
1 6 -2 56333.2 2133.1 16
1 6 -2 57501.3 2207.13 15
-1 6 2 59250.8 2191.52 18
-1 6 1 88772.3 3021.92 18
-1 6 1 88454.3 2877.04 10
-1 6 1 75585.7 2938.51 11
-1 -6 -1 87989.8 2893.95 10
-1 -6 -1 89016.3 3032.12 11
1 -6 1 78586.9 2976.83 11
1 6 -1 83130.6 2965.08 10
1 6 -1 89352.7 2952.85 9
-1 6 1 89846 2855.89 20
1 -6 1 77187.3 2907.96 20
1 -6 1 82409.2 2661.75 3
-1 -6 -1 82914.6 2927.98 16
1 6 -1 84758.2 3041.07 15
-1 -6 -1 97658 3165.35 15
1 6 -1 84368.5 2935.46 16
1 -6 1 87007.9 3061.78 16
1 -6 1 93563.4 2992.88 15
-1 6 1 88628.3 2872.14 2
-1 -6 -1 92681 3009.17 2
1 -6 0 109222 3633.3 20
-1 6 0 112117 3630.04 20
1 -6 0 103156 3769.36 1
-1 6 0 107548 3755.21 18
1 -6 0 119992 3793.63 11
1 6 0 115041 3699.41 10
1 6 0 102387 3626.8 9
-1 -6 0 114647 3745.99 2
1 6 0 109346 3646.11 16
-1 -6 0 98784.1 3787.35 15
1 6 0 109407 3781.81 15
1 -6 0 111517 3784.14 16
-1 6 0 117893 3664.5 10
-1 -6 0 112561 3768.21 11
-1 6 0 114765 3759.77 11
-1 -6 0 109536 3649.84 10
1 6 0 113596 3374.8 3
1 -6 0 106996 3385.79 3
-1 6 0 112067 3625.69 2
1 6 1 85780.4 2911.15 9
-1 6 -1 85191.8 2966.76 10
-1 -6 1 85064.7 2969 10
-1 6 -1 91191.3 3051.65 11
1 6 1 87406.6 2889.63 17
1 -6 -1 91080.2 3082.28 16
1 6 1 85897.2 2916.84 16
1 -6 -1 96791.3 3105.12 11
1 6 1 83786.1 2993.81 18
-1 6 -1 80380 3042.35 18
1 6 1 90230.3 2884.3 8
-1 -6 1 80027.5 3002.05 2
1 6 1 85499.6 2992.99 2
1 6 1 83525 3066.43 15
1 -6 -1 88423.4 3111.67 1
-1 6 -1 92547.9 2990.7 20
1 -6 -1 85629.3 2883.62 20
-1 6 -1 90587.6 2956.4 2
1 6 2 59605.8 2077.66 9
-1 6 -2 58577 2189.35 20
1 -6 -2 56691.5 2023.01 20
1 -6 -2 60586.2 2251.66 11
1 -6 -2 60689.9 2254.31 18
1 6 2 59425.9 2179.73 18
1 -6 -2 61439.9 2250.89 16
1 6 2 60965.8 2082.63 17
1 6 2 57351.1 2084.84 16
-1 6 -2 58611.9 2229.26 16
1 6 2 59854.4 2032.41 8
1 6 2 58753 2183.65 2
1 6 2 62785.9 2288.51 15
-1 6 -2 59171.9 2220.72 11
-1 -6 2 63045.8 2212.79 10
-1 -6 2 58110 2214.79 2
-1 6 -2 62924.6 2176.13 2
1 -6 -2 64329.6 2108.52 2
1 -6 -2 64373.1 2327.53 1
-1 6 -3 147585 5017.83 16
1 -6 -3 158064 5009.81 15
1 -6 -3 147542 4727.3 20
-1 6 -3 156487 4736.18 3
-1 -6 3 158822 5025.27 2
1 -6 -3 145941 4801.91 2
-1 -6 3 147065 4972.48 11
-1 6 -3 158003 5011.52 11
-1 -6 3 149717 4969.11 10
-1 6 -3 152176 5006.83 20
1 6 3 148837 4835.56 16
1 -6 -3 148559 4997.71 16
1 6 3 151667 4938.22 18
1 6 3 148513 4827.25 17
1 -6 -3 147296 5012.02 18
-1 -6 3 156291 4955.54 4
1 -6 -3 163873 5121.69 1
1 -6 -3 157196 5027.7 11
1 6 3 155539 4802.36 9
1 6 3 153791 4741.46 8
1 -6 -4 136429 4399.75 6
-1 -6 4 124784 4456.9 2
-1 6 -4 141626 4265.54 3
1 -6 -4 131870 4262.93 2
-1 -6 4 142558 4481.77 11
-1 -6 4 141499 4497.46 10
-1 6 -4 122786 4433.15 11
1 -6 -4 141038 4588.86 1
1 -6 -4 126148 4313.48 12
1 -6 -4 131297 4477.08 11
1 -6 -4 137791 4500.92 16
1 6 4 136695 4321.25 16
-1 6 -4 130220 4513.71 16
1 -6 -4 139839 4496.53 15
1 6 4 135771 4324.97 17
1 6 4 135155 4426.36 18
1 -6 -4 137358 4510.33 18
-1 -6 4 123760 4420.12 4
1 6 4 137081 4182.24 8
-1 6 -5 78344.6 2662.65 3
1 -6 -5 78128.5 2610.16 2
-1 6 -5 79672.6 2828.23 11
-1 -6 5 80406.2 2846.01 10
-1 6 -5 81957.6 2894.6 10
-1 -6 5 82343.1 2815.9 11
1 -6 -5 78079.5 2730.72 6
1 6 5 80885.7 2797.2 18
1 -6 -5 78166.5 2645.39 12
1 -6 -5 78482.2 2832.87 11
-1 6 -5 74564.4 2718.66 15
1 6 5 72269 2840.03 15
-1 6 -5 80405.9 2929.24 16
1 -6 -5 81750.1 2867.03 15
1 -6 -5 81782.7 2878.28 18
1 6 5 81702.5 2712.99 17
1 -6 -5 82543.3 2869.28 16
1 -6 -5 78674.2 2837.61 17
1 -6 -5 79419.3 2920.81 1
-1 -6 5 83008.3 2868.15 4
-1 6 -6 76204.9 2643 3
-1 6 -6 68218.1 2711.85 2
1 -6 -6 72927.3 2509.47 2
-1 6 -6 82537.8 2872.18 10
-1 -6 6 91715.1 2877.45 10
-1 6 -6 70575.4 2710.7 11
-1 -6 6 79957.2 2729.81 11
1 -6 -6 77919 2577.11 13
1 -6 -6 77759.8 2652.71 6
1 6 6 79386.7 2728.79 18
1 -6 -6 75386.8 2518.99 12
1 -6 -6 75209.8 2744.13 11
1 -6 -6 80332.6 2873.34 1
1 -6 -6 76301.5 2793.1 16
1 -6 -6 75314 2771.76 17
-1 -6 6 78603.2 2815.76 4
-1 6 -6 72832.2 2621.4 15
-1 6 -6 77255.6 2883.08 16
1 -6 -6 78622.8 2820.73 18
1 -6 -7 19694.5 1021.61 16
1 -6 -7 19847.6 1008.88 17
-1 6 -7 18062.6 849.007 15
-1 6 -7 18728.6 1069.28 16
1 -6 -7 19566.5 778.815 2
-1 6 -7 20513.6 943.897 3
-1 6 -7 16811.6 948.111 2
1 -6 -7 19021.6 1038.01 1
1 -6 -7 19648 849.645 13
1 -6 -7 19400.2 745.168 12
1 -6 -7 17838.3 866.213 6
1 -6 -7 17768 940.611 11
-1 6 -7 16718.8 995.914 10
-1 -6 7 19517.6 931.444 11
-1 6 -7 19277.1 962.688 11
-1 -6 7 16641.2 844.919 21
-1 -6 7 18484 1066.17 20
-1 -6 7 21290.4 1067.59 4
1 -6 -7 18905.7 1067.97 5
1 -6 -7 19330 1022.4 18
-1 -6 8 18362.9 1065.98 20
1 -6 -8 17289.2 724.828 2
1 -6 -8 18425.7 997.137 18
1 -6 -8 18171.1 986.518 16
1 -6 -8 16920.8 956.956 17
-1 6 -8 16391.4 790.615 15
-1 6 -8 18022.4 933.181 3
1 -6 -8 17203.2 812.734 13
1 -6 -8 19748.9 862.683 6
1 -6 -8 17453.6 644.148 12
1 -6 -8 17280.2 911.132 11
-1 6 -8 18642.2 1036.18 10
-1 -6 8 19301.6 898.963 11
-1 6 -8 16242.4 891.701 11
-1 -6 8 18445.9 1035.05 4
-1 -6 8 16812.4 848.833 21
1 -6 -8 17721 1041.24 5
1 -6 -8 16352.2 976.824 1
-1 -6 9 96013.6 3820.52 20
1 -6 -9 100748 3390.14 19
1 -6 -9 104518 3756.43 18
1 -6 -9 109953 3772.86 17
1 -6 -9 106475 3762.52 16
-1 6 -9 99772.6 3445.99 15
-1 -6 9 120664 4046.06 7
1 -6 -9 105285 3572.37 7
1 -6 -9 104769 3781.47 1
1 -6 -9 104659 3678.46 14
1 -6 -9 111493 3554.03 13
-1 6 -9 117685 3769.68 3
1 -6 -9 106178 3513.67 6
1 -6 -9 108379 3655.98 11
-1 6 -9 103900 3625.42 11
-1 -6 9 116280 3779.51 10
-1 6 -9 109094 3842.82 10
-1 -6 9 105163 3557.34 11
1 -6 -9 105197 3374.67 2
-1 -6 9 96860.9 3563.9 21
1 -6 -9 109652 3903.96 5
-1 -6 9 112205 3871.74 4
1 -6 -10 7179.12 610.503 17
-1 -6 10 7422.39 665.13 4
1 -6 -10 6758.37 655.712 4
-1 6 -10 7351.49 436.831 15
1 -6 -10 6689.2 502.132 7
1 -6 -10 6772.7 547.507 14
1 -6 -10 8080.32 523.732 13
1 -6 -10 7095.54 611.189 1
-1 6 -10 7559.3 606.068 3
1 -6 -10 6701.41 521.082 11
-1 6 -10 6914.03 519.851 11
-1 -6 10 7443.97 494.537 11
-1 -6 10 8544.63 630.728 10
-1 6 -10 7350.09 640.169 10
-1 -6 10 6789.59 517.932 21
1 -6 -10 6296.3 592.631 18
1 -6 -10 7170.93 361.654 19
1 -6 -10 8032.9 710.089 5
1 -6 -10 7121.6 391.6 2
1 -6 -11 64043.3 2479.82 17
-1 -6 11 62645.1 2565.39 4
1 -6 -11 60961.4 2593.64 4
-1 6 -11 58966.2 2079.16 15
1 -6 -11 56736.9 2226.35 7
1 -6 -11 61132.4 2451.16 1
1 -6 -11 62599.1 2352.17 14
1 -6 -11 62830.9 2284.27 13
-1 -6 11 62842.3 2587.05 5
-1 -6 11 57545.8 2291.91 21
1 -6 -11 62443.8 2300.5 11
-1 -6 11 65275.6 2208.92 11
1 -6 -11 61908.6 2589.92 5
1 -6 -11 61264.7 2054.59 2
1 -6 -11 61685.2 2460.79 18
-1 6 -11 62167.8 2469.68 3
-1 6 -11 63523.2 2540.22 10
-1 6 -11 54715.4 2225.06 11
-1 -6 11 65743.4 2435.46 10
1 -6 -12 10442.3 796.451 17
1 -6 -12 11658 910.185 4
-1 -6 12 10444.2 852.861 4
-1 6 -12 10156.7 517.6 15
1 -6 -12 10497.5 662.975 7
-1 -6 12 8343.45 778.536 20
1 -6 -12 11382.5 727.422 14
-1 6 -12 11359.4 827.395 3
1 -6 -12 10751.9 778.338 1
-1 -6 12 9740.32 843.616 5
1 -6 -12 10630.9 666.288 11
-1 -6 12 10557 597.015 11
-1 6 -12 10826.9 659.364 11
-1 6 -12 11613.6 843.859 10
-1 -6 12 10227.4 734.969 10
1 -6 -12 10013.3 780.072 18
1 -6 -12 10931.6 524.57 2
-1 -6 12 9753.06 685.864 21
1 -6 -12 12474.3 934.686 5
1 -6 -13 6923.71 639.659 15
1 -6 -13 5673.42 481.648 7
-1 -6 13 5603.04 665.997 7
1 -6 -13 5762.27 661.418 4
1 -6 -13 6697.14 549.49 14
-1 6 -13 6421.61 639.136 3
-1 -6 13 6107.84 535.457 21
-1 -6 13 6477.05 696.998 5
-1 -6 13 6092.11 422.707 11
1 -6 -13 6040.5 487.314 11
1 -6 -13 5694.19 668.666 5
1 -6 -13 5246.66 538.919 1
-1 -6 13 6644.61 671.52 20
-1 6 -13 6714.46 663.636 10
-1 -6 13 6902.65 592.657 10
1 -6 -13 6218.93 377.665 2
1 -6 -14 23363 1247.88 15
1 -6 -14 19537.9 1002.74 7
-1 -6 14 20515.4 1346.36 7
1 -6 -14 16824.9 685.65 8
-1 6 -14 18819.8 1195.65 10
1 -6 -14 22037.9 1092.49 14
-1 6 -14 21279.6 1270.79 3
-1 -6 14 21645.4 1359.93 5
1 -6 -14 22275.4 1006.65 11
-1 -6 14 21803.7 911.884 11
-1 -6 14 19994.5 1116.63 10
-1 -6 14 22173.3 1325.83 20
1 -6 -14 21846.3 1376.98 4
1 -6 -14 21185.5 848.25 2
-1 -6 14 22844.1 1151.08 21
1 -6 -14 21143.3 1160.78 1
1 -6 -15 67528.2 2446.04 14
-1 -6 15 64989.1 2867.33 7
1 -6 -15 70711.7 2665.48 15
-1 -6 15 64689.8 2181.25 11
-1 -6 15 67353.4 2862.98 5
1 -6 -15 60873.1 2792.15 4
-1 -6 15 60913.4 2706.81 20
1 -6 -15 57508.4 1993.17 8
-1 6 -15 59920.4 2639.34 10
-1 6 -15 65400.3 2725.82 3
1 -6 -15 63478.3 2522.19 1
1 -6 -15 64638.3 2139.15 2
-1 -6 15 62857.2 2511.45 21
-1 -6 16 26536.5 1545.33 20
-1 -6 16 27120 1059.23 11
-1 -6 16 27636.1 1653.58 5
-1 6 -16 27488.1 1572.76 9
-1 6 -16 25861.9 1491.01 10
1 -6 -16 27040.2 1365.56 1
1 -6 -16 25562.8 1044.86 2
-1 6 -16 26396 1532.4 3
-1 -6 16 24870.6 1597.93 7
-1 -6 16 27802.1 1408.02 21
1 -6 -16 24369.8 1582.14 4
-1 -6 17 41355.7 1354.46 11
-1 -6 17 41884.7 2153.79 5
-1 -6 17 40885.7 2141.72 7
-1 6 -17 44091.1 2005.32 10
-1 6 -17 45184.5 2082.82 9
-1 6 -17 44930.6 2098.03 3
-1 -6 17 34026.7 1231.5 14
-1 -6 17 35448.3 1240.3 14
1 -6 -17 39127.7 2100.97 4
-1 -6 17 43334.8 2052.03 20
-1 -6 17 43673.6 1876.65 21
-1 6 -18 8909.49 867.837 9
-1 6 -18 9210.49 845.439 10
-1 -6 18 8929.03 859.11 20
-1 6 -18 7993.63 859.864 3
-1 -6 18 8863.82 940.332 7
-1 -6 18 8642.17 938.403 5
1 -6 -18 9523.54 965.536 4
-1 -6 18 9223.09 784.741 21
-1 6 -19 7090.94 756.767 10
-1 6 -19 6193.91 734.984 9
-1 -6 19 5005.17 670.915 20
-1 6 -19 5068.23 725.851 3
-1 -6 19 7113.99 849.746 7
-1 -6 19 6601.39 838.694 5
-1 -6 19 6735.36 688.135 21
1 -6 -19 6440.17 812.417 4
1 -6 -20 17434.2 1371.26 4
-1 6 -20 13582.8 1209.93 3
-1 -6 20 16310.8 1206.8 20
-1 -6 20 14860.5 1279.78 7
-1 -6 20 15255 1093.87 21
-1 6 -20 16831.5 1201.47 10
-1 6 -20 16425.2 1230.28 9
-1 6 -21 12812.1 1057.51 10
1 -6 -21 13049.2 1221.87 4
-1 -6 21 14782.7 1167.52 20
1 -7 20 7818.58 851.488 20
-1 -7 -20 7606.28 823.61 4
1 7 -20 7945.32 880.486 9
1 -7 20 7219.5 858.194 7
-1 -7 -20 7352.83 882.86 3
-1 -7 -19 33336.1 1923.54 3
1 7 -19 32928.7 1948.05 9
1 -7 19 34384.6 1929.75 20
-1 -7 -19 40891.4 1947.35 16
1 -7 19 34302.9 1975.38 7
-1 -7 -19 33431.7 1854.78 4
-1 -7 -18 34953.4 1910.57 3
1 -7 18 35550.3 1928.25 20
1 7 -18 30949.6 1880.08 9
1 -7 18 34895.8 2027.99 5
-1 -7 -18 39724.1 1853.54 16
1 -7 18 32755.9 1928.25 7
-1 -7 -18 33901.1 1840.19 4
-1 -7 -17 40097.5 2058.76 3
1 -7 17 40040.8 2102.22 20
1 -7 17 43053.3 2258 5
-1 -7 -17 44548.6 1978.25 16
-1 -7 -17 41651.5 2053.97 4
1 -7 17 38941.2 1497.74 1
-1 -7 -17 44048.1 1878.67 2
1 7 -17 41240.4 2110.22 10
1 7 -17 43909.7 2218.5 9
1 -7 17 44100.4 2225.17 7
1 -7 16 12018.4 1052.03 5
1 7 -16 10298.6 947.905 10
1 7 -16 10211 964.92 9
-1 -7 -16 14184.8 919.462 16
1 -7 16 13075.9 1026.78 20
-1 -7 -16 11646.3 740.241 1
1 -7 16 11270.1 627.251 1
-1 -7 -16 13083 935.106 14
-1 -7 -16 10958.1 916.477 3
1 7 -16 10219.5 756.269 15
-1 -7 -16 11471.3 873.972 15
-1 -7 -16 11138.3 794.157 2
-1 -7 -16 12763.7 978.701 4
1 7 -15 4981.1 509.75 15
-1 -7 -15 5220.44 564.338 15
-1 -7 -15 4338.18 552.493 3
-1 -7 -15 5233.69 597.455 14
-1 -7 -15 5111 478.148 1
1 -7 15 5416.24 416.481 1
1 7 -15 5186.64 669.767 9
1 7 -15 4832.82 631.701 10
1 -7 15 5502.41 695.207 5
1 -7 15 6492.16 497.361 11
-1 -7 -15 5138.46 426.297 11
1 -7 15 5737.57 673.415 20
-1 -7 -15 5188.4 538.277 16
-1 7 15 6060.23 574.663 21
-1 -7 -15 4335.22 560.98 4
-1 -7 -15 5726.55 550.503 2
-1 -7 -14 15469 1019.3 14
-1 -7 -14 12361.3 917.909 3
-1 -7 -14 13586 962.458 4
-1 -7 -14 14868 957.321 13
-1 -7 -14 13695.6 829.398 1
1 -7 14 14689 759.548 1
1 7 -14 13574.7 1067.18 9
1 7 -14 12813.8 1023.88 10
1 -7 14 15369.9 826.275 11
-1 -7 -14 12843.3 738.214 11
1 -7 14 13016.8 1020.69 20
-1 -7 -14 13304.6 860.238 2
1 7 -14 13641.7 878.77 15
-1 -7 -14 12567.5 910.166 15
-1 7 14 13344.2 868.047 21
1 -7 14 13528.3 878.467 21
-1 -7 -14 13270.6 870.402 16
1 7 -13 35272 1597.96 15
-1 -7 -13 34525.3 1657.01 15
-1 -7 -13 33591 1644.68 3
-1 -7 -13 33996.9 1635.81 18
-1 -7 -13 35389.7 1652.75 17
-1 -7 -13 36873.8 1736.83 14
-1 -7 -13 38205.1 1685.28 13
-1 -7 -13 34766.2 1543.46 1
1 -7 13 31276.6 1406.57 1
1 7 -13 37423.3 1868.08 9
1 7 -13 36422 1843.64 10
1 -7 13 36171.2 1515.25 11
-1 -7 -13 35400.6 1463.83 11
-1 -7 -13 36806.4 1799.91 5
-1 -7 -13 33500.1 1672.63 4
-1 -7 -13 37264.6 1609.78 2
-1 7 13 34281.8 1571.68 21
-1 -7 -13 37812.6 1654.9 21
1 -7 13 33360.3 1553.91 21
-1 -7 -13 33992 1564.82 16
-1 -7 -12 45228 2006.15 15
1 7 -12 41887.1 1913.65 15
-1 -7 -12 39639 1913.02 3
-1 -7 -12 49308.3 2017.74 18
-1 -7 -12 47912.4 1998.08 17
-1 -7 -12 46624.3 2061.46 14
-1 -7 -12 47220.1 1985.76 13
-1 -7 -12 46938.1 1901.33 1
1 -7 12 48006.2 1828.34 1
1 7 -12 48717 2216.07 9
1 7 -12 47471.1 2189 10
1 -7 12 53246.4 1924.92 11
-1 -7 -12 43462.1 1807.59 11
-1 -7 -12 45864.2 2116.4 5
-1 -7 -12 46306.8 1910.83 16
-1 -7 -12 47052.3 2036.09 4
1 7 -12 48139.5 2055.49 2
-1 -7 -12 46911 1932.33 2
-1 7 12 44725 1894.52 21
-1 -7 -12 47891.5 1964.25 21
1 -7 12 48422.3 1912.95 21
-1 -7 -11 30495.6 1371.65 16
-1 -7 -11 27847.3 1429.99 15
1 7 -11 28166.3 1394.65 15
-1 -7 -11 25920.7 1350.25 3
-1 -7 -11 29402.7 1405.79 17
-1 -7 -11 31160.8 1453.05 18
-1 -7 -11 31207.8 1522.99 14
-1 -7 -11 30774 1433.38 13
1 -7 11 29523.7 1309 1
-1 -7 -11 29462.7 1353.39 1
1 7 -11 32450.4 1634.78 10
1 7 -11 29869.3 1589.09 9
1 -7 11 30330.1 1346.01 11
-1 -7 -11 30092.2 1320.55 11
-1 -7 -11 33466.5 1422.1 21
1 -7 11 28086.4 1306.75 21
-1 7 11 30026.4 1344.06 21
-1 -7 -11 28869.8 1434.49 4
-1 -7 -11 31567.3 1543.03 5
-1 -7 -11 30400.5 1386.63 2
1 7 -11 26857.7 1425.35 2
1 -7 10 5883.17 631.812 20
1 7 -10 7658.19 709.781 10
1 7 -10 8556.92 737.599 9
-1 -7 -10 7352.77 598.863 18
-1 -7 -10 7273.32 593.825 17
-1 -7 -10 7488.66 566.647 16
-1 -7 -10 8128.47 656.725 15
1 7 -10 6973.79 595.333 15
-1 -7 -10 6417.46 538.593 3
-1 -7 -10 8021.85 663.493 14
-1 -7 -10 8457.87 623.696 13
1 -7 10 8288.3 574.86 1
-1 -7 -10 7290.33 563.781 1
1 -7 10 8585.98 596.119 11
-1 -7 -10 7941.53 568.553 11
-1 7 10 7569.04 551.726 11
-1 -7 -10 8204.1 601.439 2
1 7 -10 6993.2 612.836 2
-1 7 10 7592.48 546.804 21
-1 -7 -10 8254.15 584.822 21
1 -7 10 7738.96 539.609 21
1 -7 10 7157.8 665.099 4
-1 -7 -10 6478.35 624.299 5
-1 -7 -10 6613.47 580.806 4
1 -7 9 3008.16 307.574 21
-1 -7 -9 2692.01 311.784 21
-1 7 9 3404.32 333.268 21
1 -7 9 2296.38 389.423 20
-1 -7 -9 2823.52 192.311 19
-1 -7 -9 2822.24 344.056 17
-1 -7 -9 2796.77 357.803 18
-1 -7 -9 2515.57 320.187 16
1 7 -9 3082.6 385.866 15
-1 -7 -9 2252.95 298.788 3
-1 -7 -9 2993.42 344.583 1
1 -7 9 3128.61 351.096 1
-1 -7 -9 2509.03 369.018 15
-1 -7 -9 2935.4 394.817 14
-1 -7 -9 2596.37 343.407 13
-1 -7 -9 2550.73 163.091 6
-1 -7 -9 2439.72 163.324 12
1 -7 9 3203.24 354.877 11
-1 -7 -9 2943.96 385.463 5
1 7 -9 3092.99 428.767 9
1 7 -9 2843.43 417.671 10
-1 -7 -9 2774.06 335.653 11
-1 7 9 2910.8 334.686 11
1 7 -9 2170.64 333.232 2
-1 -7 -9 2846.83 340.901 2
1 -7 9 2652.89 388.227 4
-1 -7 -9 3078.59 374.554 4
1 -7 8 72735.1 2968.6 20
-1 -7 -8 76005.9 2522.91 19
-1 7 8 75038 2828.3 17
-1 -7 -8 78536.7 2830.35 18
-1 -7 -8 75907.6 2763.91 17
-1 -7 -8 78537.9 2735.23 16
1 7 -8 72580 2834.91 15
-1 -7 -8 76914.8 2890.02 15
-1 -7 -8 67037.7 2652.6 3
-1 -7 -8 73884.8 2794.68 1
1 -7 8 85235.3 2852.86 1
-1 -7 -8 79092.1 2938.3 14
-1 -7 -8 81571.2 2836.39 13
-1 -7 -8 76932.7 2458.55 6
-1 -7 -8 72354.6 2492.92 12
1 -7 8 79055.3 2794.96 11
-1 7 8 74490.5 2750.27 11
-1 -7 -8 76289.6 2414.27 10
-1 -7 -8 79544.1 2804.59 11
1 7 -8 77934 3010.81 10
1 7 -8 80288.1 3016.6 9
-1 -7 -8 79106.6 2791.35 2
1 7 -8 80440.6 2893.49 2
-1 7 8 75560 2655.37 21
1 -7 8 74357.5 2620.6 21
-1 -7 -8 77831.7 2709.09 21
-1 -7 -8 75969 2864.61 5
1 -7 8 78751.2 2914.42 4
-1 -7 -7 51236.7 1917.64 16
-1 -7 -7 50209.4 1942.8 17
1 7 -7 50085.4 2045.09 15
-1 -7 -7 49732.5 2075.24 15
-1 -7 -7 46515.3 1833.63 3
1 7 -7 52074.4 2153.06 9
-1 7 7 48173.1 1624.45 10
1 7 -7 54548.8 2194.81 10
-1 -7 -7 51726.3 2110.57 14
-1 -7 -7 50416.6 1987.1 13
1 -7 7 44506 1955.36 1
-1 7 7 51303.3 1830.05 21
1 -7 7 48150.8 1779.5 21
-1 -7 -7 51666.8 1881.88 21
1 -7 7 54112.7 2021.68 11
1 -7 7 48854.3 2058.52 4
-1 -7 -7 51005.4 2037.65 5
-1 -7 -7 46798.1 1777.35 19
1 -7 7 52926.5 2180.35 20
-1 7 7 50228.2 2006.99 17
-1 -7 -7 50957 1999.64 18
-1 -7 -7 53105.9 1995.12 2
1 7 -7 53660.9 2069.61 2
-1 7 7 49816.5 1969.3 11
-1 -7 -7 51703.5 1689.61 10
-1 -7 -7 51638 2005.09 11
-1 -7 -6 113436 3787.47 17
-1 -7 -6 116206 3764.45 16
1 7 -6 106611 3885.37 15
-1 -7 -6 116252 3975.14 15
-1 -7 -6 104438 3637.8 3
-1 7 6 106776 3402.22 9
-1 7 6 111212 3511.91 10
1 7 -6 124846 4072.22 10
-1 -7 -6 115939 3991.13 14
1 -7 6 116949 3806.83 15
-1 -7 -6 117695 3864.71 13
-1 -7 -6 119928 3710.9 21
-1 7 6 110346 3622.89 21
1 -7 6 114090 3861.29 11
-1 -7 -6 115420 3882.91 5
1 -7 6 113668 3893.54 1
-1 -7 -6 118836 3712.08 19
1 -7 6 100505 3940.65 20
-1 -7 -6 113638 3854.58 18
-1 7 6 105901 3830.92 17
-1 -7 -6 116740 3572.52 10
-1 7 6 114771 3852.7 11
-1 -7 -6 115210 3874.26 11
-1 -7 -6 117103 3854.74 2
1 7 -6 95957.8 3816.72 2
-1 -7 -5 68916.7 2629.65 15
1 7 -5 67828.8 2581.77 15
1 -7 5 70430 2500.67 15
-1 -7 -5 67060.9 2297.22 3
-1 -7 -5 72669.8 2545.24 18
-1 7 5 67228.7 2518.62 17
-1 -7 -5 65952.9 2609.96 14
1 -7 5 68370.4 2573.73 1
-1 -7 -5 70926.8 2356.37 21
1 -7 5 61905.8 2490.57 11
1 7 -5 67063 2632.11 10
-1 7 5 67274.5 2171.54 9
-1 -7 -5 68417 2441.16 17
-1 -7 -5 69842 2442.02 16
-1 7 5 68744.1 2112.49 8
1 -7 5 65626.7 2616.54 20
-1 7 5 67213 2252.83 10
-1 7 5 68440.4 2520.98 11
-1 -7 -5 68114.8 2297.17 10
-1 -7 -5 69210.9 2550.26 11
-1 7 5 68064.3 2327.24 2
-1 -7 -5 68697.3 2509.92 2
1 7 -5 63651.1 2522.73 2
1 -7 4 73072.8 2810.19 1
1 -7 4 74110.8 2845.07 20
-1 7 4 69162.9 2726.78 17
-1 -7 -4 81492.8 2579.18 21
1 -7 4 79462.7 2808.18 11
-1 -7 -4 72020 2842.19 14
-1 -7 -4 75829.3 2498.26 3
-1 -7 -4 75321.5 2570.24 10
-1 7 4 71030.1 2746.26 11
-1 -7 -4 84429.1 2841.67 11
-1 7 4 75130.2 2534.52 10
-1 -7 -4 82976.6 2929.78 15
1 -7 4 79480 2749.16 15
1 7 -4 73913 2819.57 15
-1 -7 -4 76767.9 2687.81 16
-1 -7 -4 79480.7 2772.27 2
1 7 -4 76174 2778.76 2
-1 7 4 76511.2 2588.79 2
-1 -7 -3 38884.5 1495.09 10
-1 7 3 43354.9 1499.08 10
-1 -7 -3 39142.3 1662.86 11
1 -7 3 37938.5 1660.98 20
-1 7 3 39658.2 1629.33 16
1 7 -3 42279.1 1687.49 9
-1 -7 -3 40304.8 1365.15 3
1 7 -3 39831.3 1708.6 15
-1 -7 -3 45092.8 1815.21 15
1 7 -3 37871.6 1647.23 16
1 -7 3 42774 1644.15 15
-1 -7 -3 41204.9 1599.47 16
-1 7 3 35997.3 1641.3 18
-1 -7 -3 39852.2 1736.77 14
1 7 -3 34068.4 1593.64 2
-1 7 3 40286.6 1504.6 2
-1 -7 -3 39220.7 1628.62 2
1 -7 3 41279 1726.1 1
1 7 -2 50760.6 1866.95 9
1 7 -2 46261.4 1859.46 10
1 7 -2 45642.9 1898.73 15
1 -7 2 49686.5 1855.16 15
-1 -7 -2 45802.1 1800.43 16
-1 -7 -2 50141.9 1993.97 15
1 7 -2 46143.6 1830.68 16
-1 -7 -2 51901.6 1887.15 2
-1 7 2 45792.8 1708.1 2
1 -7 2 41927.1 1807.23 20
-1 7 2 44961.6 1868.48 18
-1 -7 -2 44673.7 1854.32 11
-1 -7 -2 45965.7 1717.93 10
-1 7 2 42838.5 1678.01 10
-1 -7 -2 50884.7 1971.7 14
-1 7 2 43247.2 1798.52 16
1 -7 1 123560 4147.78 20
1 -7 1 106783 4163.67 11
-1 7 1 121680 4238.4 18
-1 7 1 119552 4207.87 11
-1 -7 -1 127082 4092.73 10
-1 -7 -1 129024 4245.38 11
-1 7 1 114854 4046.63 10
1 7 -1 124701 4146.41 9
1 7 -1 123799 4184.63 10
-1 -7 -1 136651 4249.63 2
-1 7 1 128767 4080.58 2
1 7 -1 124754 3774.27 3
1 -7 1 134673 4215.95 15
1 7 -1 116187 4240 15
1 7 -1 123572 4147.01 16
1 -7 1 124430 4296.14 16
-1 -7 -1 138453 4409.98 15
1 -7 0 8508.63 552.1 20
1 7 0 9180.5 594.181 10
1 7 0 9114.23 573.85 9
1 7 0 10158 603.04 16
1 -7 0 9415.45 650.777 11
-1 7 0 10897.5 695.123 18
-1 -7 0 9732.6 587.27 10
-1 -7 0 10327.5 662.309 11
-1 7 0 10207.3 594.595 10
-1 7 0 10421.1 669.798 11
1 -7 0 9194.6 358.802 3
1 -7 0 9559.62 679.506 1
1 7 0 9364.9 613.899 2
-1 -7 0 10103 648.503 2
-1 7 0 9760.14 575.081 2
1 -7 0 10782.7 659.974 15
1 7 0 9461.73 670.284 15
1 -7 0 9246.26 659.439 16
-1 7 -1 129698 4149.4 2
-1 -7 1 118510 4212.21 2
1 -7 -1 132496 4353.72 1
1 7 1 122190 4109.92 16
1 7 1 126807 4085.52 17
-1 7 -1 132414 4190.92 10
-1 -7 1 127341 4172.24 10
-1 7 -1 130252 4273.78 11
1 -7 -1 120765 4061.91 20
1 -7 -1 121462 4254.88 11
1 7 1 123284 4213.46 18
-1 7 -1 124417 4284.68 18
1 -7 -1 122718 3815.02 3
1 7 1 122063 4091.13 9
1 7 1 129764 4061.31 8
1 7 1 129325 4208.1 2
1 7 1 122338 4285.31 15
1 -7 -1 126361 4285.77 16
-1 -7 2 51097.2 1966.99 10
-1 7 -2 56353 2071.52 11
-1 7 -2 54123.1 2001.1 10
1 7 2 52053.7 1862.04 9
1 7 2 59035.1 2024.54 2
1 -7 -2 48518.1 2016.12 11
1 -7 -2 47594 1798.35 20
1 -7 -2 50472.5 2036.73 16
1 7 2 49584.6 1858.34 17
1 7 2 52921.5 1900.6 16
1 7 2 53144.8 2080.12 15
1 -7 -2 50156.3 2078.96 1
-1 -7 2 48623.5 1997.95 2
-1 7 -2 53096.5 1950.61 2
1 -7 -2 50775.7 1888.19 2
1 7 2 50207.6 1794.88 8
1 7 2 50768.7 1976.8 18
1 -7 -3 42960.9 1686.58 15
1 -7 -3 39278.6 1414.68 20
1 -7 -3 38711.7 1504.52 2
-1 7 -3 37905.6 1582 2
-1 -7 3 39080.5 1654.08 2
-1 -7 3 36717.8 1618.74 11
-1 7 -3 37002.5 1640.54 11
-1 -7 3 40830.2 1642.84 10
1 7 3 39611.8 1527.23 16
1 -7 -3 38615.9 1661.62 16
-1 7 -3 38053.1 1664.9 16
1 -7 -3 40020.8 1681.11 11
1 7 3 37673 1590.47 2
1 -7 -3 36851.2 1698.15 1
1 7 3 38978.3 1467.37 9
1 7 3 40397.3 1416.6 8
-1 -7 3 42733.1 1631.09 4
-1 7 -3 40915.1 1375.74 3
1 -7 -3 42289.5 1712.49 18
1 7 3 41207.4 1629.1 18
1 7 3 40422.1 1519.48 17
-1 7 -4 71392.5 2414.09 3
-1 -7 4 72653.3 2704 2
1 -7 -4 72279.1 2500.64 2
1 -7 -4 70656.3 2759.31 1
-1 7 -4 75060.5 2729.39 11
-1 -7 4 79328.7 2714.12 11
-1 -7 4 71181.2 2668.84 10
1 -7 -4 71144.5 2698.3 11
1 7 4 73420.7 2539.69 16
1 -7 -4 73005.4 2708.25 16
-1 7 -4 69789.6 2724.94 16
1 -7 -4 77931.4 2728.72 15
1 7 4 67629.5 2513.85 17
1 7 4 71967.8 2645.65 18
1 -7 -4 73927.2 2734.79 18
-1 -7 4 77789.9 2682.1 4
1 7 4 73000.5 2448.29 9
1 7 4 75943.9 2387.02 8
-1 -7 5 60066.2 2484.86 2
-1 7 -5 69151.5 2286.66 3
1 -7 -5 65979.3 2290.1 2
1 7 5 66607.6 2461.35 18
1 7 5 66663.1 2366.65 17
1 -7 -5 69294.1 2560.82 18
1 -7 -5 66870.9 2408.61 6
1 -7 -5 69621.7 2545.26 11
1 -7 -5 63684.8 2312.03 12
-1 -7 5 67256.8 2506.32 4
-1 7 -5 63910.3 2556.65 16
1 -7 -5 73604.5 2568.26 15
1 -7 -5 66302.5 2525.62 16
1 -7 -5 60573.8 2547.92 1
-1 7 -5 65507.2 2510.33 11
-1 -7 5 67872.9 2483.07 11
-1 -7 5 73063 2549.96 10
1 -7 -6 103506 3656.83 16
1 -7 -6 103532 3640.2 17
-1 7 -6 100950 3513.63 15
1 -7 -6 104003 3654.91 15
-1 7 -6 100892 3718.98 16
1 7 6 102667 3588.68 18
-1 7 -6 106242 3441.15 3
1 -7 -6 103281 3376.31 2
1 -7 -6 106357 3690.22 18
1 7 6 104044 3499.05 17
1 -7 -6 105494 3425.14 13
1 -7 -6 103751 3382.18 12
1 -7 -6 101485 3489.85 6
1 -7 -6 99255 3619.66 11
-1 7 -6 109599 3730.52 10
-1 -7 6 110469 3614.74 11
-1 7 -6 99900.5 3621 11
-1 -7 6 103562 3645.67 10
-1 -7 6 101257 3749.35 20
1 -7 -6 97989.5 3694.93 1
-1 -7 6 103958 3418.26 21
-1 -7 6 101794 3641.25 4
-1 7 -7 46208.1 1892.26 15
1 -7 -7 52860.5 2099.37 15
-1 7 -7 47816.4 2131.11 16
1 -7 -7 52501.4 2108.88 18
1 -7 -7 50607.6 1797.51 2
-1 7 -7 46071.2 2015.2 2
-1 7 -7 57113.5 1958.77 3
-1 -7 7 49300.3 1870.49 21
1 -7 -7 49637.1 1856.34 13
1 -7 -7 52610.1 1781.63 12
1 -7 -7 51734.6 1919.88 6
1 -7 -7 51866.6 2054.88 11
-1 -7 7 52249.6 2111 4
1 -7 -7 54160.1 2170.28 1
-1 -7 7 47103.2 2149.5 20
-1 7 -7 50204.6 2046.66 11
-1 7 -7 49248.1 2110.66 10
-1 -7 7 53834.3 2100.68 10
-1 -7 7 55483.9 2025.05 11
1 -7 -7 50304.6 2072.65 16
1 -7 -7 55107.9 2105.78 17
1 -7 -8 73011.7 2391.08 2
1 -7 -8 70401.9 2723.66 18
1 -7 -8 74593.8 2731.77 17
1 -7 -8 72517.2 2727.25 16
-1 7 -8 66818.1 2489.49 15
1 -7 -8 75999.9 2756.79 15
-1 7 -8 69409.3 2807.53 16
-1 7 -8 67668.5 2660.92 2
-1 7 -8 75450.4 2601.48 3
1 -7 -8 72664.6 2489.03 13
1 -7 -8 70240.7 2498.26 6
1 -7 -8 69015.3 2293.55 12
1 -7 -8 69420.1 2638.65 11
-1 -7 8 74317.9 2605.81 11
-1 7 -8 71329.7 2785.6 10
-1 7 -8 69812.1 2650.57 11
-1 -7 8 63953 2777.5 20
-1 -7 8 68394.5 2500.6 21
1 -7 -8 73635.2 2838.92 5
-1 -7 8 74989.2 2779.62 4
1 -7 -8 69928.5 2753.89 1
1 -7 -9 3651.02 277.961 2
1 -7 -9 3673.55 441.78 18
1 -7 -9 3101.67 418.451 16
1 -7 -9 3568.51 432.379 17
1 -7 -9 4189.46 464.648 15
-1 7 -9 3598.1 334.723 15
-1 -7 9 3833.91 519.845 7
1 -7 -9 4744.72 497.469 1
1 -7 -9 2992.52 384.848 14
1 -7 -9 3680.39 335.787 13
-1 7 -9 3563.98 393.217 3
-1 7 -9 3273.82 408.061 2
1 -7 -9 3568.84 329.423 6
1 -7 -9 3255.32 376.877 11
-1 7 -9 3294.69 385.659 11
-1 -7 9 3903.6 378.053 11
-1 7 -9 3779.62 470.63 10
-1 -7 9 3132.59 332.285 21
-1 -7 9 3568.88 467.337 20
1 -7 -9 3156.89 445.474 5
-1 -7 9 3641.06 456.886 4
-1 -7 10 7574.85 710.959 20
1 -7 -10 7625.3 426.188 19
1 -7 -10 7230.39 638.251 16
1 -7 -10 9359.13 714.079 17
-1 7 -10 7892.81 504.029 15
1 -7 -10 8270.99 679.301 15
1 -7 -10 8515.28 569.153 7
-1 -7 10 7704.47 781.236 7
1 -7 -10 8828.29 532.66 6
1 -7 -10 8153.43 683.967 18
1 -7 -10 7854.19 637.52 14
1 -7 -10 8696.64 561.431 13
-1 7 -10 7695.1 620.185 3
-1 7 -10 10661 735.762 2
1 -7 -10 7729.15 673.077 1
1 -7 -10 8655.29 623.478 11
-1 -7 10 9374.61 696.687 10
-1 -7 10 9346.6 592.259 11
-1 7 -10 6826.61 572.184 11
-1 7 -10 7942.77 702.45 10
-1 -7 10 8347.91 724.031 4
1 -7 -10 8711.76 456.735 2
-1 -7 10 7297.07 546.408 21
1 -7 -10 7402.96 704.909 5
1 -7 -11 27280.6 991.659 19
1 -7 -11 31923.5 1515.14 17
1 -7 -11 30072 1496.93 18
1 -7 -11 30515.9 1488.92 16
-1 7 -11 28397.3 1182.52 15
1 -7 -11 32187.2 1525.57 15
1 -7 -11 30136.8 1290.61 7
1 -7 -11 30467.3 1421.86 14
1 -7 -11 30610.2 1310.12 13
1 -7 -11 28735 1478.67 1
-1 7 -11 30524.7 1450.06 3
-1 7 -11 31423.5 1492.32 2
-1 -7 11 28429.1 1259.23 11
1 -7 -11 30678.4 1376.83 11
-1 7 -11 26941.2 1321.69 11
-1 -7 11 31528.2 1465.34 10
-1 7 -11 30573.8 1556.17 10
-1 -7 11 30365.3 1563.37 4
1 -7 -11 29596.4 1586.52 4
1 -7 -11 30089.1 1122.26 2
-1 -7 11 28407.7 1318.22 21
1 -7 -11 30278.6 1597.43 5
1 -7 -12 50049 2136.77 16
1 -7 -12 54638.2 2204.04 15
1 -7 -12 51614.3 1922.23 7
1 -7 -12 47958.7 2126.8 1
1 -7 -12 50195.9 2041.7 14
1 -7 -12 54082.9 1983.06 13
-1 -7 12 49410.7 2254.45 5
1 -7 -12 49287 2280.19 4
-1 -7 12 47575.6 1847.34 11
1 -7 -12 48892 1966.85 11
-1 7 -12 43060.5 1901.87 11
-1 -7 12 43872.6 2026.23 10
-1 7 -12 47889.4 2200.67 10
1 -7 -12 48498.8 1698.75 2
-1 -7 12 45299.7 1943.59 21
1 -7 -12 52557.8 2317.41 5
-1 7 -12 50639.2 2132.39 3
1 -7 -13 38031.6 1651.31 14
1 -7 -13 34797.7 1483.9 7
1 -7 -13 36465.3 1893.79 4
-1 7 -13 35376.8 1741.28 3
1 -7 -13 34581.8 1712.92 1
-1 -7 13 38114.8 1901.24 5
1 -7 -13 35486.8 1554.4 11
-1 -7 13 39524.4 1481.33 11
-1 7 -13 34887.5 1787.61 10
1 -7 -13 34385.9 1302.99 2
1 -7 -13 36090 1752.43 15
1 -7 -13 36508.4 1743.15 16
-1 -7 13 33525.6 1569.24 21
1 -7 -14 16337.4 965.737 14
1 -7 -14 14782.5 681.795 2
-1 7 -14 16447.5 1098.35 3
1 -7 -14 15247.2 1014.7 1
1 -7 -14 14514 834.995 7
-1 -7 14 14987.4 1161.29 7
-1 -7 14 17681.7 1226.52 5
-1 -7 14 17750.1 831.444 11
1 -7 -14 15727.1 888.124 11
-1 -7 14 15857 954.295 21
1 -7 -14 17429.5 1216.68 4
-1 7 -14 13634.3 1041.53 10
-1 -7 14 16762.4 1161.58 20
1 -7 -14 15714.7 1049.21 16
-1 7 -15 5329.4 613.918 3
1 -7 -15 5122.18 565.737 1
-1 -7 15 5272.48 685.648 5
-1 -7 15 4632.27 387.496 11
-1 -7 15 5720.68 547.167 21
1 -7 -15 4287.55 630.208 4
-1 7 -15 4422.45 587.422 10
1 -7 -15 5614.13 540.449 14
-1 -7 15 4725.79 624.197 20
-1 -7 15 4071.99 627.192 7
1 -7 -15 4741.53 444.881 7
1 -7 -15 4555.75 321.718 2
1 -7 -16 9197.44 775.936 1
-1 -7 16 12319.8 1066.18 5
1 -7 -16 11228.5 1015.85 4
-1 -7 16 11086.7 1024.81 7
-1 7 -16 11257.3 936.075 3
-1 -7 16 11086.4 966.956 20
-1 -7 16 12961.7 661.733 11
-1 7 -16 9894.44 927.722 9
-1 7 -16 12293.4 985.642 10
-1 -7 16 9955.46 790.978 21
-1 -7 17 41987.6 1913.91 21
1 -7 -17 38990.8 2169.95 4
-1 -7 17 38478.5 2075.72 20
1 -7 -17 41149.8 1887.61 1
-1 -7 17 43491.8 2248.94 5
-1 7 -17 39502.4 2060.48 3
-1 7 -17 43005.6 2105.51 10
-1 7 -17 38424.1 2075.45 9
-1 -7 17 43789.2 2277.65 7
-1 -7 18 38022.4 2106.27 5
-1 -7 18 31872.1 1992.84 7
-1 -7 18 36451.4 1772.8 21
1 -7 -18 39876.5 2134.66 4
-1 7 -18 37528.8 1977.46 3
-1 7 -18 34298.3 1935.07 9
-1 7 -18 34020.4 1882.11 10
-1 -7 18 36121.9 1951.09 20
-1 -7 19 34996.2 2064.49 5
1 -7 -19 33381.2 2006.29 4
-1 -7 19 35546.5 1759.19 21
-1 -7 19 32298.7 2003.34 7
-1 7 -19 33190.7 1911.17 3
-1 7 -19 35293.5 1947.5 9
-1 7 -19 31590.2 1816.03 10
-1 -7 19 35236.5 1929.45 20
-1 -7 20 6680.84 707.788 21
-1 7 -20 6854.57 847.179 3
1 -7 -20 7608.19 915.323 4
-1 7 -20 7673.15 825.51 10
-1 -7 20 8135.24 856.302 20
1 -7 -21 5608.67 806.979 4
-1 7 -21 6785.4 785.877 10
-1 -8 -20 2955.76 590.353 3
-1 -8 -19 3627.23 627.379 3
1 -8 19 4440.75 640.181 20
1 -8 19 3190.86 597.124 7
-1 -8 -19 4666.93 630.956 4
1 -8 18 3246.8 618.157 5
-1 -8 -18 2954.02 568.617 3
1 8 -18 3399.63 623.927 9
1 -8 18 4395.53 638.167 20
-1 -8 -18 4138.5 540.731 16
-1 -8 -18 3645.89 555.194 4
1 -8 18 3639.74 636.018 7
-1 -8 -17 3596.36 542.824 3
-1 -8 -17 3906 518.248 16
1 -8 17 3397.73 340.313 1
1 8 -17 3983.24 607.725 10
1 -8 17 3982.93 657.319 5
1 -8 17 3406.92 586.639 7
-1 -8 -17 4109.44 575.75 4
1 8 -17 4390.26 648.74 9
1 -8 17 4030.5 611.102 20
-1 -8 -16 48400.7 2306.44 3
1 -8 16 54581 2063.73 11
1 8 -16 47451.6 2430.44 10
1 8 -16 52573.1 2535.15 9
1 8 -16 48637.7 2085.82 15
-1 -8 -16 45882.9 2278.58 4
-1 -8 -16 48530.6 2086.9 1
1 -8 16 55252.8 1982.65 1
1 -8 16 55245.5 2541.06 20
1 -8 16 52929.2 2572.88 5
-1 -8 -16 54781.9 2245.99 16
-1 -8 -16 52820.4 2153.65 2
-1 -8 -15 7852.04 719.776 3
1 -8 15 8587.66 876.045 5
1 -8 15 6864.97 561.01 11
1 8 -15 5658 707.037 10
1 8 -15 7294.96 818.476 9
1 -8 15 7894.82 806.893 20
-1 -8 -15 6542.23 687.713 4
1 8 -15 7887.87 641.083 15
-1 -8 -15 7138.94 649.151 16
-1 -8 -15 7601.39 632.515 2
1 -8 15 5846.03 492.107 1
-1 -8 -15 7200.45 606.802 1
-1 -8 -14 30001.9 1427.84 1
1 -8 14 27530.2 1296.12 1
-1 -8 -14 31628.8 1452.21 2
1 -8 14 33470.9 1427.84 11
-1 -8 -14 28006.9 1309.37 11
1 8 -14 32435 1769.07 9
1 8 -14 31274.4 1726.36 10
-1 -8 -14 27922.9 1535.35 4
1 8 -14 27731.3 1406.45 15
-1 -8 -14 27402.6 1482.82 3
-1 -8 -14 28778.8 1438 16
-1 -8 -14 31292.1 1602.17 14
-1 -8 -13 4848.85 526.702 13
-1 -8 -13 4744.56 493.625 2
-1 -8 -13 4275.52 495.1 16
1 -8 13 5275.17 468.348 1
-1 -8 -13 4836.5 491.25 1
-1 -8 -13 5293.99 471.751 11
1 -8 13 5820.88 515.476 11
1 8 -13 4948.46 633.805 10
1 8 -13 5486.28 664.645 9
1 8 -13 4709.51 501.389 15
-1 -8 -13 5265.24 573.677 15
-1 -8 -13 4536.49 508.429 3
-1 -8 -13 4420.31 586.436 5
-1 -8 -13 5295.17 594.241 14
-1 -8 -13 4068.13 523.961 4
-1 -8 -12 27322.3 1349.16 17
-1 -8 -12 25206.5 1337.29 18
1 8 -12 24424.4 1281.38 15
-1 -8 -12 25892.3 1389.17 15
-1 -8 -12 22425.2 1242.03 3
-1 -8 -12 25111.4 1264.67 16
-1 -8 -12 24483.5 1387.95 14
-1 -8 -12 26843.5 1335.91 13
-1 -8 -12 24518.4 1267.71 1
1 -8 12 25460.3 1227.57 1
1 -8 12 24558.2 1484.42 20
1 -8 12 27164.2 1273.41 11
-1 -8 -12 26129.8 1236.61 11
-1 -8 -12 25742.1 1425.48 5
-1 -8 -12 24461.4 1339.03 4
-1 -8 -12 26264 1285.86 21
-1 -8 -12 27008.4 1288.85 2
1 8 -12 26474.2 1528.67 9
1 8 -12 26367.9 1530.24 10
-1 -8 -11 13633.9 881.274 17
-1 -8 -11 15626.3 964.853 18
-1 -8 -11 14682.5 870.833 16
1 8 -11 13639.9 887.177 15
-1 -8 -11 13803.3 945.392 15
-1 -8 -11 12917.8 829.636 3
-1 -8 -11 14054.2 973.228 14
-1 -8 -11 14420.5 900.162 13
1 -8 11 12582.1 991.925 20
1 -8 11 14062 843.461 1
-1 -8 -11 13018.6 852.296 1
1 -8 11 15329.5 884.08 11
-1 -8 -11 14041.5 837.358 11
-1 -8 -11 14175.4 972.928 5
1 8 -11 15461.7 1085.21 10
1 8 -11 15542.6 1083.81 9
-1 -8 -11 16255.1 894.999 21
1 -8 11 14151.3 800.288 21
-1 -8 -11 14411 865.314 2
-1 -8 -11 13336.3 898.905 4
1 -8 10 167828 5382.62 21
-1 -8 -10 180202 5508.27 21
1 -8 10 178125 5895.04 20
-1 -8 -10 160768 5024.67 19
-1 -8 -10 177274 5648.5 18
-1 -8 -10 174783 5585.71 17
-1 -8 -10 172392 5519.24 16
-1 -8 -10 175832 5712.69 15
1 8 -10 168272 5593.12 15
-1 -8 -10 147840 5413.11 3
-1 -8 -10 177115 5762 14
-1 -8 -10 177801 5605.88 13
-1 -8 -10 163180 5551.73 1
1 -8 10 175452 5553.23 1
-1 -8 -10 149546 5009.06 6
1 -8 10 189152 5604.64 11
-1 -8 -10 173443 5719.82 5
1 -8 10 177638 5784.51 4
1 8 -10 176380 5886.69 10
1 8 -10 176959 5890.9 9
-1 -8 -10 171970 5529.81 11
-1 8 10 167349 5511.68 11
-1 -8 -10 178651 5557.54 2
1 8 -10 167703 5665.64 2
-1 -8 -10 168134 5593.54 4
-1 -8 -9 3435.59 363.897 21
1 -8 9 3836.06 336.991 21
1 -8 9 3939.69 513.85 20
-1 -8 -9 3588.46 268.418 19
-1 -8 -9 3170.71 406.574 18
-1 -8 -9 3026.75 380.259 17
-1 -8 -9 2771.56 356.793 16
1 8 -9 3104.32 404.184 15
-1 -8 -9 2593.21 321.801 3
-1 8 9 2878.12 362.369 11
-1 -8 -9 3255.71 389.932 11
-1 -8 -9 2768.79 415.146 14
-1 -8 -9 2832.88 426.471 15
-1 -8 -9 3309.74 394.882 13
-1 -8 -9 3158.17 226.629 12
-1 -8 -9 3047.12 229.401 6
1 -8 9 3148.74 385.187 11
1 -8 9 2958.97 380.215 1
-1 -8 -9 3528.41 403.627 1
-1 -8 -9 3150.29 415.511 5
1 8 -9 3891.73 495.065 9
1 8 -9 4000.55 515.726 10
1 -8 9 2360.77 398.413 4
-1 -8 -9 3672.12 395.194 2
1 8 -9 2766.52 387.585 2
-1 -8 -8 101513 3562.82 18
-1 8 8 97139.6 3536.28 17
-1 -8 -8 97850.1 3443.36 16
-1 -8 -8 98731.3 3486.94 17
1 8 -8 96639.5 3551.72 15
-1 -8 -8 100637 3642.82 15
-1 -8 -8 103105 3391.29 21
-1 -8 -8 102224 3674.54 14
-1 8 8 92717 3466.18 11
-1 -8 -8 97042.1 3503.22 11
-1 -8 -8 92887.9 3098.02 10
-1 -8 -8 102392 3529.51 13
-1 -8 -8 102644 3223.61 12
-1 -8 -8 97317.6 3183.27 6
1 -8 8 108245 3565.6 11
1 -8 8 103954 3664.03 4
-1 -8 -8 100908 3586.66 5
-1 -8 -8 98389.1 3258.49 19
1 -8 8 94501.7 3706.1 20
1 8 -8 98683.1 3732.19 10
1 8 -8 95475.6 3672.7 9
-1 -8 -8 97844.4 3551.24 1
1 -8 8 105222 3576.93 1
1 8 -8 101486 3600.51 2
-1 -8 -8 101909 3494.71 2
-1 -8 -8 88516.2 3312.52 3
-1 -8 -7 19688.7 1023.13 17
-1 -8 -7 20556.8 1018.57 16
1 8 -7 19593.8 1100.13 15
-1 -8 -7 20791.9 1164.83 15
-1 8 7 19015.7 768.981 10
1 8 -7 20325.5 1197.43 10
-1 -8 -7 19903.2 1154.06 14
-1 -8 -7 21013.7 1056.77 2
1 8 -7 21765.5 1141.88 2
-1 -8 -7 21921.6 1089.38 13
-1 -8 -7 21224.9 963.673 21
1 -8 7 21313.7 1095.6 11
-1 -8 -7 21707.1 1123.85 5
1 -8 7 21061 1151.68 4
-1 -8 -7 20902.9 1099.06 18
-1 8 7 19001.7 1063.37 17
1 -8 7 21458.2 1119.35 1
-1 -8 -7 20148.2 939.306 19
-1 -8 -7 19880.5 728.913 20
1 -8 7 19989.3 1184.34 20
-1 -8 -7 19288.6 910.962 3
-1 -8 -7 20542.1 822.766 10
-1 -8 -7 20930.5 1094.77 11
-1 8 7 19249.8 1050.43 11
1 -8 6 6972.69 553.851 15
-1 -8 -6 6815.19 617.795 14
-1 8 6 6180.56 539.552 17
-1 -8 -6 6627.39 559.813 18
-1 -8 -6 6897.63 432.813 3
-1 -8 -6 7281.73 508.675 19
1 -8 6 7069.39 634.202 20
-1 -8 -6 7196.09 468.064 21
1 -8 6 6077.57 542.677 11
-1 8 6 6504.85 309.473 9
-1 8 6 6925.57 386.167 10
1 8 -6 5760.18 590.246 10
1 8 -6 6264.12 558.547 2
-1 -8 -6 6835.43 542.224 2
1 -8 6 5780.87 544.318 1
-1 -8 -6 6559.43 605.437 15
1 8 -6 6557.06 576.059 15
-1 -8 -6 6995.13 530.963 17
-1 -8 -6 7841.17 547.377 16
-1 8 6 7032.01 568.531 11
-1 -8 -6 6761.83 563.825 11
-1 -8 -6 7391.99 419.764 10
1 -8 5 40992.7 1662.99 15
-1 -8 -5 39818.7 1769.46 14
-1 8 5 36964.6 1633.25 17
-1 -8 -5 36326.6 1377.37 3
1 -8 5 35881.8 1708.93 20
-1 -8 -5 40480.4 1465.14 21
1 -8 5 41719.6 1709.82 11
-1 8 5 36940.9 1393.51 10
-1 8 5 36200.3 1309.28 9
1 8 -5 41090.6 1702.74 2
-1 8 5 37834.5 1471.06 2
-1 -8 -5 40046.8 1644.52 2
1 -8 5 33702.8 1655.32 1
1 8 -5 37834 1695.19 15
-1 -8 -5 38797.8 1763.31 15
1 8 -5 37740.8 1714.14 16
-1 -8 -5 37947 1576.42 16
-1 8 5 38491.1 1665.61 11
-1 -8 -5 40373.8 1693.8 11
-1 -8 -5 38532.5 1434.46 10
-1 -8 -4 63339 2430.62 14
-1 8 4 56353.1 2236.07 17
-1 -8 -4 55257.6 1919.14 3
-1 -8 -4 59061.9 2017.76 21
1 -8 4 58678.3 2282.77 11
1 8 -4 59783.5 2308.82 9
-1 8 4 57891.6 1955.65 9
1 -8 4 50534.9 2252.39 20
-1 8 4 58929.6 2234.26 16
1 -8 4 54418.4 2299.49 1
-1 8 4 56004.7 2018.54 10
-1 -8 -4 60104.8 2298.88 11
-1 -8 -4 59528.5 2070.46 10
-1 8 4 56996.9 2275.08 11
-1 -8 -4 58423.2 2191.52 16
-1 -8 -4 62200.3 2408.14 15
1 8 -4 59784.6 2316.35 16
1 8 -4 58442.2 2328.67 15
1 -8 4 58942.9 2243.04 15
-1 -8 -4 57693.2 2235.02 2
-1 8 4 56847.3 2078.88 2
1 8 -4 55973.4 2248.09 2
1 -8 3 23183.7 1211.17 11
1 8 -3 24598.6 1215.59 9
1 8 -3 24141.8 1242.36 10
1 8 -3 24256 1214 16
1 -8 3 27656.3 1244.76 15
1 8 -3 24216.6 1260.56 15
-1 -8 -3 28298.2 1371.19 15
-1 -8 -3 27002.4 1206.48 16
1 -8 3 26903.8 1320.68 1
-1 -8 -3 24218.8 1296.19 14
-1 8 3 23534.4 1198.45 17
-1 8 3 24408.2 1187.84 16
-1 8 3 25723.6 1100.55 2
-1 -8 -3 26893.8 1232.71 2
-1 -8 -3 25916 1254.3 11
-1 8 3 25269.9 1063.73 10
-1 -8 -3 25204.1 1085.26 10
1 -8 3 20568 1170.64 20
1 8 -2 87600.6 3120.53 9
1 8 -2 96153.6 3220.94 10
1 -8 2 80526 3106.68 20
-1 8 2 87487.7 3123.81 16
-1 8 2 85717.5 3136.71 17
-1 8 2 84542.1 3175.39 18
1 8 -2 85210.5 3212.51 15
1 -8 2 95502.7 3190.58 15
-1 -8 -2 87872 3121.84 16
-1 -8 -2 97871 3366.34 15
1 8 -2 85763.7 3115.71 16
-1 8 2 83869.7 2969.28 10
-1 -8 -2 92280.5 3210.46 11
-1 -8 -2 81356 2985.07 10
-1 -8 -2 86755 3142.33 2
-1 8 2 88681.3 3007.37 2
-1 8 1 2732.26 298.716 10
-1 -8 -1 2933.59 362.043 11
-1 -8 -1 2528.51 294.532 10
1 -8 1 2665 314.323 20
1 -8 1 2598.57 352.103 11
1 8 -1 2730.85 321.374 9
1 8 -1 2827.35 341.372 10
-1 8 1 2610.81 334.327 17
1 8 -1 2884.22 328.854 16
-1 -8 -1 2809.45 407.516 15
1 8 -1 3133.09 391.795 15
1 -8 1 2414.01 360.009 16
1 -8 1 2930.86 360.33 15
-1 8 1 2084.83 299.197 16
-1 8 1 2806.04 303.304 2
-1 -8 -1 2957.88 348.635 2
1 8 -1 1897.02 290.987 2
-1 8 1 2549.39 348.835 18
1 -8 0 32533 1400.76 20
1 -8 0 34944.6 1556.98 11
-1 8 0 34273.9 1554.67 18
1 8 0 32201.5 1498.38 18
1 8 0 33496.6 1476.31 2
-1 8 0 34047.9 1411.61 2
1 8 0 32926.9 1446.43 10
1 8 0 30946.9 1392.49 9
1 -8 0 34111 1503.46 15
1 8 0 34746.1 1577.89 15
1 -8 0 34549.4 1581.49 16
1 8 0 32155.4 1411.42 16
1 -8 0 33480.1 1585.99 1
-1 -8 0 37010.4 1560.75 11
-1 8 0 32887 1413.42 10
-1 -8 0 36353.9 1448.8 10
-1 8 0 36487.7 1576.26 11
-1 -8 0 35145.6 1524.18 2
1 -8 -1 4269.95 471.466 1
1 8 1 4409.38 376.785 9
1 -8 -1 4241.58 362.07 20
1 -8 -1 4095.99 447.745 11
1 8 1 4471.51 434.666 18
-1 8 -1 4005.87 449.108 18
1 8 1 4759.03 367.967 8
1 8 1 5616.66 470.952 2
-1 8 -1 3965.76 379.614 2
1 8 1 5056.3 501.328 15
1 -8 -1 4994.88 488.17 16
1 8 1 4347.52 391.731 16
1 8 1 4618.01 393.097 17
-1 -8 1 4242.05 397.503 10
-1 8 -1 3691.94 427.274 11
-1 8 -1 3974.31 393.297 10
-1 -8 1 4788.54 450.997 2
1 -8 -2 82177.1 3226.68 1
1 8 2 88674 2973.75 9
1 -8 -2 81755.8 3162.36 11
1 8 2 86781.7 3009.17 16
1 -8 -2 88574.1 3204.95 16
1 8 2 84191 2975.09 17
-1 -8 2 86445.4 3089.79 10
-1 8 -2 84177.3 3092.83 10
-1 8 -2 100624 3283.76 11
1 8 2 85505 3113.19 18
1 -8 -2 83052.5 2911.99 20
1 8 2 88050.4 2906.91 8
1 8 2 84682 3214.08 15
1 8 2 92998.8 3128.64 2
-1 -8 2 87314.5 3159.39 2
-1 8 -2 88498.6 3071.31 2
1 8 3 22747 1098.15 2
1 -8 -3 22660.3 1168.71 11
-1 8 -3 20794 1137.18 11
-1 -8 3 22966.9 1120.38 10
-1 8 -3 21838.2 1113.93 10
-1 -8 3 23292.9 1151.87 11
1 -8 -3 22037.3 1205.14 1
1 -8 -3 20652.4 904.767 20
1 8 3 23049 914.195 8
1 8 3 22970.3 977.483 9
1 8 3 20375.4 1154.37 15
1 -8 -3 23033.8 1170.36 16
1 8 3 23265.1 1036.15 16
1 8 3 23750.2 1133.81 18
1 8 3 22093.8 1014.66 17
-1 8 -3 23544.1 1105.34 2
-1 -8 3 21457.6 1131.79 2
1 -8 -3 19460.3 981.353 2
-1 -8 4 52358 2222.75 2
-1 8 -4 59880 2216.96 2
1 -8 -4 57071.9 2072.49 2
-1 8 -4 56760.2 1911.19 3
-1 -8 4 55737.3 2295.49 20
1 8 4 57710.5 2098.09 16
1 -8 -4 58294.3 2277.69 16
1 8 4 58017.8 1918.96 8
1 8 4 56830.4 1996.01 9
1 -8 -4 53847.3 2247.33 11
-1 -8 4 56495.1 2200.02 4
1 -8 -4 61612.8 2389.42 1
-1 -8 4 56917.7 2225.15 10
-1 -8 4 54858.6 2219.54 11
-1 8 -4 51041.9 2232.14 11
1 -8 -4 59336.8 2270.17 15
1 8 4 54355.4 2189.87 18
1 -8 -4 57424.2 2288.02 18
1 8 4 56578.1 2081.68 17
1 -8 -5 35176.4 1617.3 16
-1 8 -5 34937.4 1654.83 16
1 -8 -5 37751.5 1641.34 15
-1 8 -5 35771.1 1346.92 3
-1 -8 5 38747.3 1665.45 2
1 -8 -5 35448.8 1423.29 2
1 8 5 37573.2 1267.21 8
1 8 5 36991.5 1484.37 17
1 -8 -5 39446.3 1694.6 18
1 -8 -5 34010.7 1495.56 6
1 -8 -5 38404.4 1662.75 11
-1 -8 5 33978.8 1573.09 4
1 -8 -5 37204.1 1715.52 1
-1 -8 5 35789.2 1599.69 10
-1 -8 5 36501.7 1597.1 11
-1 8 -5 36661.8 1649.05 11
-1 -8 5 33834.4 1661.17 20
1 8 5 36460.2 1578.87 18
1 -8 -6 7498.46 611.194 16
-1 8 -6 6746.96 620.081 16
1 -8 -6 7165.39 601.794 15
1 8 6 7165.87 566.945 18
1 -8 -6 7060.59 459.595 2
-1 8 -6 7118.31 453.007 3
1 -8 -6 6159.43 597.954 1
1 -8 -6 7269.44 489.618 13
1 -8 -6 6595.33 450.346 12
1 -8 -6 7297.42 522.206 6
1 -8 -6 7378.3 610.539 11
-1 8 -6 6519.45 573.951 11
-1 -8 6 6258.44 535.366 11
-1 -8 6 6687.26 580.358 10
-1 -8 6 7626.07 464.827 21
-1 -8 6 6558.52 625.993 20
-1 -8 6 6877.84 590.565 4
1 8 6 7246.34 521.358 17
1 -8 -6 8528.41 668.413 18
1 -8 -7 19342.7 1081.16 16
1 -8 -7 18761.9 1062.48 17
-1 8 -7 19185.2 1142.83 16
1 -8 -7 20191.8 1100.45 15
1 8 7 18491.4 1021.64 18
1 -8 -7 19095.8 861.693 2
-1 8 -7 20301.8 920.251 3
1 -8 -7 19901.4 1114.33 18
1 -8 -7 19446.5 904.345 13
1 -8 -7 19100.6 839.725 12
1 -8 -7 18758.7 941.594 6
1 -8 -7 17545 1028.7 11
-1 -8 7 18476.3 1059.92 10
-1 8 -7 18590.7 1064.16 11
-1 -8 7 21011.7 1044.79 11
-1 8 -7 18282.9 1101.73 10
-1 -8 7 17588.9 862.074 21
1 -8 -7 18520 1109.24 1
-1 -8 7 19657 1096.81 4
-1 -8 7 17404.9 1121.34 20
-1 8 -8 93849 3676.06 16
1 -8 -8 102709 3623.61 15
1 -8 -8 103503 3645.31 18
-1 8 -8 101850 3393.65 3
1 -8 -8 97827.6 3249.31 2
-1 8 -8 103867 3597.93 2
-1 -8 8 90521 3668.81 20
1 -8 -8 100092 3340.99 13
1 -8 -8 95639 3167.68 12
1 -8 -8 96629.9 3359.09 6
1 -8 -8 102602 3563.39 11
-1 8 -8 106805 3730.04 10
-1 8 -8 95648.1 3545.72 11
-1 -8 8 113736 3540.77 11
-1 -8 8 96581.1 3567.5 10
-1 -8 8 84866.3 3277.14 21
1 -8 -8 95901.2 3651.81 1
-1 -8 8 100136 3624.15 4
1 -8 -8 101181 3707.65 5
1 -8 -8 96806.4 3571.44 17
1 -8 -8 96295 3578.72 16
1 -8 -9 3728.5 478.631 1
1 -8 -9 3880.82 479.992 18
1 -8 -9 5369.82 539.287 17
1 -8 -9 4884.36 512.139 16
1 -8 -9 4823.87 531.5 15
-1 8 -9 4147.46 538.615 16
-1 8 -9 5027.99 452.369 3
1 -8 -9 5179.86 356.643 2
-1 8 -9 4248.22 480.044 2
1 -8 -9 4263.56 385.159 13
1 -8 -9 4076.55 373.45 6
1 -8 -9 4241.08 257.954 12
1 -8 -9 4192.36 458.121 11
-1 -8 9 5771.67 486.545 11
-1 8 -9 3796.49 444.695 11
-1 8 -9 4836.72 546.736 10
-1 -8 9 4863.42 560.425 20
-1 -8 9 4583.2 401.108 21
1 -8 -9 4595.76 559.311 5
-1 -8 9 4457.45 522.353 4
1 -8 -10 178995 5948.82 18
1 -8 -10 169620 5899.23 16
1 -8 -10 174142 5917.53 17
1 -8 -10 185593 5985.29 15
-1 8 -10 169120 6039.32 16
-1 -8 10 183118 6242.71 7
1 -8 -10 160197 5922.63 1
1 -8 -10 167857 5840.08 14
1 -8 -10 183144 5654.32 13
-1 8 -10 190192 5952.53 2
-1 8 -10 180880 5791.15 3
1 -8 -10 165264 5459.84 2
1 -8 -10 173014 5592.64 6
-1 -8 10 190497 5746.65 11
1 -8 -10 172413 5803.62 11
-1 8 -10 163106 5782.61 11
-1 8 -10 173497 6029.22 10
-1 -8 10 159115 6020.15 20
-1 -8 10 161857 5627.89 21
1 -8 -10 188386 6115.06 5
-1 -8 10 178161 6011.81 4
1 -8 -11 15715.8 726.545 2
1 -8 -11 16404.7 1036.9 16
1 -8 -11 17525.8 1084.63 15
1 -8 -11 16175.7 994.376 14
1 -8 -11 16858.5 1079.03 1
1 -8 -11 17901.5 896.745 13
-1 -8 11 16381.4 1130.93 20
-1 8 -11 15444.2 954.213 3
1 -8 -11 16764.2 967.173 11
-1 -8 11 15691.1 874.233 11
-1 8 -11 14595.8 923.125 11
-1 8 -11 15458.3 1073.22 10
-1 -8 11 16571.5 1025.61 10
1 -8 -11 16725.1 672.43 19
1 -8 -11 16114.2 808.416 6
-1 -8 11 17474.4 1219.22 7
1 -8 -11 15536.7 852.86 7
-1 -8 11 14646 860.428 21
1 -8 -11 15098.3 1098.87 5
1 -8 -12 23715.5 1281.05 14
-1 -8 12 23713.5 1187.92 21
1 -8 -12 26169.4 1191.81 13
-1 8 -12 26163.2 1333.67 3
1 -8 -12 24611.9 1475.94 4
-1 -8 12 23597.9 1429.67 5
1 -8 -12 25225.2 1262.03 11
-1 -8 12 25733.3 1167.88 11
1 -8 -12 23874.2 977.286 2
1 -8 -12 22850.5 1111.33 7
1 -8 -12 23743.2 1335.36 16
1 -8 -12 24063.5 1367.45 1
-1 8 -12 22192.8 1379.37 10
1 -8 -13 5387.4 555.905 14
1 -8 -13 5557.92 669.976 4
1 -8 -13 5759.69 361.141 2
1 -8 -13 5330.88 493.759 13
-1 -8 13 4248.72 597.358 5
1 -8 -13 5454.06 610.527 16
1 -8 -13 6251.01 545.77 11
-1 -8 13 5236.33 453.918 11
1 -8 -13 5142.95 591.512 1
-1 8 -13 4834.75 604.759 10
-1 8 -13 4967.56 558.461 3
-1 -8 13 3936.29 439.907 21
1 -8 -13 3748.78 412.49 7
-1 8 -14 31599.6 1574.8 3
1 -8 -14 28000 1681.93 4
1 -8 -14 28379.6 1532.81 16
-1 -8 14 27020.3 1634.63 5
-1 -8 14 30033.5 1284.06 11
1 -8 -14 30108.1 1395.54 11
1 -8 -14 27473.9 1517.78 1
1 -8 -14 31628.6 1483.59 14
1 -8 -14 28198.6 1084.7 2
-1 8 -14 26328.2 1589.34 10
1 -8 -14 27322.2 1243.42 7
-1 -8 14 24826.6 1337.57 21
-1 8 -15 8883.31 802.522 3
-1 -8 15 8674.54 855.215 20
-1 -8 15 9225.6 905.314 5
1 -8 -15 9101.14 904.063 4
-1 -8 15 8477.37 583.266 11
1 -8 -15 8815.35 776.477 1
1 -8 -15 8181.8 784.171 16
-1 8 -15 8176.82 838.666 9
-1 8 -15 9278.02 865.025 10
-1 -8 15 8550.5 687.085 21
-1 -8 15 7392.83 860.961 7
1 -8 -15 8106 699.106 14
-1 -8 16 52399.6 2531.34 5
-1 -8 16 52505.7 1934.45 11
-1 8 -16 47151.9 2361.32 10
-1 8 -16 49803.7 2436.64 9
-1 -8 16 52706.2 2599.15 7
-1 -8 16 49854.4 2432.13 20
-1 8 -16 50495.7 2324.37 3
1 -8 -16 50572.8 2325.12 16
-1 -8 16 47913.2 2124.52 21
1 -8 -16 46940.6 2207.6 1
1 -8 -16 47213 2446.21 4
-1 8 -17 4822.74 631.795 3
1 -8 -17 4843.39 626.498 16
-1 -8 17 4073.71 659.875 5
1 -8 -17 5097.96 718.521 4
-1 -8 17 4207.36 636.996 20
-1 8 -17 4148.39 621.357 9
-1 8 -17 5948.9 713.723 10
-1 -8 17 4694.42 707.478 7
-1 -8 17 4807.5 544.571 21
-1 -8 18 4477.6 549.768 21
-1 8 -18 3344.09 590.644 3
1 -8 -18 5018.74 662.833 16
-1 -8 18 5057.22 692.163 20
1 -8 -18 4793.35 722.936 4
-1 8 -18 4616.95 665.835 10
-1 8 -18 6240.29 760.883 9
-1 -8 18 4334.71 715.424 7
-1 -8 18 4682.68 721.522 5
-1 8 -19 2453.28 538.153 3
1 -8 -19 3605.19 641.705 4
-1 8 -19 3602.56 579.956 10
-1 -8 19 4337.76 643.554 20
1 -8 -19 3654.79 611.72 16
-1 -8 19 3571.58 527.225 21
1 -8 -20 4573.9 694.64 16
1 -8 -20 3846.26 658.216 4
-1 8 -20 2698.96 595.515 3
-1 -8 20 3176.62 501.137 21
-1 -9 -20 18691.7 1393.93 3
-1 -9 -19 1165.97 370.959 3
1 -9 18 49317.6 2512.69 7
1 -9 18 48704.7 2423.39 20
-1 -9 -18 43949.6 2223.64 3
-1 -9 -18 41999.4 2169.62 4
1 9 -17 6826.07 818.631 10
1 9 -17 7295.2 872.811 9
-1 -9 -17 6919.83 693.807 16
1 -9 17 8513.73 917.871 7
-1 -9 -17 6550.38 731.575 4
-1 -9 -17 6658.81 719.826 3
1 -9 17 8344.22 877.242 20
1 -9 17 7531.43 901.086 5
1 -9 17 8207.38 574.705 1
-1 -9 -16 412.721 227.525 2
1 -9 16 66.744 229.54 5
-1 -9 -16 645.582 280.542 4
1 9 -16 -63.1115 282.903 10
-1 -9 -16 444.282 223.985 16
1 9 -16 132.452 313.803 9
-1 -9 -16 471.85 261.602 3
1 -9 16 465.086 173.613 1
1 -9 16 314.435 255.853 20
-1 -9 -15 5444.52 535.85 2
1 9 -15 5244.81 531.548 15
-1 -9 -15 4850.89 561.212 16
1 -9 15 5051.54 475.473 1
-1 -9 -15 5331.03 556.698 1
-1 -9 -15 3831.09 507.627 3
1 -9 15 5928.7 552.334 11
1 9 -15 4566.38 657.127 10
1 9 -15 5795.79 734.794 9
-1 -9 -15 5191.15 630.566 4
-1 -9 -14 41021 1770.75 2
1 9 -14 39986.2 1791.44 15
-1 -9 -14 39723.2 1814.67 16
1 9 -14 38533.8 2087.31 10
1 9 -14 37828.6 2079.84 9
1 -9 14 45574.5 1821.17 11
-1 -9 -14 40905.5 1724.76 11
-1 -9 -14 35357 1785.91 3
1 -9 14 41481 1731.8 1
-1 -9 -14 37546.9 1789.94 1
-1 -9 -14 37593.2 1892.52 4
-1 -9 -13 5868.85 582.31 1
1 -9 13 6659.13 573.313 1
-1 -9 -13 6301.08 644.821 4
1 -9 13 6182.33 572.564 11
-1 -9 -13 7242.99 583.028 11
1 -9 13 6653.76 737.546 20
-1 -9 -13 6224.84 587.929 3
-1 -9 -13 7227.26 627.034 16
1 9 -13 6934.21 620.056 15
1 9 -13 6620.43 760.248 9
1 9 -13 6751.12 763.446 10
-1 -9 -13 7385.62 610.73 2
1 9 -12 128962 4609.28 15
-1 -9 -12 133870 4591.67 16
-1 -9 -12 119545 4515.95 3
-1 -9 -12 140259 4680.69 13
1 -9 12 127587 4548.64 1
-1 -9 -12 127086 4625.91 1
-1 -9 -12 145316 4626.54 21
-1 -9 -12 137181 4574.8 11
1 -9 12 149389 4661.4 11
1 -9 12 121171 4878.45 20
-1 -9 -12 129503 4691.73 4
-1 -9 -12 130232 4801.51 5
1 9 -12 126258 4922.26 9
1 9 -12 129548 4950.97 10
-1 -9 -12 135136 4574.38 2
1 9 -11 10837.3 916.1 9
1 9 -11 10800.7 922.279 10
-1 -9 -11 10225 793.463 18
-1 -9 -11 10848.5 751.717 16
-1 -9 -11 9640.04 750.186 17
1 9 -11 9494.28 749.072 15
-1 -9 -11 8826.87 658.997 3
-1 -9 -11 10767.2 860.193 14
-1 -9 -11 10227.4 756.573 13
-1 -9 -11 9611.84 743.156 1
1 -9 11 9720.45 718.429 1
1 -9 11 8025.47 670.914 11
-1 -9 -11 9969.73 721.427 11
-1 -9 -11 9214.07 795.228 5
1 -9 11 9697.9 869.868 20
-1 -9 -11 11203.7 727.935 21
-1 -9 -11 10150.4 712.443 2
-1 -9 -11 10702.2 799.506 4
1 -9 10 9426.67 838.937 20
-1 -9 -10 9179.63 468.416 19
-1 -9 -10 9248.36 742.447 18
-1 -9 -10 8947.32 676.261 16
-1 -9 -10 9781.3 722.815 17
-1 -9 -10 10045.1 809.312 15
1 9 -10 8651.23 716.654 15
-1 -9 -10 8237.53 608.151 3
1 -9 10 9681.16 728.761 1
-1 -9 -10 9754.49 744.854 1
-1 -9 -10 8748.55 763.933 14
-1 -9 -10 10383.2 737.363 13
-1 -9 -10 9835.46 455.652 6
-1 -9 -10 8843.01 390.104 12
1 -9 10 10289.4 733.581 11
-1 -9 -10 10850.6 749.344 11
-1 -9 -10 9382.33 646.612 21
1 9 -10 9687.6 838.474 9
1 9 -10 9851.18 868.259 10
-1 -9 -10 9702.53 775.864 5
-1 -9 -10 10437.3 710.101 2
1 -9 9 6769.94 702.315 20
-1 -9 -9 7520.71 469.929 19
-1 9 9 8329.6 671.003 17
-1 -9 -9 8523.53 697.217 18
-1 -9 -9 8349.63 647.611 17
-1 -9 -9 8223.86 619.506 16
1 9 -9 6531.39 615.179 15
-1 -9 -9 7229.9 702.282 15
-1 -9 -9 5652.75 481.577 3
1 -9 9 7406.78 628.45 1
-1 -9 -9 7426.68 644.818 1
-1 -9 -9 8452.68 743.455 14
-1 -9 -9 7956.46 639.524 13
-1 -9 -9 7486.92 429.202 6
-1 -9 -9 8150.38 442.261 12
1 -9 9 7005.91 605.061 11
-1 9 9 7148.42 605.223 11
-1 -9 -9 8068.38 647.651 11
1 9 -9 7453.61 720.391 9
1 9 -9 6001.1 671.386 10
-1 -9 -9 8638.55 636.302 2
-1 -9 -9 8395.97 577.494 21
-1 -9 -9 7775.11 671.204 5
-1 -9 -8 31141.6 1445.05 17
-1 -9 -8 31331.9 1420.35 16
-1 -9 -8 30727 1575.28 15
1 9 -8 28790.6 1473.55 15
-1 -9 -8 28277.7 1261.56 3
-1 -9 -8 32099.7 1294.88 19
1 -9 8 27248.4 1568.26 20
-1 -9 -8 33214.8 1631.89 14
-1 -9 -8 32973.5 1489.26 13
-1 -9 -8 32418.5 1337.86 21
-1 -9 -8 28729.3 1488.86 1
1 -9 8 29847.8 1498.87 1
1 -9 8 32701.9 1503.94 11
-1 -9 -8 29208.7 1482.8 5
1 -9 8 31379.9 1554.41 4
1 9 -8 33501.9 1675.71 10
-1 -9 -8 32439.2 1522.63 18
-1 9 8 30633.6 1483.72 17
-1 -9 -8 31766.8 1444.1 2
1 9 -8 30131.7 1513.42 2
-1 -9 -8 29687.6 1469.65 11
-1 9 8 30232.5 1462.62 11
-1 -9 -7 31160.3 1407.94 16
1 9 -7 29943.8 1491.34 15
-1 -9 -7 27766.2 1510.59 15
1 9 -7 29674.5 1538.96 16
-1 -9 -7 27563.9 1200.35 3
-1 -9 -7 30150.2 1310.5 19
-1 -9 -7 30354.2 1044.77 20
1 -9 7 33307.5 1640.68 20
-1 -9 -7 29785 1561.25 14
-1 -9 -7 35385.1 1496.53 13
-1 -9 -7 30471.2 1276.09 21
1 -9 7 30076.8 1455.81 11
-1 -9 -7 29774.6 1459.74 5
1 -9 7 30596.8 1520.48 4
1 9 -7 34043.8 1545.65 2
-1 -9 -7 32619.7 1443.11 2
1 -9 7 31397.1 1528.11 1
1 9 -7 29505.6 1583.37 10
-1 9 7 28662 1116.68 10
-1 9 7 30197.9 1460.72 11
-1 -9 -7 32014.6 1493.41 11
-1 -9 -7 29531.1 1159.01 10
-1 9 7 30343.1 1458.43 17
-1 -9 -7 30818.6 1479.58 18
1 -9 6 146938 4754.52 15
-1 -9 -6 140941 4909.42 14
-1 -9 -6 133741 4388.61 3
-1 9 6 131270 4258.93 9
-1 9 6 134877 4379.2 10
1 9 -6 132231 4827.51 9
1 -9 6 152066 4892.01 1
-1 -9 -6 135114 4326.18 20
1 -9 6 130539 4855.18 20
-1 -9 -6 146332 4494.85 21
1 -9 6 144213 4796.31 11
-1 9 6 138036 4744.61 17
-1 -9 -6 136566 4658.57 16
-1 -9 -6 142588 4714.28 2
1 9 -6 148822 4825.78 2
-1 -9 -6 138398 4422.63 10
-1 -9 -6 139621 4769.32 11
-1 9 6 133295 4738.37 11
1 9 -6 133781 4777.72 15
-1 -9 -6 148515 4926.81 15
1 9 -6 134111 4826.98 16
1 -9 5 10153 770.237 1
-1 -9 -5 9554.26 522.811 20
1 -9 5 10851.8 809.352 20
1 9 -5 10056 752.765 9
-1 9 5 9839.06 484.588 9
-1 9 5 10143.2 555.84 10
-1 -9 -5 10836.2 575.194 21
1 -9 5 10870.8 755.937 11
-1 9 5 9727.81 708.502 17
-1 -9 -5 9997.31 803.256 15
1 9 -5 9808.56 760.728 16
1 9 -5 10588.7 768.186 15
-1 -9 -5 9799.48 678.635 16
-1 -9 -5 10040.8 498.459 3
-1 9 5 9530.49 595.098 2
-1 -9 -5 8900.8 662.51 2
1 9 -5 9525.15 715.344 2
1 -9 5 10775 753.255 15
-1 -9 -5 8540.77 741.848 14
-1 -9 -5 9341.89 559.603 10
-1 9 5 10432.8 749.301 11
-1 -9 -5 9785.65 726.119 11
-1 -9 -4 48836.2 1987.72 16
1 9 -4 47163.1 2079.49 15
1 9 -4 46676.5 2036.6 16
-1 -9 -4 54581.3 2217.12 15
1 -9 4 54615.9 2089.62 15
1 9 -4 47456.8 2044.32 9
-1 9 4 49684.2 1813.67 10
1 9 -4 47568.9 2089.22 10
-1 9 4 49080.7 1729.25 9
1 -9 4 48438 2137.35 1
1 -9 4 40350 1996.94 20
-1 -9 -4 48199.5 1784.04 20
-1 -9 -4 52647.9 2195.08 14
-1 -9 -4 50450.6 1759.72 21
1 -9 4 50756.1 2080.88 11
-1 9 4 45583.6 1983.27 17
-1 -9 -4 47494.9 1630.29 3
-1 -9 -4 49503.8 1834.89 10
-1 -9 -4 51392.8 2088.91 11
-1 9 4 49362.9 2068.05 11
-1 -9 -4 48206.3 2001.29 2
-1 9 4 50883.3 1879.24 2
-1 9 4 48229.8 1989.11 16
1 -9 3 19129.2 1162.48 1
-1 -9 -3 21126.2 872.96 21
1 -9 3 22517.5 1177.32 11
-1 9 3 19651.2 1095.42 17
-1 9 3 20803.3 1094.87 16
-1 -9 -3 23159.9 1252.88 14
-1 -9 -3 19682.7 948.745 20
1 -9 3 19262.7 1104.64 20
-1 -9 -3 20150.3 1127.21 11
-1 -9 -3 19661.6 968.605 10
-1 9 3 21488.5 974.918 10
1 9 -3 21393.8 1123.51 9
-1 9 3 21129.8 913.437 9
1 9 -3 20912.2 1148.73 10
-1 9 3 21994.4 1015.62 2
-1 -9 -3 21403.1 1118.91 2
1 9 -3 19621.9 1100.24 16
1 9 -3 20486 1161.32 15
1 -9 3 23575.9 1179.8 15
-1 -9 -3 20463.2 1097.69 16
-1 -9 -3 22334.9 1256.96 15
-1 -9 -2 57682 2319.62 2
-1 9 2 62574.1 2220.56 2
1 9 -2 58717.1 2297.15 9
1 9 -2 58562.9 2338.41 10
-1 9 2 56154.1 2303.6 17
-1 9 2 57769.2 2293.57 16
-1 -9 -2 59558.2 2368.65 11
-1 9 2 60753.9 2187.99 10
-1 -9 -2 56531 2168.71 10
-1 -9 -2 55264.4 2152.67 20
1 -9 2 61594.1 2336.75 20
-1 -9 -2 57399.6 2303.82 16
-1 -9 -2 62176.4 2511.74 15
1 -9 2 61089.1 2354.51 15
1 9 -2 59277.9 2300.14 16
1 9 -2 55887.6 2387.09 15
1 9 -1 17537.5 1034.23 15
1 -9 1 16154 955.9 15
1 -9 1 16352.2 1030.4 16
1 9 -1 15036.6 870.804 9
1 9 -1 15530.2 912.039 10
-1 9 1 15246.2 932.923 17
-1 9 1 15436.2 910.669 16
1 9 -1 14628.7 869.583 16
1 -9 1 14799.9 871.76 20
-1 -9 -1 16009.8 945.676 2
-1 9 1 15889.1 851.195 10
-1 -9 -1 17546 991.202 11
-1 -9 -1 15665.1 846.729 10
1 9 -1 15462.3 913.448 2
-1 9 1 15699.9 848.035 2
-1 9 1 16638.4 991.626 18
1 -9 0 211155 7195.14 1
1 -9 0 198479 6897.99 20
-1 -9 0 207159 6962.26 20
-1 9 0 214367 7130.88 11
-1 9 0 220594 6964.5 10
-1 -9 0 240592 7172.11 11
-1 -9 0 216041 6953.66 10
-1 9 0 224975 6962.65 2
1 9 0 235126 7089.31 2
1 -9 0 197744 7082.59 11
1 9 0 216513 6926.85 17
-1 9 0 215789 7047.34 16
1 9 0 211844 6958.15 16
1 9 0 233064 7043.87 10
1 9 0 208542 6938.62 9
-1 -9 0 207047 7061.7 2
1 -9 0 231291 7131.29 15
1 9 0 221286 7189.87 15
1 -9 0 220602 7204.02 16
1 9 0 207055 7080.82 18
-1 9 0 215738 7144.08 18
-1 -9 1 16508.5 1027.6 15
-1 9 -1 16437.2 977.342 11
-1 -9 1 13719 822.556 10
-1 9 -1 13520 827.274 10
1 9 1 13637 785.67 9
1 -9 -1 14690.9 784.636 20
-1 -9 1 13735.5 850.304 20
-1 9 -1 15382.7 844.366 2
1 9 1 14779.8 868.861 2
1 -9 -1 12600.6 881.382 11
1 -9 -1 16120.1 935.711 15
1 9 1 15528.2 978.055 15
1 -9 -1 15332.2 967.114 16
1 -9 -1 15604.1 1003.05 1
1 9 1 14841.8 826.95 16
-1 9 -1 13162 859.921 16
1 9 1 13959.7 803.925 17
1 9 1 14940.9 761.643 8
1 9 1 14690.5 900.536 18
-1 9 -1 15487.7 961.272 18
-1 -9 1 15109.5 922.759 2
-1 -9 2 59375.4 2236.7 10
-1 9 -2 62927.7 2394.68 11
-1 9 -2 56859.1 2243.27 10
1 9 2 57398.7 2102.66 9
1 9 2 58865.3 2242.73 2
-1 9 -2 60512.9 2225.42 2
1 -9 -2 54725.4 2309.89 11
-1 -9 2 54574.3 2280.96 2
1 9 2 53617.7 2109.15 17
1 9 2 54897.3 2138.72 16
1 -9 -2 51603.7 2030.81 20
-1 -9 2 54390.9 2252.72 20
1 9 2 58542.1 2389.1 15
1 -9 -2 63056.2 2399.38 16
1 9 2 58154.8 2032.87 8
-1 9 -2 55843.7 2340.32 18
1 9 2 55982.4 2263.61 18
1 -9 -2 55109.1 2380.95 1
-1 -9 3 18677.3 1088.62 20
1 9 3 22121.8 1086.81 2
-1 9 -3 18625.1 1027.21 2
1 -9 -3 19772.9 1130.85 11
-1 -9 3 21597 1091.1 10
-1 -9 3 21461.3 1129.79 11
-1 9 -3 19858.6 1133.09 11
-1 9 -3 19899.6 1086.69 10
1 -9 -3 17923.4 958.587 2
-1 -9 3 19213.9 1098.93 2
1 -9 -3 19364.1 875.568 20
1 9 3 20436.9 1163.16 15
1 9 3 20999.3 942.284 9
1 9 3 21126.9 878.173 8
1 9 3 20900.6 1004.94 16
1 -9 -3 21255.6 1163.08 16
1 -9 -3 20067.9 1187.77 1
1 9 3 19683 976.72 17
1 9 3 18976.9 1068.7 18
-1 -9 4 52161.5 2178.45 2
1 -9 -4 52243.6 1979.19 2
-1 9 -4 49208.9 2064.8 2
-1 -9 4 46376.1 2141.3 20
-1 9 -4 51914.8 1742.08 3
1 -9 -4 52930.5 2187.77 16
1 9 4 52826.6 1994.9 16
1 -9 -4 54236.1 2208.48 11
-1 9 -4 53308.7 2213.2 11
-1 -9 4 57376.6 2166.71 10
-1 9 -4 50590 2144.4 10
-1 -9 4 50729.7 2119.56 11
1 9 4 48251.5 1968.41 17
1 9 4 51142.9 2108.35 18
1 -9 -4 50408.7 1801.48 20
-1 -9 4 54405.7 2120.11 4
1 -9 -4 56187.5 2203.62 15
1 -9 -4 50095.9 2233.58 1
1 9 4 52327.6 1798.64 8
1 9 4 53485.8 1895.59 9
-1 -9 5 9675.65 738.451 2
-1 9 -5 9412.19 495.342 3
1 -9 -5 9271.65 591.779 2
-1 9 -5 9542.45 693.23 2
1 9 5 10259.2 718.775 18
1 -9 -5 11065.9 788.354 18
1 9 5 9910.1 633.531 17
1 -9 -5 9946.32 748.731 16
1 -9 -5 9912.97 740.401 11
-1 -9 5 8365.96 672.653 4
1 -9 -5 9004.57 760.73 1
-1 -9 5 8998.82 737.105 20
1 -9 -5 9325.37 729.834 15
-1 -9 5 9545.08 710.216 10
-1 -9 5 9976.18 724.019 11
-1 9 -5 10406.7 772.458 11
1 9 5 9278.92 453.523 8
1 9 6 150024 5075.07 18
-1 9 -6 147421 5194.63 16
1 -9 -6 153110 5145.17 15
1 9 6 145776 4916.02 17
1 -9 -6 154900 5188.54 18
1 -9 -6 152799 4859.22 2
-1 9 -6 149300 4748.68 3
1 -9 -6 152835 5157.45 16
1 -9 -6 146503 4938.99 6
1 -9 -6 136806 4816.82 12
1 -9 -6 155220 5151.48 11
-1 9 -6 156124 5189.82 11
-1 -9 6 151999 5058.7 11
-1 -9 6 150897 5107.02 10
-1 -9 6 139379 5181.23 20
-1 -9 6 145659 4754.2 21
-1 -9 6 149239 5099.56 4
1 -9 -6 149569 5243.75 1
1 9 7 33816.2 1539.78 18
1 9 7 33608.4 1435.82 17
1 -9 -7 33181.1 1608.48 18
1 -9 -7 32729.8 1327.69 2
-1 9 -7 30691.4 1293.48 3
1 -9 -7 30486.6 1544.49 16
1 -9 -7 32326.7 1359.89 13
1 -9 -7 31310 1398.78 6
1 -9 -7 33654.2 1597.28 15
-1 9 -7 32029 1625.94 16
1 -9 -7 32427.1 1298.88 12
1 -9 -7 32131.9 1556.71 11
-1 9 -7 31945.7 1571.31 11
-1 -9 7 33695.4 1576.27 10
-1 -9 7 39676.7 1589.53 11
-1 -9 7 31130.6 1641.26 20
-1 -9 7 28679 1265.88 21
-1 -9 7 32032.4 1556.24 4
1 -9 -7 31973.2 1632.58 1
1 -9 -8 36487.5 1693.17 18
1 -9 -8 35102.9 1365.68 2
-1 9 -8 36234.8 1427.73 3
1 -9 -8 33689.5 1619.46 17
1 -9 -8 36392.7 1669.68 16
1 -9 -8 36070.7 1432.17 13
1 -9 -8 33041.2 1433.89 6
1 -9 -8 32456.1 1623.59 15
-1 9 -8 32571.1 1687.6 16
1 -9 -8 31831.3 1282.4 12
1 -9 -8 30667.2 1562.41 11
-1 -9 8 34587.2 1620.93 10
-1 9 -8 32485.9 1605.64 11
-1 -9 8 35184.5 1558.68 11
-1 9 -8 31385.1 1664.2 10
-1 -9 8 34821.7 1757.84 20
-1 -9 8 32492.8 1361.03 21
-1 -9 8 31185.5 1598.73 4
1 -9 -8 31305.4 1655.68 1
1 -9 -9 8533.99 740.651 18
1 -9 -9 8313.88 720.07 16
1 -9 -9 8462.45 708.189 17
1 -9 -9 8992.6 749.476 15
-1 9 -9 8511.03 789.778 16
-1 9 -9 8278.85 586.812 3
1 -9 -9 8773.27 517.758 2
1 -9 -9 7953.29 555.466 13
1 -9 -9 8048.02 426.795 12
1 -9 -9 8621.09 578.481 6
1 -9 -9 7075.88 645.361 11
-1 -9 9 8509.8 643.857 11
-1 9 -9 7736.96 681.55 11
-1 9 -9 8175.08 748.386 10
-1 -9 9 8622.7 790.099 20
-1 -9 9 6796.32 513.042 21
-1 -9 9 9636.15 779.225 4
1 -9 -9 8173.99 761.563 5
1 -9 -9 8141.46 735.202 1
1 -9 -10 8095.25 689.673 14
-1 -9 10 8266.11 573.623 21
1 -9 -10 8857.29 590.876 13
-1 9 -10 8228.87 620.802 3
1 -9 -10 8005.06 497.967 2
1 -9 -10 9094.83 788.706 1
1 -9 -10 9089.03 590.307 6
1 -9 -10 7866.96 672.153 11
-1 -9 10 8803.79 651.21 11
1 -9 -10 8638.73 795.805 5
-1 -9 10 6960.4 781.746 7
-1 -9 10 8231.12 792.427 20
-1 9 -10 8139.93 690.423 11
-1 9 -10 9771.69 825.251 10
1 -9 -10 7714.64 700.109 16
1 -9 -11 9183.75 633.725 7
-1 -9 11 10161.7 944.703 7
-1 -9 11 8420.39 614.216 21
1 -9 -11 8902.98 749.208 14
-1 9 -11 9207.99 739.528 11
1 -9 -11 10952.5 680.753 13
-1 9 -11 10042 726.492 3
1 -9 -11 9698.77 545.066 2
1 -9 -11 9441.7 606.767 6
1 -9 -11 10745.9 781.11 11
-1 -9 11 11484.5 734.635 11
-1 -9 11 10726.9 924.938 20
1 -9 -11 9522.74 795.406 16
-1 9 -11 9647.8 856.031 10
1 -9 -11 9777.57 516.068 19
1 -9 -11 9544.59 826.979 1
-1 -9 12 136649 4961.95 7
1 -9 -12 124894 4226.03 7
-1 -9 12 116794 4718.71 20
1 -9 -12 131723 4552.24 14
-1 9 -12 123985 4438.23 3
1 -9 -12 125447 4073.88 2
1 -9 -12 132208 4314.13 13
1 -9 -12 128572 4462.53 11
-1 -9 12 138587 4373.23 11
-1 -9 12 117253 4283.45 21
1 -9 -12 126415 4753.49 4
1 -9 -12 131603 4618.41 16
-1 9 -12 115688 4657.7 10
1 -9 -12 121403 4627.24 1
1 -9 -13 7811.37 691.289 14
1 -9 -13 7480.2 730.534 1
-1 -9 13 7134.8 770.89 5
1 -9 -13 7059.6 429.292 2
-1 9 -13 6848.68 650.664 3
1 -9 -13 7176.87 582.209 13
-1 -9 13 7064.37 566.721 11
[truncated: 1,261,869 more chars]
